# Supplementary material for: Spontaneous Changes in Taste Sensitivity of Single Units Recorded over Consecutive Days in the Brainstem of the Awake Rat
Source: PLoS One. 2016 Aug 1;11(8):e0160143. doi: 10.1371/journal.pone.0160143 (PMC4968845; doi:10.1371/journal.pone.0160143)
Supplement: S1 File — Datasets for each neuron that met the “same unit” criterion are separated by tabs and listed by the number in which the neuron appears in Table 1. Consecutive recording days are listed together. Timestamps for spiking activity of each NTS neuron and each event associated with that neuron are separated into columns. Timestamps for each neuron and event are listed chronologically in descending order. (XLSX) [file pone.0160143.s001.xlsx]

## Sheet: Legend
		Legend for the following tabs
		Each of the following tabs holds the time for each spike and event from all cells in a specific animal on a specific day that were used in the accompanying manuscript.
	Cell X Day Y	Denotes the cell (X) and day (Y) for each unit used in table 1
		Numbers below each unit denote the time from start of session in which each action potential occurred
	Citric_Acid	Numbers below Citric_Acid denote the time from start of session for each lick of citric acid
	MSG	Numbers below MSG denote the time from start of session for each lick of MSG. MSG was not used as a tastant in NTS cells 4, 5, 8, 11, 12, or 13
	NaCl	Numbers below NaCl denote the time from start of session for each lick of NaCl
	Quinine	Numbers below Quinine denote the time from start of session for each lick of quinine
	Sucrose	Numbers below Sucrose denote the time from start of session for each lick of sucrose
	Artificial Saliva	Numbers below Artificial Saliva denote the time from start of session for each lick of artificial saliva when artificial saliva was used as a control tastant
	Water	Numbers below Water denote the time from start of session for each lick of water when water was used as a control tastant
	Rinse	Numbers below Rinse denote the time from start of session for each rinse lick wheather it was artificial saliva or water
	Lick	Numbers below Lick denote the time from start of session for every lick including reinforced and non-reinforced licks

## Sheet: Cell1
Cell1 Day1	Citric_Acid	MSG	NaCl	Quinine	Sucrose	Water	Rinse	Lick			Cell1 Day2	Citric_Acid	MSG	NaCl	Quinine	Sucrose	Water	Rinse	Lick			Cell1 Day3	Citric_Acid	MSG	NaCl	Quinine	Sucrose	Water	Rinse	Lick
0.0504	23.8791	44.3508	17.8971	38.1579	12.3002	30.945	13.5961	11.527			0.091	26.7937	21.9298	16.4378	33.0056	10.9429	38.4757	12.4509	10.4438			0.114625	19.2483	31.1961	13.7413	25.5342	37.0711	43.3532	15.0922	2.01233
0.081125	24.084	44.5279	18.0661	38.3248	12.4351	31.134	14.3671	11.6461			0.1255	26.9788	22.0957	16.5938	33.1677	11.3778	38.6517	13.1968	10.4978			0.1373	19.4192	31.3801	13.8813	25.7042	37.2521	43.5222	15.8873	13.1143
0.10065	24.265	45.1979	18.2261	38.5039	12.5841	31.327	15.2371	12.0291			0.16285	27.2157	22.2698	16.7538	33.3447	11.4879	38.8307	13.8258	10.5378			0.160175	19.5923	31.5621	14.0234	25.8702	37.416	43.6841	16.7093	13.3352
0.108975	24.428	45.3608	18.3781	38.6609	12.7111	31.515	16.1041	12.1681			0.20695	27.3768	22.3708	16.9217	33.5057	11.6219	39.0047	14.6388	10.6058			0.1837	19.7703	31.7261	14.1602	26.0312	37.5821	43.8361	17.5603	13.4522
0.12185	24.585	45.5298	18.536	38.8289	12.8512	31.687	16.791	12.3001			0.260325	27.5478	22.6237	17.0738	33.6786	11.7559	39.1737	15.4648	10.7267			0.208025	19.9262	31.8992	14.3024	26.1952	37.7511	44.0081	18.4252	13.5832
0.134025	71.8426	64.9006	83.1454	51.1108	57.2037	78.1535	19.4031	12.36			0.320225	73.9363	43.4036	49.1786	60.7335	66.7804	55.0585	17.8898	10.7638			0.219975	67.1298	78.8467	72.4498	55.201	60.221	48.5361	21.1953	13.7412
0.158	72.0325	65.0596	83.3285	51.3088	57.3997	78.2636	20.268	12.4351			0.343825	74.0663	43.5715	49.3485	60.9034	66.9534	55.2366	18.6918	10.9428			0.23525	67.2868	79.0717	72.5658	55.383	60.3769	48.6871	22.0592	13.8813
0.18275	72.2536	65.2496	83.5204	51.4687	57.5847	78.5376	21.239	12.584			0.3591	74.2362	43.8316	49.5036	61.0954	67.1213	55.4075	19.3748	11.0077			0.324525	67.4578	79.2497	72.8148	55.5139	60.5529	48.9331	22.9632	14.0233
0.22005	72.7446	65.4296	83.6905	51.6277	57.7637	78.7126	22.1851	12.7111			0.37415	74.4013	44.0186	49.6785	61.2544	67.2974	55.5686	20.2218	11.3778			0.347575	67.6128	79.4377	72.9968	55.6879	60.7338	49.0991	23.7582	14.1602
0.3909	72.9056	65.5956	83.8635	51.7917	57.9338	78.8925	22.978	12.8511			0.389475	74.5713	44.1985	49.8405	61.4334	67.4673	55.7385	20.8897	11.4878			0.378025	67.7838	79.6047	73.1688	55.8599	60.9069	49.2711	24.4873	14.3023
0.431725	112.28	89.1004	118.418	124.847	104.445	95.7344	25.492	12.9961			0.588325	90.7382	80.0142	106.091	84.8682	100.184	95.6462	23.4707	11.6218			0.39865	85.2817	105.937	110.916	100.233	117.81	92.6986	27.0402	14.4503
0.4575	112.39	89.2865	118.596	125.394	104.623	95.9185	26.4019	13.1341			0.609025	90.9121	80.2332	106.266	85.0332	100.355	95.8222	24.2748	11.7558			0.4525	85.4306	106.168	111.095	100.387	118.138	92.8407	27.8952	14.6032
0.6262	112.657	89.4724	118.778	125.555	104.795	96.0875	28.235	13.283			0.6347	91.1021	80.3882	106.421	85.2682	100.523	95.9972	24.7627	11.8918			0.50305	85.6006	106.362	111.254	100.548	118.318	93.0156	28.7642	14.7782
0.6396	112.836	89.6584	118.95	125.727	104.975	96.2485	29.092	13.431			0.6643	91.2682	80.5503	106.592	85.4373	100.692	96.1702	25.5238	12.0238			0.546475	85.7726	106.517	111.415	100.707	118.496	93.1727	29.5492	14.9332
0.649025	113.036	89.8364	119.125	125.894	105.154	96.4244	29.99	13.5961			0.676675	91.4341	80.7192	106.739	85.6121	100.882	96.3392	26.1917	12.1567			0.627975	85.9347	106.63	111.591	100.888	118.67	93.3316	30.2832	15.0922
0.67145	158.169	138.111	145.575	132.146	151.98	164.165	30.9449	13.7511			0.6944	122.714	133.265	137.943	117.619	111.847	128.298	28.3807	12.3007			0.6447	124.404	142.685	136.288	130.254	159.591	149.204	32.7781	15.2552
0.6946	158.345	138.302	145.749	132.305	152.26	164.326	31.134	13.899			0.711825	122.877	133.374	138.097	117.728	112.032	128.408	29.3727	12.4508			0.658725	124.573	142.836	136.47	130.478	159.761	149.373	33.6791	15.4142
0.703375	158.523	138.473	145.938	132.464	152.443	164.583	31.3269	14.0401			0.7284	123.046	133.554	138.281	117.959	112.209	128.659	30.1976	12.6018			0.669525	124.726	142.996	136.616	130.644	159.918	149.532	34.6591	15.5613
0.710275	158.699	138.647	146.118	132.634	152.613	164.75	31.5149	14.211			0.741875	123.225	133.796	138.455	118.129	112.377	128.828	30.9097	12.7558			0.6821	124.89	143.165	136.788	130.825	160.073	150.047	35.1771	15.7252
0.7187	158.876	138.832	146.297	132.796	152.777	164.923	31.6869	14.367			0.753325	123.382	133.975	138.57	118.309	112.542	128.985	31.8466	12.9117			0.69165	125.055	143.331	136.961	130.978	160.233	150.233	35.9711	15.8872
0.726425	181.672	175.117	187.678	169.383	195.519	202.751	32.6089	14.529			0.7613	173.84	148.713	156.402	167.513	161.672	143.973	34.5207	13.0508			0.696925	166.574	191.007	179.231	185.786	197.277	173.274	38.6391	16.0561
0.72865	181.869	175.251	187.872	169.495	195.717	202.904	33.5359	14.708			0.7697	174.005	148.892	156.556	167.813	161.857	144.131	35.2956	13.1967			0.709375	166.772	191.217	179.343	185.95	197.437	173.484	39.544	16.2192
0.73545	182.038	175.463	188.062	169.692	196.103	203.076	34.4369	14.885			0.774925	174.174	149.051	156.701	167.977	162.041	144.294	36.0676	13.3487			0.7166	166.958	191.392	179.587	186.122	197.615	173.674	40.322	16.3802
0.74775	182.212	175.718	188.231	169.954	196.269	203.241	36.1349	15.052			0.787525	174.344	149.231	156.851	168.165	162.28	144.453	36.9387	13.5057			0.725675	167.122	191.565	179.775	186.279	197.785	173.826	41.615	16.5392
0.753375	182.376	175.872	188.393	170.147	196.475	203.399	36.9349	15.237			0.79285	174.512	149.407	157.006	168.31	162.448	144.611	37.7706	13.6627			0.7365	167.591	191.752	179.952	186.441	197.952	173.981	42.455	16.7093
0.76415	209.065	236.367	221.859	215.564	243.128	230.378	39.7068	15.398			0.803325	195.981	190.763	208.668	178.589	184.357	202.097	38.4756	13.7567			0.7532	203.281	209.168	228.608	222.478	234.792	216.389	43.3531	16.7962
0.775575	209.246	236.545	222.024	215.742	243.321	230.586	40.5309	15.5761			0.8164	196.085	190.943	208.848	178.718	184.463	202.264	38.6516	13.8257			0.7652	203.449	209.328	228.832	222.654	234.966	216.561	43.5221	16.8662
0.783725	209.416	236.735	222.2	215.91	243.503	230.749	41.2728	15.751			0.82635	196.344	191.099	209.017	178.968	184.641	202.375	38.8306	13.9797			0.779275	203.599	209.492	229.011	222.819	235.149	216.728	43.684	17.0391
0.811975	209.58	236.9	222.392	216.074	243.68	230.924	42.0879	15.926			0.842825	196.53	191.275	209.184	179.148	184.874	202.612	39.0046	14.1358			0.7875	203.761	209.666	229.19	222.982	235.311	216.894	43.836	17.1963
1.1661	209.747	237.073	222.55	216.236	243.859	231.081	42.8158	16.104			0.856775	196.693	191.459	209.343	179.321	185.052	202.779	39.1736	14.2928			0.8016	203.917	209.822	229.355	223.167	235.484	217.055	44.008	17.3612
1.17975	255.601	262.323	274.869	249.535	281.137	268.696	46.6328	16.28			0.8656	240.471	227.408	215.376	221.243	233.774	246.159	39.8376	14.4667			0.829525	252.241	240.977	259.175	268.567	245.736	263.414	44.861	17.5602
1.1957	255.78	262.503	275.071	249.646	281.498	268.895	47.4787	16.448			0.883525	240.813	227.513	215.538	221.42	233.962	246.269	40.4366	14.6388			0.883175	252.412	241.147	259.284	268.742	245.905	263.584	45.743	17.7392
1.22683	255.973	262.682	275.249	249.806	281.636	269.079	48.3618	16.611			0.892875	240.973	227.768	215.695	221.597	234.356	246.512	41.1305	14.8057			0.8964	252.612	241.324	259.541	268.942	246.073	263.768	46.4761	18.0912
1.29005	256.158	262.854	275.406	250.054	281.794	269.249	49.2908	16.625			0.902175	241.135	227.958	215.857	221.777	234.558	246.667	41.8176	14.9707			0.938775	252.764	241.523	259.712	269.111	246.247	263.947	47.296	18.2612
1.3161	256.303	263.02	275.588	250.237	281.944	269.415	50.1938	16.791			0.918725	241.299	228.119	216.022	221.962	234.723	246.817	42.5595	15.1268			0.986475	252.938	241.684	259.88	269.274	246.407	264.112	47.99	18.3632
1.3576	320.662	314.892	307.919	294.379	287.249	300.48	52.6837	17.003			0.92465	268.647	250.508	278.919	274.423	255.543	263.856	44.8225	15.2847			0.9985	281.329	288.294	293.865	306.289	275.783	299.791	48.536	18.4252
1.36373	320.862	315.01	308.108	294.555	287.436	300.673	53.5738	17.199			0.934925	268.81	250.689	279.087	274.584	255.695	264.021	45.7255	15.4647			1.01032	281.472	288.463	293.976	306.46	276.156	299.958	48.687	18.5772
1.41007	321.05	315.255	308.276	294.719	287.62	300.819	54.4938	17.334			0.955825	268.983	250.809	279.192	274.761	255.871	264.19	46.5896	15.6287			1.02357	281.61	288.626	294.231	306.638	276.345	300.114	48.933	18.7282
1.42762	321.221	315.44	308.467	294.88	287.798	300.974	55.4198	17.502			0.963375	269.18	251.009	279.429	274.997	256.023	264.35	47.0715	15.7848			1.0435	281.769	288.781	294.407	306.807	276.513	300.275	49.099	18.8862
1.43643	321.385	315.641	308.63	295.036	287.976	301.13	56.3157	17.678			0.974125	269.355	251.159	279.597	275.161	256.183	264.505	47.9586	15.9608			1.11005	281.932	288.955	294.576	306.969	276.679	300.439	49.271	19.0622
1.44823	336.732	355.37	349.301	362.053	326.456	343.021	58.8407	17.8971			0.998	313.681	295.116	309.183	284.63	304.026	289.744	50.6995	16.1148			1.12868	323.127	342.777	317.407	335.472	349.961	329.594	50.114	19.2482
1.45907	336.878	355.532	349.476	362.234	326.665	343.179	59.7507	18.0661			1.01025	313.839	295.294	309.348	284.864	304.154	289.893	51.5885	16.2707			1.14092	323.301	342.94	317.574	335.659	350.135	329.753	51.008	19.4191
1.51507	337.031	355.705	349.64	362.403	326.839	343.351	60.6127	18.226			1.01785	314.006	295.455	309.538	285.019	304.286	290.083	52.4184	16.3737			1.16895	323.706	343.103	317.727	335.812	350.305	329.921	51.871	19.5922
1.55208	337.204	355.881	349.826	362.576	327.012	343.511	61.4577	18.378			1.0288	314.118	295.646	309.719	285.188	304.423	290.23	53.2505	16.4378			1.19772	323.855	343.279	317.887	335.978	350.479	330.085	52.7419	19.7702
1.56272	337.363	356.053	349.987	362.736	327.178	343.668	63.0596	18.536			1.0338	314.294	295.836	309.897	285.369	304.565	290.391	54.1135	16.5937			1.26435	324.001	343.448	318.038	336.14	350.63	330.255	53.9319	19.9261
1.57185	387.794	375.528	397.175	368.367	381.31	403.437	66.4396	18.698			1.04195	318.645	325.398	330.313	341.771	347.842	337.295	55.0584	16.7537			1.29175	384.118	360.163	377.75	355.035	372.286	366.295	56.7088	20.0971
1.58705	387.977	375.711	397.359	368.541	381.473	403.643	67.3306	18.854			1.05048	318.822	325.577	330.538	341.873	347.984	337.462	55.2365	16.9217			1.30727	384.302	360.326	377.925	355.251	372.435	366.481	57.5799	20.2502
1.60023	388.164	375.866	397.561	368.693	381.666	404.093	68.2456	19.038			1.06387	318.998	325.758	330.708	342.053	348.151	337.639	55.4074	17.0737			1.32567	384.496	360.485	378.091	355.406	372.681	366.661	58.31	20.8862
1.62312	388.954	376.041	397.723	368.853	381.832	404.271	69.7836	19.2249			1.0711	319.179	325.921	330.874	342.303	348.317	337.794	55.5685	17.2348			1.35173	384.946	360.644	378.282	355.571	372.872	366.843	59.008	21.0312
1.63675	389.093	376.221	397.882	369.014	382.004	404.421	70.6816	19.403			1.08508	319.368	326.09	331.039	342.478	348.477	337.946	55.7384	17.3878			1.4015	385.099	360.811	378.451	355.724	373.041	367.029	59.7068	21.1952
1.65037	497.411	491.127	411.805	485.676	418.415	503.615	73.7566	19.5729			1.09675	378.681	367.529	357.355	361.899	373.763	352.626	56.5804	17.5577			1.4124	390.231	422.341	409.723	395.58	416.293	403.983	61.7859	21.3562
1.6612	497.573	491.275	411.961	485.831	418.655	503.791	74.6505	19.746			1.10735	378.787	367.708	357.525	362.066	373.934	352.794	57.0234	17.7257			1.43105	390.465	422.506	409.879	395.746	416.46	404.154	62.7258	21.5241
1.6663	497.993	491.448	412.122	485.992	418.834	503.945	75.6326	19.923			1.11912	379.046	368.222	357.638	362.232	374.106	353.027	57.6705	17.8897			1.44413	390.628	422.669	409.98	395.914	416.622	404.307	64.2749	21.6972
1.6913	498.143	491.615	412.288	486.143	419.004	504.111	76.5755	20.104			1.14102	379.225	368.396	357.872	362.338	374.269	353.194	58.6344	18.0498			1.46475	390.779	422.867	410.219	396.169	416.791	404.47	65.1258	21.8791
1.69893	498.306	491.794	412.456	486.307	419.174	504.25	77.4995	20.2679			1.15515	379.373	368.571	358.047	362.567	374.426	353.356	59.5064	18.2017			1.5114	390.957	423.035	410.392	396.329	416.957	404.628	66.0388	22.0591
1.70837	522.024	540.109	528.233	515.904	509.427	534.188	78.1535	20.455			1.19372	400.986	412.584	394.692	384.958	389.736	406.668	62.2764	18.3677			1.57462	446.697	458.281	428.937	452.849	440.11	434.631	68.6269	22.2312
1.76527	522.195	540.287	528.429	516.096	509.608	534.372	78.2635	20.653			1.20978	401.1	412.761	394.824	385.123	389.912	406.854	62.9564	18.5237			1.6044	446.866	458.471	429.132	453.019	440.276	434.789	69.4878	22.3942
1.77212	522.373	540.45	528.59	516.259	509.783	534.565	78.5375	20.847			1.23225	401.251	412.991	394.994	385.294	390.083	407.021	63.8244	18.6917			1.6293	447.045	458.644	429.311	453.252	440.441	434.961	70.1178	22.5851
1.83393	522.534	540.614	528.742	516.421	509.953	534.745	78.7125	21.0529			1.24267	401.401	413.178	395.174	385.479	390.316	407.191	64.9034	18.8497			1.64705	447.22	458.812	429.481	453.446	440.627	435.134	70.9588	22.7931
1.84455	522.67	540.787	528.9	516.573	510.12	534.923	78.8924	21.2389			1.25162	401.565	413.341	395.29	385.639	390.487	407.353	65.7013	19.0227			1.68817	447.511	458.995	429.651	453.608	440.786	435.291	71.6878	22.9631
1.85855	573.793	579.656	545.802	558.89	566.069	552.837	79.8285	21.411			1.262	419.467	439.939	435.065	429.417	445.015	424.474	68.3344	19.1167			1.70017	490.294	497.552	464.493	470.494	483.827	476.647	74.0038	23.1141
1.86755	573.99	579.84	545.975	559.088	566.251	552.994	80.4045	21.591			1.27303	419.576	440.067	435.178	429.591	445.251	424.697	69.2273	19.1958			1.7256	490.481	497.723	464.662	470.707	483.993	476.838	74.8598	23.2781
1.88407	574.302	580.013	546.118	559.263	566.424	553.165	80.8125	21.76			1.32995	419.82	440.204	435.342	429.765	445.452	424.869	70.4883	19.3747			1.75065	490.888	497.884	464.841	470.866	484.159	477.009	76.2278	23.4281
1.88958	574.441	580.193	546.294	559.419	566.58	553.323	81.1835	21.941			1.33715	419.992	440.446	435.5	429.943	445.742	425.042	71.4423	19.5557			1.77188	491.07	498.032	465.025	471.018	484.312	477.194	77.0947	23.5942
1.89993	574.604	580.389	546.465	559.585	566.748	553.472	82.1945	22.185			1.35055	420.161	440.616	435.668	430.117	445.895	425.192	72.1343	19.7207			1.791	491.215	498.193	465.192	471.171	484.472	477.366	77.9607	23.7581
1.90695	585.573	606.191	599.725	612.556	618.276	591.733	84.7664	22.33			1.35525	456.549	451.128	467.457	474.452	479.963	462.622	75.4073	19.8867			1.80583	644.225	656.593	651.029	512.932	504.237	662.49	80.4098	23.8691
1.91562	585.735	606.362	599.905	612.734	618.465	591.901	85.6665	22.5049			1.38793	456.719	451.606	467.632	474.625	480.112	462.8	76.3623	20.0727			1.94932	644.427	656.764	651.192	513.069	504.398	662.661	81.4707	23.9311
1.92395	585.905	606.552	600.081	612.912	618.63	592.061	86.5925	22.6779			1.3954	457.005	451.768	467.744	474.792	480.267	462.977	77.2212	20.2217			2.5593	644.572	656.933	651.354	513.296	504.555	662.846	82.3117	24.1111
1.93358	586.069	606.724	600.263	613.102	618.807	592.217	87.4484	22.8319			1.40783	457.149	451.943	467.987	474.959	480.423	463.135	78.1352	20.3237			2.573	644.721	657.094	651.518	513.435	504.701	663.01	83.2227	24.3111
1.93863	586.23	606.893	600.434	613.28	618.981	592.396	88.3304	22.978			1.42322	457.269	452.117	468.148	475.142	480.58	463.322	79.0392	20.3886			2.59362	645.109	657.253	651.674	513.9	504.872	663.181	84.1006	24.4872
1.9525	657.77	638.307	626.182	631.672	651.286	644.707	90.7624	23.142			1.43637	516.039	510.966	494.163	499.499	486.93	505.325	81.5732	20.5597			2.64662	691.35	684.758	708.524	698.708	676.428	669.441	88.1366	24.6621
1.96513	657.937	638.502	626.361	631.837	651.474	644.881	91.9523	23.3329			1.4478	516.21	511.177	494.335	499.662	487.073	505.518	82.1771	20.7237			2.69488	691.492	684.929	708.673	698.912	676.597	669.604	89.0126	24.8182
1.97323	658.096	638.673	626.548	632.086	651.643	645.049	92.6834	23.3589			1.45853	516.461	511.341	494.53	499.826	487.313	505.689	82.5982	20.8897			2.70945	691.675	685.134	708.831	699.18	676.746	670.028	89.8696	24.9961
1.98845	658.716	638.852	626.703	632.254	651.823	645.213	93.5984	23.5529			1.47365	516.596	511.506	494.669	499.984	487.476	505.858	83.1082	21.0587			2.7243	692.254	685.299	708.982	699.345	676.897	670.158	90.5376	25.1651
1.99923	658.905	639.029	626.87	632.426	651.99	645.395	94.5984	23.701			1.48283	516.758	511.609	494.822	500.137	487.633	506.039	84.1632	21.0727			2.83427	692.363	685.463	709.137	699.5	677.077	670.313	91.4266	25.3532
2.0055	685.946	692.629	698.848	664.954	679.711	672.5	95.7343	23.879			1.4957	546.787	528.502	522.908	534.234	541.156	552.085	86.4822	21.2487			3.17358	725.166	739.377	732.883	745.689	719.356	752.076	92.6985	25.5341
2.0144	686.117	692.798	699.001	665.131	679.887	672.556	95.9184	24.0839			1.50705	546.968	528.687	523.056	534.367	541.335	552.244	87.1801	21.4107			3.18418	725.323	739.526	733.059	745.872	719.511	752.248	92.8406	25.7041
2.02145	686.307	692.976	699.102	665.304	680.033	673.506	96.0874	24.2649			1.51815	547.172	528.863	523.295	534.52	541.51	552.406	87.9942	21.5757			3.1929	725.482	739.673	733.227	746.05	719.656	752.436	93.0156	25.8701
2.03065	686.756	693.142	699.351	665.464	680.196	673.664	96.2484	24.428			1.5467	547.322	529.032	523.459	534.677	541.671	552.567	88.8421	21.7667			3.30543	727.052	739.828	733.375	746.215	719.801	752.589	93.1726	26.0311
2.04067	686.911	693.314	699.524	665.637	680.354	673.826	96.4243	24.5849			1.55525	547.46	529.2	523.619	534.841	541.84	552.728	89.7072	21.9297			3.31715	727.2	739.986	733.548	746.365	719.949	752.752	93.3315	26.1951
2.05903	731.359	717.395	711.551	738.335	725.671	673.997	97.3093	24.764			1.56993	569.601	557.917	574.976	723.28	563.723	717.665	92.3791	22.0956			3.33478	940.063	927.475	933.918	758.468	773.046	949.512	94.1916	26.3531
2.12918	731.513	717.504	711.747	738.499	725.819	705.128	98.7303	24.9469			1.578	569.834	558.078	575.139	723.436	563.884	717.797	93.216	22.2697			3.3695	940.257	927.65	934.075	758.646	773.231	949.614	95.0786	26.5312
2.15295	731.679	717.757	711.941	738.671	725.987	705.346	99.4273	25.1249			1.58238	569.997	558.234	575.298	723.602	564.059	717.945	93.8841	22.3707			3.3944	940.971	927.807	934.237	758.813	773.432	949.743	95.9945	26.698
2.16595	731.852	717.958	712.116	738.857	726.138	705.539	100.551	25.308			1.58718	570.291	558.399	575.447	723.763	564.225	718.094	94.5791	22.4527			3.41705	941.14	927.942	934.399	759.233	773.585	949.874	96.8915	26.8761
2.17442	732.606	718.134	712.299	739.029	726.305	705.694	101.456	25.4919			1.59343	570.428	558.559	575.614	723.93	564.393	718.236	95.0641	22.6237			3.45907	941.573	928.098	934.539	759.399	773.757	950.098	97.7265	27.0402
2.19552	745.654	772.668	760.175	765.51	885.307	705.855	106.039	25.6959			1.60587	756.126	744.4	739.358	729.31	750.017	733.718	95.6461	22.7946			3.48457	958.047	989.863	1003.23	972.757	996.33	982.1	101.764	27.1941
2.22268	745.856	772.789	760.357	765.672	885.449	752.361	108.638	25.8669			1.60925	756.317	744.553	739.5	729.469	750.174	733.908	95.8221	22.9627			3.51193	958.234	990.025	1003.41	972.925	996.496	982.256	102.63	27.3741
2.24325	745.999	772.946	760.641	765.911	885.587	752.548	109.419	26.0439			1.6188	756.74	744.682	739.675	729.631	750.333	734.43	95.9971	23.1317			3.55987	959.45	990.175	1003.57	973.058	996.674	982.439	103.508	27.5521
2.27517	746.181	773.203	760.79	766.092	885.726	752.748	110.676	26.2319			1.62465	756.919	744.849	739.843	729.777	750.483	734.616	96.1701	23.2987			4.48452	959.598	990.575	1003.76	973.334	996.823	982.59	104.346	27.7142
2.32402	746.861	773.376	760.927	766.286	885.869	753.341	111.549	26.4019			1.63565	757.045	745.001	740.016	729.933	750.631	734.774	96.3391	23.4706			4.50638	959.779	990.73	1003.89	976.165	997	982.781	105.043	27.8951
2.34713	893.455	1045.66	1058.26	902.335	1064.78	753.511	113.872	26.5989			1.65332	789.99	778.886	767.858	773.879	783.783	761.64	96.9941	23.6996			4.52055	1027.56	1421.23	1414.54	1505.37	1427.65	1498.91	107.224	28.0691
2.37475	893.587	1045.8	1058.48	902.442	1064.96	1052.04	114.76	26.793			1.66352	790.286	779.029	768.035	774.032	783.992	761.822	97.5111	23.8537			4.53367	1027.73	1421.4	1414.8	1505.54	1427.82	1499.03	107.752	28.2451
2.39907	893.731	1045.94	1058.62	902.698	1065.12	1052.19	115.67	27.9089			1.67397	790.451	779.194	768.205	774.198	784.145	761.987	97.9611	24.0177			4.5459	1028.46	1421.56	1414.92	1505.71	1427.99	1499.18	108.601	28.4181
2.42557	893.88	1046.08	1058.77	902.861	1065.3	1052.36	116.604	28.0539			1.68552	790.606	779.362	768.379	774.352	784.3	762.154	98.4741	24.1916			4.5632	1028.63	1421.71	1415.06	1505.86	1428.15	1499.31	109.311	28.5861
2.44385	895.837	1046.23	1058.94	903.022	1065.46	1052.51	117.561	28.2349			1.69762	790.874	779.533	768.55	774.512	784.451	762.317	99.0521	24.2747			4.5775	1030.12	1421.86	1416.16	1506.02	1428.31	1499.48	110.008	28.7641
2.45732	1094.76	1109.07	1103.05	1078.93	1071.19	1052.66	120.033	28.3849			1.7531	822.278	811.705	797.279	803.405	816.341	827.056	101.664	24.3456			4.58765	1521.21	1529.84	1545.05	1552.43	1513.4	1535.9	112.458	28.9401
2.49315	1095	1109.24	1103.23	1079.1	1071.4	1086.31	120.945	28.5489			1.79575	822.44	811.862	797.434	803.551	816.452	827.224	102.438	24.4397			4.59633	1521.41	1530.02	1545.23	1552.61	1513.83	1536.13	113.871	29.1091
2.52157	1095.15	1109.42	1103.39	1079.26	1071.56	1086.48	121.842	28.7278			1.81415	822.559	812.015	797.592	803.764	816.711	827.405	103.272	24.5106			4.60393	1521.97	1530.18	1545.39	1552.79	1514	1537.84	115.04	29.376
2.57735	1095.28	1109.58	1103.54	1079.5	1071.7	1086.67	122.717	28.9078			1.86967	822.694	812.187	797.757	803.914	816.865	827.594	104.358	24.6337			4.61683	1522.13	1530.35	1545.54	1555.46	1514.13	1538.01	115.918	29.4811
2.65972	1095.43	1109.77	1103.7	1079.67	1071.85	1086.84	123.486	29.0919			1.8857	822.869	812.337	797.933	804.072	817.027	827.753	105.265	24.6746			4.62335	1522.3	1530.5	1545.7	1555.56	1514.28	1538.16	116.822	29.5491
2.74635	1141.3	1122.35	1115.64	1134.26	1150.61	1087.13	126.784	29.2919			1.89738	853.763	844.322	859.711	832.736	836.839	849.118	107.598	24.7627			4.63155		1571.91			1578.16		119.547	29.632
2.89565	1141.47	1122.49	1115.81	1134.43	1150.78	1127.98	127.708	29.4699			1.902	853.942	844.444	859.896	832.87	837.028	849.27	108.497	24.8387			4.63912		1572.12			1578.33		120.469	29.722
3.42727	1141.65	1122.66	1115.97	1134.58	1150.94	1128.09	128.633	29.6679			1.92	854.38	844.546	860.064	833.111	837.212	849.527	109.409	25.0006			4.64802		1572.28			1578.48		121.398	29.8771
3.4682	1141.81	1122.82	1116.14	1134.73	1151.09	1128.25	129.57	29.8229			1.94522	854.539	844.693	860.222	833.284	837.385	849.7	110.497	25.1646			4.65698		1572.45			1578.64		122.349	30.023
3.48625	1143.42	1123	1116.32	1134.88	1151.24	1128.47	130.363	29.9899			2.00422	854.691	844.863	860.378	833.449	837.578	849.884	111.149	25.2736			4.66833		1572.58			1578.8		123.268	30.1911
3.49943	1165.37	1177.45	1158.98	1184.6	1191.18	1128.63	133.641	30.1729			2.03425	871.592	876.644	887.73	895.628	864.675	882.642	113.204	25.3527			4.69078							125.815	30.2831
3.515	1165.55	1177.62	1159.16	1184.73	1191.35	1171.33	134.617	30.3638			2.06745	871.769	876.812	887.898	895.77	864.776	882.771	114.047	25.5237			4.7056							126.652	30.308
3.53737	1165.74	1177.79	1159.33	1184.89	1191.54	1171.49	135.541	30.5498			2.10035	871.928	876.988	888.053	896.014	865.017	882.976	114.726	25.6947			4.72607							127.578	30.3531
3.54608	1166.08	1177.96	1159.49	1185.05	1191.71	1171.65	136.268	30.6509			2.1167	872.472	877.242	888.221	896.12	865.191	883.077	115.45	25.8707			4.73575							128.413	30.515
3.56965	1166.23	1178.13	1159.64	1185.21	1191.86	1171.8	137.273	30.7208			2.14317	872.697	877.399	888.39	896.381	865.359	883.23	116.34	26.0386			4.75108							129.321	30.6791
3.58893	1209.36	1231.65	1237.83	1200.13	1224.5	1171.96	139.717	30.7519			2.19207	900.143	1106.39	1137.11	905.499	1116.22	1111.37	119.188	26.1346			4.77273							131.85	30.841
3.63258	1209.5	1231.78	1237.99	1200.25	1224.64	1218.53	140.56	30.9449			2.22275	900.296	1106.55	1137.32	905.66	1116.34	1111.52	119.807	26.1916			4.77955							132.679	31.018
3.65252	1209.64	1231.93	1238.15	1200.41	1224.74	1218.65	141.568	31.1339			2.26238	900.47	1106.69	1137.47	905.828	1116.46	1111.68	120.217	26.2967			4.7908							133.49	31.1961
3.66978	1209.81	1232.09	1238.3	1200.57	1224.91	1218.78	143.662	31.3268			2.27545	900.797	1106.83	1137.61	906.082	1116.67	1111.92	120.741	26.3647			4.803							134.337	31.38
3.67822	1209.95	1232.25	1238.47	1200.72	1225.07	1218.92	144.681	31.5148			2.29807	900.915	1106.98	1137.77	906.273	1116.82	1112.03	121.362	26.4837			4.81353							135.244	31.5621
3.6881	1585.98	1574.77	1579.98	1243.81	1568.12	1219.07	147.192	31.6868			2.30935	1165.23	1147.2	1171.2	1152.73	1158.06	1142.3	124.236	26.5406			4.82045							137.821	31.7261
3.69395	1586.13	1574.93	1580.12	1243.93	1568.32	1593.11	148.439	31.8689			2.3413	1165.34	1147.37	1171.36	1152.91	1158.22	1142.45	124.994	26.6436			4.82733							138.724	31.8991
3.69825	1586.33	1575.08	1580.25	1244.17	1568.48	1593.27	149.277	32.0298			2.37533	1165.51	1147.54	1171.53	1153.06	1158.55	1142.64	125.805	26.6986			4.8337							139.631	32.068
3.70368	1586.94	1575.23	1580.41	1244.34	1568.64	1593.43	150.168	32.2118			2.38978	1166.15	1147.83	1171.83	1153.32	1158.89	1142.79	126.703	26.7936			4.83913							140.524	32.2461
3.70865	1587.05	1575.4	1580.56	1244.72	1568.81	1593.59	151.08	32.4079			2.4076	1166.46	1147.99	1171.96	1153.48	1159.22	1143.15	127.589	26.8597			4.84887							141.453	32.4221
3.7118	1742.99	1797.28	1786.59	1599.83	1736.86	1593.75	153.668	32.6088			2.42937	1176.7	1701.28	1623.59	1182.5	1189.62	1618.41	128.298	26.9787			4.85668							144.231	32.6061
3.71853	1743.23	1797.44	1786.76	1600.01	1737.03	1791.73	154.476	32.7928			2.45458	1176.86	1701.42	1623.84	1182.93	1189.93	1618.58	128.408	27.0426			4.8628							145.115	32.778
3.7264	1781.43	1797.62	1786.92	1600.18	1737.19	1791.89	155.447	32.9759			2.48185	1177.28	1701.58	1624.11	1183.07	1190.09	1618.8	128.659	27.2156			4.87807							145.983	32.9581
3.73172	1781.58	1797.78	1787.07	1600.33	1737.33	1792.05	156.407	33.1549			2.51335	1177.5	1701.72	1624.41	1183.2	1190.2	1618.94	128.828	27.3767			4.88875							146.912	33.148
3.74005	1781.7	1797.97	1787.23	1600.64	1737.49	1792.18	157.299	33.3298			2.54007	1177.75	1701.86	1624.57	1183.36	1190.39	1619.06	128.985	27.5477			4.90015							148.286	33.3131
3.74317						1792.32	160.009	33.5359			2.59043	1718.91	1742.19	1724.36	1732.11	1712.6	1706.46	129.848	27.7006			4.913							149.204	33.4851
3.74635							160.834	33.7109			2.63877	1719.07	1742.33	1724.52	1732.24	1712.81	1706.61	130.405	27.8636			4.92762							149.373	33.679
3.7523							161.694	33.8878			2.65995	1719.24	1742.48	1724.68	1732.39	1712.95	1706.76	131.159	28.0496			4.94337							149.532	33.8651
3.7598							162.57	34.0898			2.81402	1719.36	1742.63	1724.83	1733.18	1713.09	1706.93	131.908	28.2176			4.95255							150.047	34.0471
3.76832							163.307	34.2668			2.82952	1719.96	1742.78	1724.94	1733.32	1713.24	1707.09	132.525	28.3806			4.96847							150.233	34.2391
3.7793							164.165	34.4368			2.8395				1747.9			134.614	28.5516			4.9794							151.077	34.4471
3.78457							164.326	34.5899			2.84757				1748.05			135.139	28.7187			4.98937							151.966	34.659
3.79458							164.583	34.7499			2.86002				1748.41			135.604	28.8966			5.00523							152.901	34.843
3.79997							164.75	34.9148			2.87135				1748.53			136.142	29.0647			5.01807							155.643	34.947
3.81087							164.923	35.1318			2.88				1748.68			136.892	29.3726			5.03282							158.813	35.008
3.81663							165.808	36.1348			2.89317							139.439	29.5376			5.0477							161.054	35.114
3.82285							166.699	36.2898			2.90375							140.344	29.7026			5.06227							161.871	35.1771
3.82523							167.408	36.4368			2.91542							141.19	29.8556			5.07627							163.931	35.268
3.83035							168.089	36.5938			2.9253							142.085	30.0356			5.0901							164.716	35.343
3.8374							168.614	36.7648			2.93107							143.157	30.1976			5.1045							165.603	35.5191
3.8436							171.022	36.9348			2.934							143.973	30.3016			5.11785							168.396	35.684
3.8532							171.767	37.1088			2.94245							144.131	30.3686			5.1268							169.282	35.858
3.8614							172.563	37.3218			2.94833							144.294	30.5616			5.138							170.19	35.971
3.8745							173.354	37.5058			2.95377							144.453	30.7435			5.15147							171.319	36.038
3.88932							174.278	37.7118			2.9593							144.611	30.9096			5.1609							172.191	36.2081
3.90725							176.744	37.7219			2.96468							145.463	31.0886			5.17302							173.274	36.3841
3.91885							177.603	37.8548			2.97032							146.261	31.2866			5.18138							173.484	36.5311
3.93642							178.427	38.1579			2.98402							146.779	31.4616			5.19632							173.674	36.563
3.95167							179.005	38.3248			2.99138							147.243	31.6496			5.20578							173.826	36.7721
3.96515							180.453	38.5038			2.99567							147.781	31.8466			5.22082							173.981	36.932
3.97503							183.216	38.6608			3.00405							150.409	32.0076			5.2287							174.797	37.071
4.00095							184.132	38.8288			3.01115							152.475	32.1816			5.24055							175.668	37.252
4.04213							185.051	38.9988			3.01662							153.322	32.3526			5.24848							176.544	37.416
4.06365							185.893	39.1828			3.02398							154.198	32.5116			5.25927							177.496	37.582
4.07343							186.771	39.3428			3.03032							155.048	32.6786			5.2677							178.294	37.751
4.09302							189.258	39.5198			3.0342							157.844	32.8496			5.2724							180.805	37.928
4.10388							191.814	39.7067			3.04022							158.716	33.0055			5.28627							181.638	38.097
4.1458							192.554	39.8948			3.04835							159.611	33.1676			5.30075							182.478	38.283
4.1741							193.391	40.0729			3.0513							160.152	33.3446			5.31848							183.339	38.458
4.18537							194.238	40.2578			3.05737							160.707	33.5056			5.32775							184.03	38.639
4.19217							197.385	40.4278			3.06067							163.244	33.6786			5.33985							187.292	38.831
4.20575							198.285	40.5308			3.06835							163.807	33.8446			5.34765							188.154	39.008
4.2161							198.976	40.5938			3.07045							164.906	34.0106			5.37065							188.848	39.191
4.30355							199.57	40.7058			3.0756							165.752	34.1765			5.38617							189.549	39.375
4.33535							201.273	40.7988			3.07923							166.652	34.3416			5.4067							190.22	39.544
4.36038							202.751	40.9738			3.08065							169.173	34.5206			5.41645							193.64	39.732
4.40672							202.903	41.1608			3.08487							169.894	34.7046			5.42492							194.278	39.911
4.44268							203.076	41.2728			3.0895							170.572	34.8785			5.43513							194.79	40.081
4.49878							203.241	41.3368			3.09302							171.644	35.0536			5.44107							195.521	40.2309
4.72447							203.398	41.4358			3.10047							172.854	35.2166			5.44715							196.4	40.322
4.76187							204.307	41.5148			3.10303							175.35	35.2955			5.45817							198.806	40.412
4.81893							205.012	41.7088			3.10812							176.109	35.3745			5.47058							199.688	40.5629
5.33068							205.736	41.9027			3.11575							176.71	35.5375			5.48477							200.613	40.7271
5.37852							206.473	42.0878			3.1217							177.334	35.6345			5.50213							201.437	40.885
5.40032							207.386	42.1948			3.12562							177.884	35.7136			5.52367							202.337	41.06
5.5645							211.076	42.2688			3.13125							180.209	35.8766			5.53477							204.757	41.615
5.58157							211.949	42.4657			3.13713							181.05	36.0675			5.54675							205.649	41.772
5.59708							212.699	42.6398			3.14197							181.725	36.2316			5.55698							206.519	41.9549
5.6097							213.624	42.8158			3.14922							182.585	36.4115			5.5722							207.391	42.1219
5.61958							214.485	42.9857			3.15148							183.449	36.5725			5.5758							208.264	42.2749
5.64115							217.146	43.6517			3.15627							185.897	36.7555			5.5925							210.681	42.4549
5.64717							218.086	44.0177			3.16125							186.993	36.9386			5.60213							211.579	42.641
5.65915							219.111	44.1038			3.16407							187.832	37.1066			5.61715							212.433	42.822
5.6697							220.071	44.1757			3.17105							188.704	37.2655			5.631							213.275	42.99
5.7159							220.967	44.3507			3.1787							189.819	37.4355			5.6483							214.18	43.1699
5.72438							223.458	44.5278			3.18443							192.292	37.5945			5.65763							216.388	43.353
5.73383							225.675	45.1978			3.1892							193.177	37.7705			5.66883							216.56	43.522
5.75157							227.866	45.3607			3.1966							193.821	37.8706			5.6848							216.727	43.684
5.7727							228.648	45.5297			3.2005							194.456	37.9575			5.68947							216.893	43.8359
5.78915							229.486	45.7057			3.20745							195.253	38.1146			5.6994							217.054	44.0079
5.80225							230.378	46.0667			3.21435							197.54	38.2916			5.71885							217.933	44.163
5.8113							230.586	46.2457			3.22245							198.362	38.4066			5.7371							218.865	44.3259
5.8213							230.749	46.4347			3.22582							199.176	38.4755			5.74897							219.833	44.4919
5.82865							230.924	46.6327			3.23407							200.068	38.5675			5.75745							220.714	44.6679
5.83897							231.081	46.7877			3.2436							200.906	38.6515			5.76835							221.542	44.861
5.84427							231.964	46.9457			3.25422							202.097	38.8305			5.77475							224.311	45.048
5.85107							232.886	47.1277			3.2578							202.264	39.0046			5.79335							225.175	45.228
5.85975							233.822	47.3057			3.26595							202.375	39.1735			5.81048							226.06	45.3929
5.86815							234.669	47.4787			3.26863							202.612	39.3396			5.82795							226.931	45.561
5.87755							235.492	47.6507			3.27367							202.779	39.4985			5.84735							227.796	45.743
5.88302							237.944	47.8197			3.2766							203.623	39.6675			5.85698							230.209	45.9409
5.88762							238.834	47.9997			3.28575							204.535	39.7756			5.8673							231.033	46.123
5.89345							239.818	48.2007			3.29292							205.586	39.8376			5.87945							231.87	46.2939
5.8979							241.13	48.3617			3.29698							206.449	39.9985			5.90875							232.775	46.3069
5.90435							242.019	48.5517			3.3054							207.48	40.1715			5.93013							233.675	46.476
5.90988							244.785	48.7227			3.30832							210.208	40.2786			5.95235							236.388	46.6769
5.91502							246.299	48.9267			3.31602							211.462	40.3374			5.97625							237.306	46.8429
5.91988							247.172	49.1177			3.32175							212.306	40.4365			5.99733							238.165	47.0209
5.92532							247.898	49.2907			3.336							212.982	40.5025			6.00625							239.126	47.182
5.9275							248.622	49.4787			3.3414							213.982	40.6696			6.01265							239.963	47.2959
5.93503							251.137	49.6626			3.3535							216.878	40.8385			6.02575							242.555	47.3549
5.93875							252.099	49.8457			3.36285							217.594	40.9535			6.0328							243.387	47.4519
5.94372							252.839	50.0327			3.375							218.32	41.0195			6.0439							243.928	47.5179
5.94937							253.765	50.1938			3.39085							219.144	41.1305			6.05485							244.283	47.6939
5.95482							254.716	50.3727			3.39745							220.021	41.1955			6.06337							244.76	47.8659
5.95977							257.613	50.5687			3.4083							222.857	41.3585			6.07355							247.259	47.99
5.96387							258.406	50.7537			3.41308							223.76	41.5416			6.08162							247.994	48.0459
5.96892							259.28	50.9316			3.42198							224.823	41.6446			6.087							248.689	48.1459
5.97387							260.185	51.1107			3.43757							226.078	41.7064			6.08975							249.571	48.2089
5.97735							261.026	51.3087			3.44988							226.89	41.8175			6.09692							250.806	48.334
5.98407							263.875	51.4686			3.4604							228.899	41.8955			6.1035							254.204	48.3549
5.98955							264.831	51.6277			3.46612							229.727	41.9655			6.1084							255.077	48.3919
5.9945							265.638	51.7916			3.4749							230.694	42.0395			6.11487							256.119	48.5359
5.99972							266.538	51.9647			3.4825							231.495	42.2145			6.12082							257.477	48.5929
6.00322							267.492	52.1416			3.48857							232.488	42.3875			6.13028							258.223	48.687
6.00842							268.696	52.3317			3.49515							235.552	42.5594			6.13807							260.766	48.7639
6.01677							268.895	52.5076			3.50315							236.394	42.6715			6.14492							261.28	48.9329
6.0212							269.079	52.6837			3.51633							237.296	42.7365			6.15257							261.805	49.0989
6.0281							269.249	52.8617			3.52795							238.147	42.9434			6.16425							262.367	49.2709
6.03275							269.415	53.0336			3.53662							239.201	43.1155			6.16997							262.85	49.4399
6.0406							270.302	53.2147			3.54252							242.103	43.2405			6.17697							263.414	49.6009
6.04512							271.238	53.3927			3.5503							242.928	43.2964			6.18562							263.584	49.7729
6.05055							272.005	53.5737			3.56548							243.643	43.4035			6.19318							263.768	49.9529
6.05828							272.976	53.7486			3.57495							244.448	43.4665			6.19972							263.947	50.1139
6.06187							273.819	53.9397			3.58177							245.335	43.5714			6.2054							264.112	50.2779
6.0664							276.457	54.1187			3.59105							246.159	43.6005			6.21055							264.97	50.4689
6.07067							277.319	54.3107			3.60085							246.269	43.6104			6.2169							265.874	50.6369
6.07413							278.19	54.4937			3.61187							246.512	43.6675			6.22595							266.528	50.8379
6.07905							279.06	54.7097			3.62135							246.667	43.8315			6.23137							267.156	51.0079
6.0819							279.947	54.9116			3.6337							246.817	44.0185			6.24388							267.626	51.1659
6.0863							282.766	55.0906			3.63995							247.491	44.1155			6.24733							270.116	51.3489
6.09105							283.65	55.2476			3.6474							248.024	44.1985			6.25917							270.994	51.5229
6.09387							284.565	55.4197			3.66357							248.488	44.3805			6.26433							272.246	51.693
6.09775							285.478	55.5896			3.67275							249.025	44.5405			6.27115							273.172	51.8709
6.1007							286.331	55.7776			3.68653							249.802	44.6685			6.2738							274.088	52.0468
6.10273							288.871	55.9646			3.69882							251.908	44.7235			6.28003							277.549	52.2099
6.1055							289.818	56.1196			3.71837							252.47	44.8224			6.28817							278.404	52.3939
6.11088							290.718	56.3156			3.73183							253.052	44.8854			6.2972							279.124	52.5528
6.11247							291.474	56.4847			3.74103							253.598	45.0584			6.30567							279.808	52.7418
6.11428							292.272	56.6576			3.75343							254.238	45.2214			6.31445							280.524	52.9209
6.11897							295.867	56.8407			3.76355							257.005	45.3794			6.32027							282.808	53.0709
6.12055							296.781	57.0216			3.77015							257.897	45.5555			6.32635							283.693	53.2359
6.12488							297.7	57.2037			3.78625							261.837	45.7255			6.33885							284.556	53.4369
6.12702							298.57	57.3996			3.80085							262.48	45.8924			6.34373							285.304	53.9318
6.12878							299.452	57.5847			3.81568							263.128	46.0675			6.34812							287.298	54.0979
6.13085							300.479	57.7636			3.83275							263.856	46.2444			6.3557							289.823	54.2679
6.13363							300.673	57.9337			3.84607							264.021	46.4165			6.3638							290.663	54.4439
6.14048							300.818	58.1166			3.85328							264.19	46.5895			6.3703							291.533	54.6239
6.1419							300.974	58.2877			3.8621							264.35	46.6775			6.37515							292.26	54.7989
6.1448							301.13	58.4656			3.87527							264.505	46.7585			6.38025							293.156	54.9838
6.14863							301.97	58.6596			3.8767							265.322	46.8615			6.39225							295.448	55.2009
6.15057							302.832	58.8406			3.88855							265.974	46.9274			6.40923							296.283	55.3829
6.15305							303.93	59.0296			3.90457							266.436	47.0355			6.41995							297.193	55.5138
6.15717							305.82	59.2167			3.9267							267.136	47.0714			6.42258							298.031	55.6878
6.16295							306.655	59.3946			3.94355							267.771	47.0984			6.4358							298.883	55.8598
6.1651							309.999	59.5736			3.94985							270.285	47.2584			6.44053							299.791	56.0279
6.16972							310.839	59.7506			3.96773							271.192	47.4254			6.44853							299.958	56.1908
6.17427							311.731	59.9186			3.98592							271.965	47.5905			6.45937							300.114	56.3559
6.17952							312.641	60.1136			3.99478							272.749	47.7855			6.46652							300.275	56.5308
6.18433							313.586	60.2996			4.0071							273.615	47.9585			6.4747							300.439	56.7088
6.19065							316.523	60.4726			4.01863							275.829	48.1395			6.4832							302.061	56.8808
6.1962							317.203	60.6126			4.0393							276.277	48.3085			6.48685							303.037	57.0538
6.20127							318	60.7686			4.05915							276.876	48.4734			6.4928							303.892	57.2338
6.20715							318.737	60.9486			4.08205							277.354	48.6615			6.49985							304.672	57.4198
6.21058							319.682	61.1136			4.09265							277.99	48.8574			6.5077							305.447	57.5799
6.2195							322.228	61.2906			4.10708							280.454	49.0214			6.51208							313.116	57.7598
6.2284							323.058	61.4576			4.11813							281.333	49.1785			6.51975							313.83	57.9458
6.2359							323.754	61.6376			4.13033							282	49.3484			6.52407							314.836	58.1298
6.24375							324.565	62.6195			4.13647							282.753	49.5035			6.5332							315.54	58.2528
6.2578							325.445	62.7786			4.1501							283.615	49.6784			6.53993							316.455	58.3099
6.26452							328.081	62.9506			4.15843							286.2	49.8404			6.54445							318.887	58.4948
6.27248							328.912	63.0596			4.17213							286.826	50.0014			6.5537							319.666	58.6768
6.28217							330.04	63.1366			4.18117							287.425	50.1744			6.55805							320.45	58.8408
6.28857							332.453	63.3226			4.1916							288.068	50.3514			6.56595							321.324	58.9389
6.29448							334.31	63.5095			4.20105							288.874	50.5285			6.57285							322.235	59.0079
6.2998							338.168	63.7015			4.20712							289.744	50.6994			6.5788							325.253	59.1038
6.30727							339.014	63.8766			4.21568							289.893	50.8794			6.588							326.096	59.1788
6.3103							340.393	64.9005			4.22447							290.083	51.0634			6.5938							327.057	59.3548
6.3232							341.217	65.0595			4.23217							290.23	51.2354			6.60128							327.909	59.5248
6.33007							342.116	65.2495			4.24135							290.391	51.4154			6.60403							328.764	59.6518
6.34457							343.021	65.4295			4.24948							291.176	51.5884			6.6071							329.593	59.7067
6.3573							343.179	65.5956			4.26015							292.026	51.7385			6.61383							329.753	59.8118
6.36185							343.351	65.7426			4.27835							293.022	51.9194			6.61918							329.92	59.8808
6.36808							343.511	65.9225			4.2899							293.681	52.1174			6.62397							330.084	60.0568
6.3773							343.668	66.0835			4.29403							294.391	52.2404			6.6356							330.255	60.1549
6.38							344.555	66.2665			4.30352							296.478	52.4184			6.64222							331.11	60.2208
6.39295							345.945	66.4395			4.31593							297.069	52.5834			6.65217							331.969	60.3047
6.40153							346.673	66.6116			4.32618							297.75	52.7424			6.65745							332.7	60.3768
6.41725							347.29	66.7935			4.338							299.039	52.9254			6.66273							333.381	60.5528
6.43117							347.986	67.0035			4.34267							299.778	53.0725			6.67218							334.244	60.7338
6.44168							350.892	67.1656			4.35115							305.347	53.2504			6.68067							337.193	60.9068
6.4558							351.857	67.3305			4.35752							306.67	53.4293			6.68658							338.072	61.0878
6.46943							352.395	67.5135			4.36562							307.13	53.5984			6.69785							339.555	61.2528
6.47505							353.277	67.6865			4.37595							307.834	53.7664			6.704							340.343	61.4178
6.49052							354.004	67.8676			4.38523							308.475	53.9374			6.7103							341.19	61.6028
6.49657							356.958	68.0536			4.39602							310.854	54.1134			6.71497							345.66	61.7858
6.50537							357.859	68.2456			4.39977							311.425	54.2884			6.7217							346.489	61.9788
6.5158							358.739	68.4305			4.41413							311.896	54.6044			6.7292							347.32	62.1497
6.5231							359.612	68.6175			4.42847							312.426	54.7244			6.73297							348.221	62.3438
6.53418							361.075	68.8196			4.43687							312.996	54.8864			6.73808							349.123	62.5228
6.54205							363.604	69.6305			4.44963							315.184	55.0583			6.74132							351.387	62.7257
6.55385							364.529	69.7835			4.46045							315.954	55.2364			6.7443							352.111	63.2458
6.57055							365.444	69.9645			4.47842							316.537	55.4074			6.75047							352.866	63.3968
6.58435							366.383	70.1265			4.48728							317.123	55.5684			6.76133							353.845	63.5577
6.60895							367.275	70.3105			4.49235							317.645	55.7383			6.7658							354.331	63.7248
6.63117							369.858	70.4995			4.50068							320.587	55.9064			6.77003							356.483	64.2748
6.64353							370.735	70.6815			4.50727							321.782	56.0814			6.7772							357.231	64.4177
6.66175							372.369	70.8595			4.51615							322.666	56.2454			6.77987							357.82	64.5888
6.6902							373.436	71.0464			4.52733							323.642	56.4083			6.7873							358.444	64.7727
6.71173							374.373	71.2465			4.53723							324.573	56.5803			6.78883							359.194	64.9497
6.73857							377.073	71.4405			4.5514							326.865	56.6853			6.7937							361.671	65.1257
6.74825							377.948	71.6785			4.56025							327.633	56.7523			6.79708							362.554	65.3187
6.76668							378.842	71.8425			4.57418							328.083	56.8704			6.80215							363.423	65.4808
6.77698							379.75	72.0324			4.57953							328.819	56.9254			6.807							364.333	65.6557
6.80203							380.517	72.2535			4.59178							329.452	57.0233			6.8113							365.189	65.8368
6.81937							382.902	72.7445			4.60578							331.914	57.0884			6.8209							366.295	66.0387
6.83873							383.83	72.9055			4.61252							332.845	57.1874			6.82573							366.481	66.2118
6.85513							384.76	73.0685			4.62137							333.692	57.2534			6.83155							366.661	66.3827
6.8738							385.64	73.2245			4.6261							334.565	57.4273			6.83635							366.843	66.5597
6.88983							386.519	73.3925			4.63612							336.074	57.5714			6.8477							367.029	66.7477
6.91167							392.001	73.5805			4.64508							337.295	57.6704			6.85315							367.963	66.9388
6.9272							393.095	73.7565			4.65292							337.462	57.9123			6.85952							368.923	67.1297
6.93398							393.971	73.9305			4.6621							337.639	58.0784			6.8658							369.934	67.2867
6.94385							395.131	74.0975			4.66563							337.794	58.2533			6.8737							370.809	67.4577
6.96225							395.961	74.2705			4.67495							337.946	58.4413			6.88298							371.6	67.6127
6.9706							398.742	74.4605			4.68645							338.749	58.6343			6.89042							373.803	67.7837
6.99622							399.652	74.6505			4.69407							339.375	58.8113			6.89717							374.555	67.9517
7.0159							400.538	74.8554			4.7019							339.799	58.9863			6.90522							375.385	68.1317
7.02583							401.36	75.0395			4.7085							340.463	59.1703			6.9111							375.917	68.2957
7.03515							402.348	75.2345			4.71817							341.161	59.3453			6.91878							376.506	68.4477
7.04237							403.437	75.4474			4.7221							343.171	59.5063			6.92758							379.302	68.6268
7.06607							403.643	75.6325			4.72938							343.832	59.6884			6.94187							380.138	68.7947
7.08218							404.093	75.8264			4.7396							344.516	59.8623			6.95162							381.022	68.9617
7.0937							404.271	76.0075			4.74793							345.377	60.0253			6.96415							381.91	69.1308
7.10532							404.421	76.1814			4.75625							346.699	60.2104			6.9732							382.836	69.3077
7.13007							405.271	76.3785			4.7641							349.345	60.4084			6.98455							385.925	69.4877
7.1483							406.182	76.5754			4.77102							350.037	60.5633			7.00025							386.726	69.6698
7.16113							407.239	76.7795			4.78372							350.574	60.7334			7.00622							387.503	69.8398
7.17012							408.099	76.9785			4.7942							351.232	60.9033			7.01565							388.603	69.9467
7.18513							408.93	77.1775			4.80403							351.776	61.0954			7.0203							389.435	70.0097
7.19275							413.301	77.3785			4.8101							352.626	61.2544			7.02647							391.734	70.1177
7.20737							415.219	77.4994			4.82025							352.794	61.4333			7.0328							392.579	70.1797
7.21885							415.989	77.5644			4.83742							353.027	61.6013			7.04165							393.203	70.3517
7.2335							416.782	77.7925			4.8474							353.194	61.7733			7.05105							393.921	70.5137
7.24153							417.568	77.9125			4.86505							353.356	61.9443			7.05253							394.75	70.6807
7.26665							420.057	77.9664			4.87205							354.158	62.1203			7.059							397.168	70.8547
7.28357							420.894	78.0824			4.8813							354.726	62.2763			7.06658							398.07	70.9587
7.29465							421.743	78.1534			4.88743							355.34	62.4473			7.0737							398.97	71.0277
7.31813							422.496	78.2634			4.8952							355.861	62.6203			7.0771							400.302	71.1287
7.3312							484.296	78.3354			4.90375							356.451	62.7893			7.08092							401.521	71.1977
7.34945							487.075	78.5375			4.9131							358.917	62.8883			7.08485							403.983	71.3637
7.35705							487.907	78.7125			4.92178							359.475	62.9563			7.09138							404.154	71.5267
7.37272							488.738	78.8924			4.93203							359.951	63.1343			7.09532							404.307	71.6877
7.38293							489.62	79.0684			4.9474							360.567	63.3203			7.10612							404.47	71.6997
7.39005							490.289	79.2494			4.96037							361.211	63.4883			7.11495							404.628	71.7337
7.40027							492.638	79.4385			4.9765							363.472	63.6662			7.1191							405.474	71.8417
7.4151							493.508	79.6384			4.99235							364.184	63.8243			7.12935							406.54	71.9087
7.43585							494.342	79.8285			4.998							364.857	63.9603			7.13825							407.398	72.0887
7.4433							495.266	80.0185			5.00767							365.605	64.1223			7.14115							408.206	72.2177
7.45317							496.105	80.1404			5.01652							366.337	64.2933			7.1553							408.834	72.2617
7.4621							499.172	80.2125			5.02733							369.275	64.7643			7.16387							411.225	72.4038
7.46882							500.058	80.3435			5.03595							370.049	64.9033			7.1818							412.056	72.4497
7.47495							500.9	80.4044			5.04343							370.79	65.0583			7.19425							413.418	72.5657
7.48625							501.733	80.5384			5.05175							371.716	65.2373			7.20355							414.09	72.6296
7.49575							502.619	80.6274			5.06085							372.768	65.3793			7.2164							414.874	72.8148
7.50192							503.615	80.7545			5.07175							375.363	65.5363			7.22722							417.835	72.9967
7.5116							503.791	80.7845			5.08242							376.209	65.7012			7.23592							418.752	73.1687
7.52027							503.945	80.8124			5.0924							376.879	65.8863			7.23972							419.665	73.3337
7.52738							504.111	80.9244			5.10538							377.542	66.0573			7.2493							420.594	73.5057
7.53655							504.25	80.9684			5.1219							378.07	66.2523			7.25547							421.505	73.6806
7.5462							505.085	80.9975			5.13872							380.241	66.3402			7.2621							424.224	73.8436
7.5554							505.939	81.1105			5.16207							381.103	66.4022			7.26863							425.112	74.0037
7.566							506.918	81.1834			5.17275							381.861	66.5913			7.28145							426.031	74.1716
7.57115							507.753	81.3794			5.1865							382.62	66.7803			7.29315							426.962	74.3327
7.5765							508.536	81.5923			5.19498							384.005	66.9533			7.307							427.842	74.4997
7.588							511.011	81.8033			5.21052							386.505	67.1212			7.31302							430.519	74.6567
7.59377							511.9	81.9784			5.22412							387.319	67.2973			7.32355							431.443	74.8597
7.60027							513.309	82.1944			5.23853							388	67.4673			7.3296							432.542	75.0137
7.605							514.232	82.2404			5.24937							388.472	67.6342			7.341							433.3	75.1826
7.61155							515.167	82.4344			5.26462							389.055	67.8042			7.34903							433.897	75.3467
7.62095							517.391	82.6104			5.27515							391.458	67.9872			7.36322							434.63	76.0776
7.62758							518.302	82.7785			5.28505							391.99	68.1692			7.37405							434.788	76.2277
7.62978							519.212	82.9694			5.2945							392.603	68.3343			7.38253							434.961	76.3966
7.6415							520.126	83.1453			5.30598							393.143	68.5383			7.39393							435.134	76.5547
7.64827							521	83.3284			5.3159							393.84	68.6962			7.40332							435.291	76.7247
7.66082							523.679	83.5203			5.3316							395.961	68.8683			7.413							436.144	76.9116
7.6669							524.529	83.6904			5.34255							396.655	69.0452			7.41838							437	77.0946
7.66967							525.501	83.8634			5.35572							397.868	69.2272			7.4315							437.843	77.2647
7.67915							526.318	84.0374			5.37603							398.666	69.3982			7.44175							438.515	77.4407
7.68858							527.22	84.2164			5.39125							399.521	69.5722			7.46528							439.052	77.6227
7.70045							529.751	84.4024			5.41448							402.364	69.7262			7.47665							441.639	77.7827
7.71587							530.641	84.5894			5.4269							403.501	70.3222			7.48423							442.543	77.9606
7.7371							531.509	84.7664			5.44925							404.325	70.4882			7.49442							443.628	78.1577
7.74697							532.443	84.9494			5.46847							405.122	70.6622			7.50068							444.42	78.3406
7.7539							533.284	85.1184			5.4988							405.857	70.8212			7.51333							445.309	78.5036
7.7651							534.188	85.2984			5.50772							406.668	70.9882			7.52407							448.356	78.6267
7.7771							534.372	85.4753			5.531							406.854	71.2843			7.53463							449.238	78.6836
7.7938							534.565	85.6664			5.54223							407.021	71.4422			7.54092							450.183	78.7817
7.81525							534.745	85.8483			5.55872							407.191	71.6153			7.55373							451.018	78.8466
7.82503							534.923	86.0523			5.57252							407.353	71.7772			7.56098							451.817	79.0717
7.83475							535.637	86.2494			5.5766							408.902	71.9513			7.57338							454.272	79.2496
7.84413							536.521	86.4403			5.5856							409.497	72.0692			7.57865							454.971	79.4376
7.8479							537.436	86.5924			5.58927							410.205	72.1342			7.58317							455.56	79.6046
7.86062							538.279	86.7713			5.59298							410.812	72.3292			7.59147							456.435	79.7896
7.87847							539.216	86.9323			5.59735							411.79	72.4882			7.59572							457.278	79.9596
7.8918							541.689	87.1224			5.6061							414.199	72.6632			7.60503							459.865	80.1326
7.8985							542.558	87.2863			5.61322							415.831	72.8342			7.61383							460.728	80.3036
7.91523							543.464	87.4484			5.61815							416.665	73.0222			7.62728							461.611	80.4097
7.92382							544.375	87.6253			5.62263							417.556	73.2242			7.63852							462.511	80.4757
7.9323							544.844	87.8024			5.63435							418.474	73.9363			7.64893							463.396	80.6376
7.94325							547.369	87.9703			5.65337							421.036	74.0662			7.66707							466.079	80.9476
7.96165							548.74	88.1504			5.67732							421.789	74.2362			7.6802							467.024	81.1046
7.97715							549.627	88.3304			5.68607							422.446	74.4012			7.6897							468.11	81.2636
7.99282							550.382	88.5203			5.70045							422.964	74.5713			7.70617							468.969	81.4707
8.0044							551.197	88.6923			5.7117							423.597	74.7362			7.7199							469.666	81.6127
8.01872							552.837	88.8773			5.71933							424.474	74.9052			7.73165							471.971	81.7797
8.02855							552.994	89.0084			5.72775							424.697	75.0812			7.7403							472.815	81.9496
8.03787							553.165	89.0683			5.7484							424.869	75.2512			7.7512							473.726	82.1176
8.04715							553.323	89.1004			5.7665							425.042	75.4072			7.76005							474.613	82.3116
8.06225							553.472	89.2864			5.788							425.192	75.5722			7.76735							475.527	82.4896
8.07408							554.342	89.4724			5.83793							425.858	75.8622			7.7762							476.647	82.6496
8.08165							555.251	89.6583			5.85085							426.388	76.0242			7.78683							476.838	82.8597
8.09325							556.118	89.8363			5.86097							426.968	76.1932			7.79535							477.009	83.0266
8.10347							556.981	90.0214			5.87943							427.838	76.3622			7.81128							477.194	83.2226
8.1119							557.824	90.2674			5.89125							428.479	76.5352			7.82062							477.366	83.4096
8.11867							560.438	90.4543			5.903							430.953	76.7022			7.8311							478.282	83.5746
8.12787							562.629	90.6194			5.9105							431.511	76.8782			7.84213							479.225	83.7396
8.1374							563.451	90.7623			5.9225							432.125	77.0512			7.84915							480.352	83.9046
8.1476							564.294	90.8324			5.935							433.061	77.2211			7.86322							481.185	84.1005
8.1558							565.139	90.9273			5.9456							434.15	77.4052			7.87515							482.657	84.2896
8.16418							567.634	91.0053			5.95785							436.507	77.5982			7.88625							485.352	84.4656
8.17797							568.498	91.6824			5.97098							437.399	77.7781			7.90425							486.199	84.6496
8.18395							569.364	91.8294			5.9799							438.201	77.9562			7.91295							487.236	85.0866
8.19463							570.541	91.9523			5.99627							438.73	78.1352			7.91805							488.41	85.2816
8.20765							572.573	91.9743			6.01258							439.215	78.3192			7.92805							489.255	85.4306
8.22322							575.457	92.0134			6.0287							441.469	78.5061			7.9341							492.56	85.6005
8.2368							576.313	92.1193			6.0507							442.283	78.6722			7.94358							493.512	85.7726
8.24485							577.184	92.1963			6.076							442.978	78.8602			7.95352							494.352	85.9346
8.2527							578.058	92.3794			6.08788							443.692	79.0392			7.96175							495.127	86.4936
8.2648							578.776	92.5663			6.09585							444.117	79.2151			7.96905							495.957	86.6516
8.277							581.264	92.6833			6.10808							446.59	79.3872			7.9779							499.063	87.9856
8.28552							582.108	92.7703			6.1203							447.47	79.5502			7.9811							499.966	88.0736
8.29632							582.92	92.9503			6.1299							448.294	79.7082			7.98998							500.875	88.1365
8.30578							583.798	93.1343			6.1387							449.358	79.8781			7.9949							502.011	88.2236
8.3193							584.784	93.2873			6.14797							450.189	79.9881			8.00587							503.197	88.3336
8.33217							587.117	93.4514			6.15487							452.977	80.0142			8.01375							505.885	88.5006
8.344							588.242	93.5983			6.16985							454.014	80.0481			8.02318							506.557	88.6696
8.36952							589.099	93.9633			6.17603							454.678	80.2332			8.03575							507.349	88.8466
8.38128							589.929	94.0433			6.18182							455.192	80.3882			8.0476							508.233	89.0126
8.39152							590.827	94.2173			6.18942							455.722	80.5502			8.05857							511.908	89.2005
8.39965							591.733	94.4064			6.1949							458.081	80.7191			8.06777							515.429	89.3805
8.4131							591.901	94.5983			6.19977							458.98	80.8871			8.07835							517.164	89.7206
8.42253							592.061	94.7803			6.20758							459.812	81.0571			8.08655							519.702	89.8066
8.4323							592.217	94.9573			6.2154							460.73	81.2282			8.0971							642.868	89.8696
8.44035							592.396	95.1543			6.22513							461.76	81.4121			8.10368							643.539	89.9655
8.453							593.259	95.3653			6.23958							462.622	81.5731			8.1113							646.02	90.0335
8.4607							594.256	95.5483			6.24233							462.8	81.7531			8.1205							646.798	90.1295
8.47145							595.045	95.7342			6.2504							462.977	81.9251			8.1299							648.124	90.1936
8.48133							597.366	95.9183			6.2543							463.135	82.0372			8.14217							649.038	90.3945
8.4897							598.598	96.0873			6.26255							463.322	82.0901			8.15583							650.028	90.5375
8.49667							601.296	96.2483			6.26687							464.16	82.1771			8.17375							652.521	90.7155
8.50452							602.538	96.4242			6.2743							464.779	82.2511			8.1908							653.405	90.8975
8.5138							603.904	96.6092			6.2769							465.378	82.3872			8.2067							654.306	91.0845
8.52155							604.75	96.7693			6.28597							465.913	82.4251			8.2168							655.357	91.2505
8.53295							605.455	96.9603			6.29063							466.771	82.5322			8.22455							655.833	91.4265
8.54043							607.761	97.1312			6.29885							468.843	82.5641			8.23547							658.076	91.5975
8.54675							608.647	97.3093			6.30602							469.496	82.5982			8.24212							658.995	91.7805
8.56007							609.558	97.4922			6.312							470.36	82.7032			8.25045							659.748	91.9465
8.57367							610.444	97.6832			6.31902							471.303	82.7811			8.25822							660.499	92.2125
8.58243							611.405	97.8632			6.32413							473.451	82.8821			8.26468							661.202	92.3685
8.59127							614.198	98.0493			6.3325							476.024	82.9541			8.27555							662.49	92.5426
8.59507							614.949	98.7302			6.33735							476.846	83.1081			8.28615							662.66	92.6984
8.61397							615.529	98.8882			6.34255							477.536	83.1991			8.29725							662.845	92.8405
8.62857							616.266	99.0672			6.35637							478.036	83.2901			8.30575							663.01	93.0155
8.6476							617.126	99.2293			6.36198							478.616	83.4491			8.31467							663.18	93.1725
8.66085							619.82	99.4063			6.36932							481.419	83.9001			8.32043							664.072	93.3315
8.67095							621.89	99.4272			6.3844							482.293	84.0661			8.32963							665.024	93.4865
8.68475							622.724	99.6142			6.38978							483.127	84.1632			8.33998							665.924	93.6565
8.72805							623.602	99.7893			6.40527							485.046	84.3531			8.34735							666.842	93.8375
8.75233							624.347	100.003			6.4156							486.096	84.4252			8.35805							667.764	94.0145
8.76807							627.77	100.176			6.41955							488.496	84.5901			8.3703							669.441	94.1916
8.78365							628.79	100.551			6.4309							489.174	84.7582			8.3803							669.604	94.3715
8.8015							629.674	100.714			6.44305							489.662	84.8681			8.38532							670.028	94.5385
8.81217							630.428	100.895			6.45533							490.548	84.9271			8.39405							670.158	94.7265
8.83445							630.951	101.079			6.46152							491.379	85.0332			8.4005							670.313	94.9025
8.84647							634.512	101.265			6.47377							495.662	85.0991			8.41175							671.158	95.0785
8.85572							635.345	101.456			6.48375							496.661	85.2681			8.42067							671.951	95.2704
8.86415							635.937	101.633			6.48985							497.466	85.4372			8.42985							673.147	95.4365
8.87875							636.535	101.818			6.4963							498.164	85.6121			8.43572							673.995	95.6145
8.8919							637.275	103.004			6.50355							498.844	85.7751			8.4436							674.846	95.8135
8.90713							639.926	103.772			6.50735							500.975	85.94			8.4495							677.927	95.9945
8.92305							640.809	103.928			6.5157							501.663	86.1211			8.45855							678.83	96.1774
8.93355							641.766	104.288			6.52093							502.299	86.2951			8.46598							680.539	96.3515
8.94795							642.635	104.445			6.52532							503.381	86.4821			8.47275							682.332	96.5234
8.95847							643.508	104.623			6.52905							504.265	86.5811			8.4783							683.729	96.7154
8.96965							644.707	104.795			6.5337							505.325	86.6251			8.48345							686.36	96.8914
8.97937							644.881	104.975			6.54017							505.518	86.6761			8.49035							687.302	97.0705
8.9862							645.049	105.154			6.54598							505.689	86.8411			8.4957							688.211	97.2514
8.99648							645.213	105.32			6.55385							505.858	87.0061			8.5023							689.145	97.4195
9.00568							645.395	105.499			6.5588							506.039	87.18			8.50723							690.004	97.5675
9.01408							646.282	105.667			6.56433							506.939	87.3471			8.51235							693.887	97.7264
9.0232							647.198	105.847			6.57843							507.752	87.5261			8.51892							694.528	97.8844
9.02925							648.164	106.039			6.588							508.786	87.687			8.5226							695.866	98.0504
9.03595							649.182	106.225			6.61163							509.576	87.8701			8.5277							696.733	98.2135
9.04123							650.394	106.431			6.6218							510.095	87.9941			8.5346							697.645	99.8605
9.0463							652.887	106.606			6.62707							512.591	88.15			8.54335							700.351	100.031
9.04955							653.797	106.794			6.63237							513.264	88.3081			8.55392							701.236	100.232
9.0572							655.3	108.638			6.63952							513.928	88.49			8.5615							703.296	100.386
9.06355							656.051	108.774			6.65085							514.522	88.6681			8.56968							704.349	100.547
9.07103							656.827	108.931			6.6553							515.452	88.8421			8.57915							707.118	100.707
9.07703							659.802	109.11			6.66405							517.522	89.0241			8.59013							709.962	100.888
9.08233							660.723	109.249			6.6689							518.724	89.2011			8.60068							710.848	101.058
9.08902							661.702	109.419			6.67413							519.949	89.3611			8.607							712.777	101.222
9.09515							663.045	109.599			6.68042							520.749	89.5311			8.61345							714.07	101.403
9.10332							663.901	110.075			6.68625							521.649	89.7071			8.61882							717.281	101.575
9.1083							666.488	110.238			6.68957							524.458	89.8751			8.62572							720.868	101.764
9.11782							667.403	110.527			6.69332							525.336	90.0601			8.63472							721.698	101.936
9.12637							668.835	110.676			6.69765							525.98	90.2491			8.64005							722.586	102.105
9.13145							669.765	110.848			6.69993							526.808	90.449			8.65503							723.4	102.293
9.1398							671.677	111.025			6.70485							527.632	90.568			8.6598							724.195	102.456
9.15868							672.5	111.196			6.70975							530.064	90.7382			8.66747							728.275	102.63
9.1693							672.556	111.372			6.7115							530.983	90.912			8.67977							729.343	102.799
9.17705							673.506	111.549			6.71603							532.059	91.1021			8.68988							730.23	102.963
9.1938							673.664	111.743			6.71785							532.697	91.2681			8.6981							731.133	103.133
9.22392							673.826	111.924			6.72227							533.303	91.434			8.70932							732.045	103.336
9.25178							673.997	112.094			6.72752							535.714	91.605			8.7211							734.405	103.507
9.26323							674.798	112.112			6.7342							536.582	91.768			8.7313							735.242	103.512
9.28358							675.808	112.219			6.73645							537.209	91.938			8.7465							736.124	103.69
9.29575							676.726	112.28			6.73928							537.871	92.2081			8.7654							738.046	103.885
9.3051							677.789	112.39			6.74355							539.897	92.379			8.7773							738.634	104.055
9.31115							678.627	112.461			6.7476							542.859	92.551			8.79717							741.119	104.224
9.31868							681.211	112.657			6.75765							543.856	92.716			8.80912							741.846	104.345
9.3244							682.262	112.836			6.76365							544.714	92.877			8.82152							742.697	104.371
9.32737							683.091	113.036			6.76915							545.317	93.05			8.83727							743.578	104.402
9.33287							684.07	113.194			6.77465							546.204	93.216			8.8425							744.482	104.581
9.3385							685.042	113.365			6.78135							548.233	93.384			8.85725							747.146	104.693
9.34545							687.758	113.533			6.78873							548.714	93.555			8.87865							748.069	104.754
9.35							688.68	113.692			6.79925							549.529	93.655			8.89258							749.256	104.928
9.3582							689.635	113.872			6.8056							550.421	93.725			8.90762							750.192	105.042
9.3637							690.418	114.039			6.81393							551.21	93.8841			8.91912							751.068	105.099
9.36693							691.373	114.211			6.8232							552.085	93.98			8.93143							752.076	105.208
9.37707							694.161	114.39			6.83125							552.244	94.053			8.95032							752.248	105.275
9.38537							695.048	114.574			6.83842							552.406	94.2331			8.96355							752.436	105.449
9.39457							695.917	114.76			6.84555							552.567	94.4051			8.9862							752.589	105.624
9.4048							696.779	114.944			6.85597							552.728	94.514			8.9973							752.752	105.78
9.41427							697.671	115.124			6.86142							553.534	94.579			9.01713							753.681	105.816
9.43773							700.393	115.303			6.87015							554.449	94.687			9.0282							755.55	105.936
9.44853							701.19	115.48			6.88593							555.423	94.751			9.05225							756.655	106.001
9.46257							702.183	115.67			6.90645							556.182	94.88			9.0654							757.17	106.168
9.48065							703.125	115.884			6.92842							557.055	94.94			9.07052							757.663	106.362
9.49667							704.272	116.062			6.9511							559.424	95.064			9.07987							760.193	106.517
9.5134							705.128	116.235			7.14562							560.388	95.129			9.0962							762.598	106.63
9.5338							705.346	116.413			7.1601							561.343	95.298			9.10117							770.514	106.695
9.54685							705.539	116.604			7.16915							561.998	95.409			9.11368							771.302	106.802
9.55612							705.694	116.815			7.17593							562.894	95.471			9.1201							772.159	106.872
9.58055							705.855	117.012			7.1861							565.581	95.566			9.12915							774.648	107.057
9.59507							706.687	117.204			7.1997							566.259	95.646			9.13958							775.558	107.161
9.61707							707.709	117.375			7.20967							567.323	95.822			9.14627							925.076	107.223
9.62883							708.619	117.561			7.22005							568.186	95.997			9.15855							925.819	107.325
9.65035							709.442	117.746			7.2257							568.685	96.17			9.17112							926.609	107.393
9.67338							710.301	117.916			7.22903							571.206	96.339			9.17875							928.889	107.508
9.69375							713.187	118.075			7.24092							571.998	96.511			9.18975							929.744	107.576
9.70673							714.087	118.248			7.24555							572.64	96.668			9.19613							930.67	107.752
9.71417							714.989	118.418			7.25122							573.54	96.837			9.21							931.521	107.908
9.72							715.685	118.596			7.26443							574.202	96.923			9.22315							932.611	108.088
9.72733							716.376	118.778			7.27112							576.455	96.994			9.2294							935.391	108.261
9.73287							719.028	118.95			7.2825							715.01	97.157			9.2395							936.26	108.428
9.73745							719.871	119.125			7.28865							715.652	97.265			9.25008							937.161	108.6
9.74442							721.379	119.298			7.29983							716.385	97.333			9.26515							938.136	108.624
9.7552							723.151	119.473			7.3052							717.036	97.445			9.2752							939.16	108.728
9.76163							723.979	119.656			7.31225							717.665	97.511			9.28577							942.405	108.799
9.77052							727.13	119.845			7.32185							717.797	97.615			9.29688							943.864	108.975
9.77632							727.872	120.033			7.32838							717.945	97.6779			9.3109							944.702	109.145
9.7852							728.563	120.22			7.33425							718.094	97.789			9.3199							946.183	109.311
9.79123							729.399	120.402			7.34028							718.236	97.852			9.3391							948.247	109.405
9.80017							730.485	120.585			7.34957							718.974	97.9611			9.3566							949.512	109.483
9.8043							733.429	120.771			7.35585							719.808	98.0209			9.36458							949.614	109.664
9.81035							735.149	120.945			7.36282							720.557	98.101			9.37673							949.743	109.846
9.8142							736.003	121.12			7.3683							721.491	98.187			9.38915							949.874	109.941
9.82127							736.869	121.29			7.37153							722.311	98.307			9.4006							950.098	110.008
9.82495							737.438	121.491			7.37745							724.76	98.365			9.41498							952.847	110.116
9.82917							739.89	121.647			7.38622							725.384	98.474			9.43182							953.664	110.187
9.83587							741.237	121.842			7.39335							726.152	98.645			9.4411							954.548	110.367
9.83998							742.09	122.004			7.40233							727.015	98.717			9.45125							955.482	110.561
9.84515							742.999	122.185			7.41202							728.392	98.886			9.46683							956.428	110.752
9.85148							744.048	122.35			7.4165							730.73	98.99			9.4817							960.575	110.916
9.8556							747.554	122.536			7.42695							731.401	99.052			9.48583							966.362	111.095
9.86363							748.502	122.717			7.43372							731.896	99.1419			9.49728							967.232	111.254
9.86693							749.539	122.832			7.44165							732.342	99.208			9.50682							970.584	111.415
9.87448							750.435	122.898			7.44573							732.922	99.378			9.51115							971.215	111.591
9.87825							751.245	123.087			7.45495							733.718	99.478			9.52315							976.742	111.757
9.88685							752.361	123.281			7.45918							733.908	99.54			9.5306							977.678	111.923
9.89312							752.548	123.486			7.4631							734.43	100.015			9.54603							978.636	112.107
9.89808							752.748	123.682			7.47093							734.616	100.184			9.56092							979.615	112.283
9.9034							753.341	123.843			7.47485							734.774	100.283			9.5716							980.473	112.458
9.90933							753.511	124.041			7.48358							735.583	100.355			9.5818							982.1	112.634
9.91873							754.355	124.247			7.49073							736.45	100.523			9.59492							982.256	112.822
9.92998							755.361	124.384			7.49908							737.294	100.692			9.60342							982.438	112.984
9.93628							756.853	124.456			7.51335							737.94	100.882			9.6196							982.59	113.152
9.93828							757.708	124.847			7.51698							738.48	101.045			9.62905							982.78	113.871
9.94535							758.645	125.394			7.52685							740.853	101.215			9.64278							983.713	114.018
9.95802							761.751	125.555			7.53305							741.612	101.383			9.65265							984.574	114.541
9.96608							762.647	125.727			7.53977							742.293	101.549			9.66895							987.345	114.715
9.97353							763.545	125.894			7.54878							743.147	101.664			9.682							988.092	114.867
9.98742							764.113	126.074			7.55187							743.652	101.721			9.69315							988.825	115.04
9.99875							764.854	126.243			7.55895							745.866	101.884			9.7013							991.254	115.204
10.0119							767.122	126.417			7.5685							746.697	101.994			9.71462							992.295	115.375
10.0355							768.188	126.591			7.57608							747.182	102.06			9.73442							993.307	115.572
10.0442							769.175	126.784			7.58552							747.817	102.259			9.7486							994.249	115.73
10.0568							771.059	126.973			7.59213							748.562	102.438			9.7552							995.119	115.918
10.0722							771.908	127.152			7.6009							751.485	102.611			9.76843							997.849	116.097
10.0935							774.253	127.334			7.60455							752.686	102.789			9.77657							998.72	116.274
10.1149							774.957	127.511			7.61212							753.408	102.936			9.78402							999.612	116.452
10.1273							775.665	127.708			7.61798							754.353	103.095			9.7989							1000.68	116.627
10.1446							776.53	127.89			7.62455							755.149	103.272			9.80635							1002.05	116.822
10.1616							777.316	128.071			7.63125							757.872	103.441			9.81095							1022.7	117.01
10.1755							886.648	128.257			7.63302							758.726	103.604			9.82125							1023.51	117.188
10.1842							888.229	128.455			7.64645							759.75	103.813			9.8325							1024.24	117.381
10.202							888.925	128.633			7.65215							760.326	103.851			9.84597							1025.34	117.602
10.2143							890.877	128.826			7.66772							761.017	104.358			9.85373							1026.32	117.81
10.2308							891.639	129.031			7.681							761.64	104.546			9.86477							1032.86	118.138
10.2438							896.474	129.21			7.69305							761.822	104.711			9.87295							1033.59	118.318
10.2581							898.077	129.379			7.70367							761.987	104.887			9.88012							1411.51	118.496
10.271							899.668	129.57			7.71092							762.154	105.065			9.8902							1412.16	118.67
10.2796							900.574	129.676			7.71903							762.317	105.265			9.89748							1412.96	118.845
10.289							901.361	129.747			7.72532							763.032	105.425			9.90565							1416.86	119.019
10.2934							903.777	129.919			7.7325							763.942	105.585			9.90935							1417.61	119.195
10.2997							904.848	130.119			7.74043							764.812	105.75			9.91885							1418.4	119.371
10.3093							906.244	130.363			7.7476							765.881	105.92			9.92468							1419.49	119.547
10.3176							906.942	130.564			7.75737							766.748	106.091			9.93102							1420.17	119.736
10.3264							907.745	130.714			7.76757							769.438	106.266			9.93895							1422.8	119.92
10.3337							1047.01	130.892			7.77463							770.358	106.421			9.94352							1423.64	120.096
10.3424							1047.73	131.088			7.78608							771.345	106.592			9.95187							1424.52	120.276
10.3501							1048.44	131.27			7.79737							771.898	106.739			9.9547							1425.98	120.469
10.357							1050.55	131.444			7.8028							772.826	106.905			9.96397							1426.78	120.649
10.3653							1051.35	132.146			7.81407							775.473	107.075			9.97172							1429.15	120.847
10.3718							1052.04	132.305			7.8246							776.372	107.25			9.97648							1429.99	121.019
10.3802							1052.19	132.464			7.83055							777.083	107.421			9.98483							1496.86	121.206
10.3895							1052.36	132.634			7.84168							777.717	107.598			9.99607							1497.52	121.398
10.3974							1052.51	132.796			7.84965							778.315	107.791			10.0025							1498.34	121.587
10.4043							1052.66	132.969			7.8551							780.296	107.958			10.0107							1498.91	121.769
10.4148							1053.59	133.132			7.86695							780.804	108.135			10.0209							1499.03	121.961
10.4238							1054.35	133.306			7.87153							781.362	108.312			10.0266							1499.18	122.145
10.435							1055.06	133.471			7.87918							782.249	108.497			10.0403							1499.31	122.349
10.4489							1055.84	133.641			7.88345							783.053	108.681			10.0542							1499.48	122.521
10.4623							1056.71	133.835			7.888							785.3	108.86			10.074							1500.14	122.706
10.4716							1059.76	134.026			7.89548							786.053	109.054			10.0873							1501.27	122.883
10.4818							1060.61	134.239			7.90095							787.205	109.242			10.1015							1502.24	123.079
10.4955							1061.81	134.42			7.90522							788.035	109.409			10.113							1503.09	123.268
10.5102							1062.89	134.617			7.91345							789.077	109.611			10.125							1503.79	123.453
10.5417							1063.75	134.798			7.9173							791.42	109.806			10.1474							1507.4	123.639
10.5612							1066.29	134.977			7.92347							792.356	109.978			10.1728							1509.15	123.822
10.6256							1067.23	135.202			7.92882							793.117	110.087			10.186							1509.98	124.025
10.6442							1068.36	135.411			7.93267							794.012	110.497			10.1966							1510.87	124.218
10.6531							1069.3	135.541			7.93783							795.141	110.658			10.2053							1511.88	124.404
10.6606							1070.61	135.707			7.94428							798.774	110.812			10.2095							1515.06	124.573
10.6768							1072.71	135.89			7.95247							799.687	110.975			10.222							1516.16	124.726
10.7005							1073.56	136.081			7.9581							800.501	111.083			10.2297							1518.57	124.89
10.7209							1076.39	136.253			7.96457							801.38	111.149			10.2436							1519.44	125.055
10.813							1077.3	136.268			7.97208							802.307	111.321			10.254							1520.33	125.201
10.8376							1078.12	136.436			7.98648							804.892	111.504			10.2615							1525.83	125.346
10.8557							1080.39	136.624			8.0352							805.482	111.668			10.2706							1526.44	125.523
10.9289							1081.69	136.839			8.06025							806.662	111.781			10.2795							1527.08	125.65
10.9445							1082.74	137.065			8.0699							807.638	111.824			10.2898							1527.84	125.815
10.9495							1084.31	137.273			8.08067							808.512	111.847			10.2963							1528.68	125.973
10.9628							1085.13	137.443			8.09165							813.165	111.947			10.305							1531.36	126.148
10.9812							1086.31	137.621			8.10045							813.848	112.032			10.3236							1532.24	126.319
11.0397							1086.48	137.79			8.10845							814.54	112.209			10.3471							1533.13	126.49
11.0498							1086.67	137.957			8.11845							814.995	112.377			10.3577							1534.42	126.652
11.063							1086.84	138.111			8.12492							815.628	112.542			10.3664							1535.02	126.843
11.093							1087.13	138.302			8.13293							817.759	112.702			10.3745							1535.9	127.026
11.2044							1087.94	138.473			8.14907							818.485	112.868			10.3849							1536.13	127.206
11.252							1088.87	138.647			8.16207							819.311	113.031			10.3922							1537.84	127.388
11.2701							1090.37	138.832			8.1745							821.126	113.136			10.4108							1538.01	127.578
11.3313							1091.22	139.007			8.18432							821.744	113.204			10.4358							1538.16	127.744
11.3548							1093.84	139.175			8.19468							823.457	113.303			10.4506							1539.53	127.916
11.3847							1096.49	139.346			8.2061							824.109	113.378			10.465							1540.03	128.073
11.4163							1097.66	139.527			8.2128							824.609	113.554			10.4738							1541.84	128.242
11.4247							1098.62	139.717			8.22365							825.408	113.723			10.4859							1543.33	128.413
11.4456							1100.2	139.891			8.23198							826.26	113.889			10.495							1544.19	128.593
11.5614							1102.11	140.065			8.23667							827.056	114.047			10.5023							1546.56	128.771
11.5848							1104.54	140.238			8.24582							827.224	114.226			10.5136							1547.46	128.953
11.6256							1105.4	140.404			8.25538							827.405	114.399			10.5212							1549.4	129.144
11.6512							1106.1	140.56			8.26727							827.594	114.5			10.5315							1550.5	129.321
11.6665							1106.93	140.753			8.28525							827.753	114.568			10.5467							1551.57	129.486
11.6814							1107.93	140.942			8.29307							828.573	114.726			10.5629							1557.13	129.656
11.8352							1110.64	141.292			8.30335							829.513	114.839			10.587							1557.98	129.814
11.9398							1111.53	141.401			8.30992							830.381	114.906			10.6182							1558.87	129.98
11.9569							1112.69	141.568			8.31367							830.91	115.099			10.634							1559.71	130.143
11.9669							1113.48	141.76			8.32105							831.676	115.284			10.6449							1571.2	130.254
12.07							1115	141.963			8.32662							834.22	115.45			10.6568							1573.05	130.312
12.4038							1117.18	142.13			8.33115							834.642	115.631			10.6687							1573.85	130.478
12.4368							1118.06	142.307			8.33783							835.149	115.808			10.6798							1574.68	130.644
12.4596							1118.92	143.662			8.34323							835.545	115.984			10.7011							1575.43	130.825
12.477							1119.57	143.956			8.3507							836.131	116.162			10.7087							1576.51	130.978
12.4906							1121.5	144.14			8.35443							838.418	116.34			10.7182							1579.62	131.143
12.5048							1123.85	144.297			8.36037							841.116	116.525			10.7239							1581.27	131.319
12.5148							1124.95	144.522			8.36588							841.652	116.75			10.7301							1584.17	131.492
12.5276							1126.12	144.681			8.36815							842.841	116.942			10.7373								131.66
12.5557							1126.95	144.875			8.37312							843.37	117.092			10.7425								131.85
12.5847							1127.45	145.038			8.37458							845.698	117.263			10.7502								132.024
12.6016							1127.98	145.219			8.38145							846.45	117.44			10.756								132.194
12.6278							1128.09	145.39			8.3846							846.887	117.619			10.7653								132.359
12.6493							1128.25	145.575			8.3864							847.678	117.728			10.7753								132.512
12.6934							1128.47	145.749			8.39242							848.414	117.788			10.7831								132.679
12.7073							1128.63	145.938			8.39702							849.118	117.959			10.799								132.845
12.7251							1129.66	146.118			8.40067							849.27	118.129			10.8074								133.015
12.7411							1130.91	146.297			8.40415							849.527	118.309			10.8208								133.163
12.7535							1131.67	146.481			8.40953							849.7	118.504			10.8314								133.315
12.7674							1132.38	146.656			8.41465							849.884	118.655			10.8481								133.49
12.7759							1133.24	146.829			8.4208							850.591	118.826			10.8585								133.645
12.7925							1135.77	147.016			8.425							851.143	119.011			10.8669								133.811
12.8355							1137.09	147.192			8.42902							851.847	119.188			10.8767								133.989
12.8519							1138.93	147.384			8.43437							852.484	119.373			10.8844								134.174
12.8658							1139.55	147.579			8.43795							852.924	119.539			10.8974								134.337
12.8837							1140.35	147.774			8.4436							855.342	119.678			10.9045								134.541
12.8936							1144.3	148.284			8.44812							856.246	119.706			10.912								134.728
12.9104							1145.1	148.439			8.4531							857.172	119.807			10.9208								134.924
12.9331							1146.4	148.592			8.45675							858.014	119.866			10.9613								135.06
12.9548							1147.47	148.762			8.46152							858.617	119.976			10.9709								135.244
12.9716							1148.9	148.934			8.46663							861.243	120.042			10.9834								135.427
13.0073							1152.1	149.106			8.47065							861.965	120.159			10.994								135.604
13.0251							1153.05	149.277			8.47475							862.482	120.197			11.016								135.763
13.0387							1156.27	149.445			8.4817							862.969	120.217			11.0289								135.946
13.0611							1157.24	149.633			8.48638							863.93	120.318			11.048								136.098
13.0858							1158.07	149.809			8.49235							866.22	120.405			11.0603								136.288
13.1464							1160.5	149.996			8.4954							866.836	120.507			11.0711								136.47
13.1691							1161.38	150.168			8.50355							867.435	120.572			11.0772								136.616
13.1928							1162.15	150.354			8.5067							868.907	120.741			11.0916								136.788
13.206							1162.88	150.536			8.51383							870.033	120.914			11.1329								136.961
13.23							1163.68	150.706			8.52085							873.317	121.014			11.1463								137.131
13.267							1167.12	150.889			8.52882							873.873	121.085			11.1619								137.307
13.2916							1168.01	151.08			8.53355							874.415	121.248			11.2057								137.47
13.3205							1168.92	151.3			8.54223							875.152	121.362			11.218								137.641
13.3407							1169.7	151.498			8.54857							876.077	121.431			11.2341								137.821
13.3711							1170.43	151.666			8.55643							878.223	121.613			11.247								138.003
13.3987							1171.33	151.854			8.57082							878.723	121.796			11.2574								138.189
13.4248							1171.49	151.98			8.57655							880.151	121.986			11.2708								138.356
13.4541							1171.65	152.06			8.58672							880.936	122.169			11.2862								138.544
13.4712							1171.8	152.26			8.59262							881.588	122.363			11.2974								138.724
13.5045							1171.96	152.443			8.5988							882.642	122.543			11.3121								138.901
13.5221							1172.87	152.613			8.6094							882.771	122.714			11.3288								139.083
13.5411							1173.76	152.777			8.62298							882.976	122.877			11.345								139.258
13.5821							1174.68	152.95			8.64593							883.077	123.046			11.3584								139.456
13.5929							1175.55	153.133			8.6695							883.23	123.225			11.3652								139.631
13.6233							1176.41	153.313			8.68155							883.983	123.382			11.3727								139.811
13.649							1179.02	153.499			8.69095							884.606	123.545			11.3852								139.996
13.6706							1179.95	153.668			8.70615							885.038	123.708			11.3976								140.156
13.6869							1180.82	153.837			8.72213							885.83	123.892			11.4146								140.339
13.7318							1181.74	154.015			8.73185							886.726	124.069			11.4243								140.524
13.7548							1182.92	154.188			8.75292							889.375	124.236			11.4332								140.717
13.7835							1186.18	154.36			8.7837							892.117	124.391			11.4439								140.89
13.8254							1187.08	154.476			8.86468							892.94	124.545			11.4554								141.078
13.8484							1188.36	154.545			8.87353							893.791	124.646			11.4839								141.271
13.8775							1189.21	154.753			9.00437							894.675	124.81			11.4979								141.453
13.9052							1190.39	154.911			9.0217							897.08	124.994			11.5107								141.643
14.1582							1192.76	155.082			9.15832							897.753	125.175			11.5209								141.82
14.2448							1195.93	155.255			9.18523							898.202	125.34			11.5309								142.017
14.331							1196.74	155.447			9.2055							898.901	125.492			11.5421								142.186
14.3536							1197.58	155.635			9.23955							899.541	125.642			11.5529								142.363
14.3763							1198.44	155.825			9.25385							901.57	125.805			11.5656								142.508
14.4167							1202.48	156.015			9.2643							902.225	125.991			11.5795								142.685
14.4558							1203.61	156.215			9.27575							902.858	126.175			11.5917								142.836
14.4723							1205.59	156.407			9.28557							904.266	126.356			11.5981								142.996
14.5012							1207.54	156.577			9.29775							904.881	126.524			11.6082								143.165
14.5253							1208.21	156.733			9.32442							906.787	126.703			11.6183								143.331
14.5657							1212.2	156.927			9.33835							907.498	126.89			11.6555								143.494
14.6231							1214.34	157.092			9.34853							908.362	127.058			11.665								143.689
14.642							1216.11	157.299			9.3558							1104.99	127.247			11.6741								143.86
14.6643							1216.98	157.475			9.37112							1105.58	127.43			11.6857								144.038
14.6815							1217.79	157.633			9.39217							1107.76	127.589			11.6933								144.231
14.7107							1218.53	157.804			9.41805							1108.55	127.703			11.7005								144.404
14.7414							1218.65	157.975			9.44127							1109.24	127.772			11.7065								144.58
14.7884							1218.78	158.169			9.44495							1109.75	127.953			11.7208								144.759
14.8071							1218.92	158.345			9.4545							1110.46	128.068			11.7291								144.933
14.8241							1219.07	158.523			9.46265							1111.37	128.124			11.7352								145.115
14.8841							1219.82	158.699			9.47125							1111.52	128.241			11.7425								145.307
14.9205							1220.32	158.876			9.48128							1111.68	128.298			11.7545								145.48
15.0224							1220.98	159.061			9.49935							1111.92	128.408			11.7602								145.647
15.0472							1221.93	159.232			9.5206							1112.03	128.478			11.7672								145.822
15.0904							1223.49	159.524			9.52792							1112.66	128.659			11.7761								145.983
15.1438							1225.9	159.701			9.53528							1113.53	128.828			11.7869								146.171
15.1806							1226.73	160.009			9.54808							1114.37	128.985			11.7957								146.34
15.2089							1229.21	160.143			9.55583							1114.9	129.149			11.7995								146.512
15.2309							1230.04	160.31			9.5661							1115.42	129.32			11.8085								146.702
15.2641							1230.76	160.478			9.57522							1117.6	129.491			11.8194								146.912
15.3114							1233.12	160.661			9.60345							1118.4	129.669			11.8254								147.593
15.3568							1234	160.834			9.62172							1119.24	129.848			11.835								147.758
15.3723							1234.93	160.994			9.63125							1119.78	129.958			11.8487								147.928
15.3909							1235.62	161.162			9.6378							1136.42	130.021			11.8644								148.103
15.4296							1236.59	161.326			9.64725							1138.38	130.234			11.8711								148.286
15.4876							1239.4	161.507			9.65858							1139.13	130.388			11.8773								148.472
15.5115							1240.24	161.694			9.66625							1139.86	130.405			11.8878								148.644
15.5345							1241.18	161.865			9.68352							1140.62	130.569			11.8954								148.826
15.5706							1242.44	162.037			9.70085							1141.14	130.734			11.9007								149.034
15.6722							1243.09	162.22			9.72193							1142.3	130.894			11.9143								149.204
15.7095							1563.71	162.397			9.73545							1142.45	131.061			11.9224								149.373
15.7601							1564.43	162.57			9.74878							1142.64	131.159			11.9341								149.532
15.7918							1565.23	162.764			9.7677							1142.79	131.221			11.9437								150.047
15.8593							1566.04	162.942			9.79048							1143.15	131.31			11.951								150.233
15.9253							1567.23	163.121			9.8118							1143.75	131.391			11.9589								150.387
16.0214							1569.62	163.244			9.82653							1144.46	131.556			11.9667								150.548
16.0756							1570.52	163.307			9.83695							1145.33	131.726			11.9819								150.714
16.1484							1571.56	163.52			9.84827							1145.98	131.908			11.9929								150.899
16.2564							1572.57	163.69			9.88632							1146.72	132.018			12.0038								151.077
16.3302							1573.6	163.867			9.89552							1148.83	132.084			12.0207								151.257
16.3781							1576.2	164.038			9.90423							1149.63	132.259			12.0366								151.423
16.5708							1577	164.165			9.91295							1150.37	132.421			12.0467								151.605
16.7523							1577.81	164.232			9.92173							1150.84	132.525			12.096								151.787
16.9644							1578.47	164.326			9.93515							1151.63	132.592			12.1407								151.966
17.084							1579.28	164.394			9.94587							1154.28	132.755			12.1709								152.158
17.1124							1581.42	164.583			9.95772							1154.87	132.871			12.1913								152.333
17.1533							1582.35	164.75			9.9688							1155.55	132.931			12.2116								152.526
17.3003							1583.17	164.923			9.98462							1156.21	133.038			12.2223								152.713
17.7972							1583.86	165.083			9.99737							1157.17	133.092			12.24								152.901
17.988							1584.79	165.252			10.031							1160.05	133.209			12.2682								153.091
18.1598							1587.88	165.425			10.0557							1160.75	133.265			12.2798								153.263
18.174							1588.77	165.609			10.076							1161.48	133.374			12.3221								153.449
18.2049							1589.96	165.808			10.0915							1163.86	133.446			12.3366								155.473
18.2482							1590.79	166.025			10.1012							1164.39	133.554			12.3475								155.643
18.3297							1592.02	166.221			10.1265							1167.33	133.629			12.3601								155.811
18.4835							1593.11	166.42			10.1346							1168.29	133.796			12.3754								155.987
18.5033							1593.27	166.585			10.1479							1169.09	133.975			12.389								157.064
18.6248							1593.43	166.699			10.1621							1169.82	134.15			12.4076								158.597
19.0134							1593.59	166.77			10.1786							1170.39	134.313			12.4243								158.813
19.1551							1593.75	166.861			10.2299							1172.81	134.492			12.4653								158.962
19.1861							1594.95	166.944			10.2481							1173.49	134.586			12.4887								159.123
19.3095							1595.62	167.118			10.3336							1174.26	134.614			12.5564								159.278
19.3284							1596.77	167.286			10.3435							1175.42	134.651			12.5871								159.437
19.3652							1597.18	167.408			10.3596							1176.03	134.81			12.7173								159.591
19.4845							1598.23	167.454			10.4983							1178.42	134.911			12.7344								159.761
19.5391							1731.65	167.564			10.827							1179.43	134.978			12.7576								159.918
19.6819							1733.38	167.619			10.8452							1180.25	135.07			12.7734								160.073
19.742							1734.18	167.794			10.8568							1181.16	135.139			12.785								160.233
19.8594							1735.06	167.974			10.8907							1181.72	135.25			12.7991								160.387
19.8955							1735.88	168.089			10.9085							1184.16	135.321			12.8157								160.546
20.0264							1738.32	168.162			11.1214							1185.07	135.437			12.8615								160.714
20.0487							1739.26	168.247			11.1373							1186.99	135.499			12.8697								160.897
20.0932							1740.78	168.324			11.2388							1188.27	135.604			12.8795								161.054
20.2083							1741.44	168.441			11.2584							1188.95	135.685			12.8898								161.237
20.2639							1742.15	168.507			11.2696							1191.45	135.759			12.9003								161.409
20.2854							1782.39	168.614			11.3836							1616.04	135.833			12.9131								161.585
20.3903							1783.34	168.682			11.4056							1616.49	135.951			12.933								161.744
20.4109							1784.07	168.774			11.4162							1617.27	136.01			12.9604								161.871
20.4359							1784.92	168.854			11.4282							1617.88	136.142			12.9723								162.032
20.5012							1785.71	169.041			11.4706							1618.41	136.203			12.9797								162.205
20.577							1788.04	169.21			11.4823							1618.58	136.379			13.0009								162.374
20.6012							1788.87	169.323			11.4996							1618.8	136.553			13.0207								163.789
20.6426							1789.56	169.383			11.5286							1618.94	136.682			13.114								163.931
20.694							1790.45	169.495			11.5434							1619.06	136.823			13.1242								164.09
20.7452							1791.08	169.57			11.5523							1619.78	136.892			13.2295								164.251
20.7635							1791.73	169.583			11.5635							1620.6	136.98			13.2596								164.389
20.7873							1791.89	169.692			11.5854							1622.01	137.071			13.3452								164.547
20.8035							1792.05	169.764			11.6382							1622.56	137.234			13.3902								164.716
20.8147							1792.18	169.954			11.6582							1623	137.407			13.4067								164.892
20.837							1792.32	170.147			11.6764							1625.72	137.514			13.4942								165.061
20.8775							1793.08	170.318			11.6937							1626.51	137.766			13.5076								165.234
20.9459							1793.76	170.503			11.7105							1693.43	137.943			13.5321								165.415
20.9683							1794.53	170.705			11.7344							1698.76	138.097			13.5994								165.603
20.9962							1795.43	170.867			11.7694							1700.25	138.281			13.6284								165.793
21.0149							1796.29	171.022			11.8012							1702.6	138.455			13.6576								166.007
21.1671							1798.87	171.068			11.8183							1703.35	138.57			13.6772								166.179
21.3641							1799.58	171.173			11.8285							1703.94	138.624			13.795								166.367
21.5385							1800.36	171.276			11.8484							1704.7	138.802			13.9364								166.574
21.7019							1801.45	171.464			11.8989							1705.8	138.988			13.9663								166.772
21.7323								171.636			11.9342							1706.46	139.159			13.9878								166.958
21.8999								171.767			11.9457							1706.61	139.331			14.0382								167.122
22.0687								171.832			11.9555							1706.76	139.439			14.0594								167.591
22.2264								171.939			11.9841							1706.93	139.506			14.0715								167.722
22.2429								172.015			12.0313							1707.09	139.661			14.0887								167.883
22.2616								172.2			12.0797							1707.87	139.83			14.1039								168.048
22.4057								172.392			12.1161							1708.71	140.015			14.125								168.215
22.4246								172.563			12.1787							1709.36	140.179			14.1802								168.396
22.4501								172.694			12.2111							1710.09	140.344			14.1987								168.584
22.5796								172.763			12.2345							1711.78	140.53			14.2155								168.75
22.6001								172.964			12.2507							1714.01	140.696			14.2271								168.93
22.7								173.152			12.3143							1716.12	140.852			14.2446								169.097
22.7161								173.354			12.3411							1716.75	141.017			14.2599								169.282
22.7412								173.53			12.3707							1717.49	141.19			14.2783								169.462
22.7566								173.712			12.3841							1718.1	141.366			14.3126								169.639
22.7879								173.896			12.3992							1720.73	141.546			14.3333								169.82
22.8386								174.086			12.4284							1721.5	141.73			14.3496								170.007
22.9205								174.278			12.4629							1722.1	141.914			14.3709								170.19
22.9594								174.454			12.4861							1722.58	142.085			14.3866								170.366
23.2106								174.649			12.5176							1723.22	142.265			14.4005								170.544
23.2706								174.833			12.54							1725.81	142.637			14.4267								170.991
23.4583								174.993			12.558							1728.36	142.794			14.4583								171.151
23.4931								175.117			12.5798							1728.78	143.04			14.478								171.319
23.545								175.251			12.5987							1729.19	143.157			14.4942								171.507
23.6819								175.463			12.6186							1730.33	143.323			14.5149								171.671
23.7039								175.718			12.6806							1738.64	143.486			14.528								171.848
23.849								175.872			12.7048							1739.25	143.642			14.5344								172.012
23.905								176.026			12.7271							1739.85	143.801			14.5573								172.191
24.0115								176.189			12.763							1740.71	143.973			14.6256								172.362
24.2042								176.375			12.7814							1741.3	144.131			14.6476								172.471
24.2317								176.564			12.8208							1743.59	144.294			14.6697								172.538
24.2695								176.744			12.8408							1744.46	144.453			14.6868								173.002
24.5059								176.915			12.8603							1745.42	144.611			14.7003								173.163
24.7015								177.078			12.9353							1746.1	144.771			14.7146								173.274
24.7251								177.25			12.9604							1746.54	144.941			14.7437								173.3
24.746								177.42			12.9916							1750.12	145.12			14.8041								173.328
24.87								177.603			13.0108							1751.1	145.289			14.8283								173.484
24.9048								177.781			13.0318								145.463			14.8439								173.674
24.925								177.966			13.0684								145.641			14.8628								173.826
25.0349								178.158			13.1273								145.828			14.8774								173.981
25.2216								178.325			13.146								146.077			14.899								174.138
25.2431								178.427			13.1716								146.193			14.9459								174.306
25.2639								178.439			13.2323								146.261			14.9741								174.468
25.2846								178.607			13.2524								146.429			15.0057								174.629
25.322								178.677			13.2881								146.542			15.0175								174.797
25.3427								178.855			13.2993								146.606			15.0349								174.97
25.3974								178.994			13.3127								146.719			15.055								175.153
25.4449								179.005			13.3343								146.779			15.1003								175.315
25.4617								179.235			13.3724								146.893			15.1253								175.49
25.5962								179.426			13.3917								146.961			15.1494								175.668
25.623								179.768			13.4468								147.086			15.1736								175.846
25.6671								179.925			13.4875								147.141			15.1838								176.037
25.7114								180.452			13.5513								147.243			15.196								176.181
25.8361								180.63			13.6063								147.307			15.2218								176.368
25.9887								180.811			13.6289								147.413			15.2788								176.544
26.1984								180.988			13.6835								147.482			15.3006								176.718
26.2277								181.171			13.7661								147.6			15.3314								176.901
26.3243								181.334			13.7895								147.664			15.3726								177.114
26.3731								181.494			13.8271								147.781			15.4099								177.325
26.395								181.671			13.8532								148.011			15.4383								177.496
26.5279								181.868			13.8724								148.204			15.4946								177.648
26.5741								182.037			13.9228								148.466			15.5133								177.817
26.7243								182.211			13.9779								148.549			15.5723								177.988
26.746								182.375			14.0657								148.713			15.5992								178.157
28.6521								182.552			14.0929								148.892			15.6528								178.294
28.6767								182.716			14.1233								149.051			15.681								178.357
28.7021								182.869			14.1968								149.231			15.7025								178.522
28.841								183.042			14.2372								149.407			15.7722								178.7
28.9035								183.216			14.2563								149.578			15.833								178.865
29.036								183.394			14.2702								149.753			15.859								179.037
29.2003								183.588			14.2932								149.923			15.9522								179.231
29.2473								183.767			14.3383								150.087			16.0017								179.343
29.567								183.953			14.3974								150.409			16.023								179.402
29.5875								184.132			14.4129								150.595			16.1066								179.587
29.6066								184.313			14.4348								150.76			16.1522								179.775
29.7697								184.486			14.4581								150.944			16.1886								179.952
30.013								184.662			14.476								151.138			16.2898								180.125
30.197								184.832			14.5245								152.474			16.3255								180.29
30.3441								185.05			14.5807								152.644			16.3958								180.484
30.4658								185.227			14.6028								152.793			16.4391								180.642
30.4877								185.403			14.7291								152.975			16.4688								180.805
30.5177								185.573			14.7464								153.147			16.4817								180.969
30.5615								185.726			14.7648								153.321			16.5298								181.132
30.61								185.893			14.8119								153.496			16.5565								181.295
30.6673								186.066			14.8992								153.667			16.5727								181.46
30.7689								186.243			14.9181								153.848			16.5968								181.638
30.8883								186.41			15.0638								154.022			16.6492								181.805
31.0374								186.589			15.0992								154.197			16.7063								181.982
31.0519								186.77			15.2481								154.377			16.7294								182.149
31.0878								186.952			15.402								154.56			16.7637								182.324
31.1067								187.129			15.5072								154.745			16.7962								182.478
31.1268								187.319			15.5459								154.913			16.8141								182.65
31.1771								187.503			15.5637								155.047			16.8255								182.811
31.2315								187.603			15.5792								155.458			16.8444								182.977
31.2569								187.678			15.6865								155.667			16.9207								183.152
31.2979								187.871			15.7092								155.772			16.9349								183.339
31.3549								188.061			15.736								156.114			16.9833								183.507
31.4865								188.23			15.7558								156.257			17.0077								183.677
31.61								188.393			15.8505								156.401			17.12								183.847
31.6639								188.568			15.8742								156.555			17.1459								183.962
31.7758								188.734			15.8859								156.7			17.1713								184.03
31.8036								188.909			15.8993								156.851			17.2318								184.224
31.8334								189.08			15.9488								157.006			17.254								184.423
32.1388								189.257			16.0047								157.162			17.3051								184.583
32.3132								189.431			16.0451								157.312			17.3327								184.759
32.5028								189.61			16.0629								157.483			17.3573								185.66
32.5181								189.791			16.0773								157.651			17.4115								185.786
32.6838								189.964			16.1077								157.844			17.4271								185.95
32.8713								191.813			16.1822								158.01			17.4767								186.122
32.9111								191.933			16.2079								158.188			17.5062								186.279
33.062								192.073			16.2215								158.369			17.5327								186.441
33.0962								192.245			16.2391								158.563			17.6052								186.601
33.1519								192.401			16.2577								158.715			17.6439								186.775
33.1889								192.553			16.2731								158.896			17.6652								186.953
33.2382								192.707			16.296								159.071			17.6823								187.127
33.2767								192.869			16.3876								159.25			17.6945								187.292
33.2918								193.032			16.4087								159.425			17.7369								187.459
33.335								193.21			16.4225								159.611			17.7691								187.628
33.3646								193.391			16.5407								159.786			17.7992								187.802
33.3776								193.561			16.5672								159.908			18.1225								187.974
33.4457								193.729			16.6518								159.969			18.146								188.154
33.4742								193.909			16.678								160.09			18.1569								188.329
33.6347								194.067			16.6976								160.152			18.2115								188.507
33.7141								194.237			16.7146								160.336			18.2285								188.678
33.8191								194.329			16.7743								160.472			18.2954								188.789
33.8371								194.413			16.8224								160.524			18.3298								188.848
34.1831								194.593			16.8478								160.638			18.3657								189.025
34.2067								194.784			16.867								160.706			18.3885								189.207
34.2605								194.954			16.8897								160.876			18.4121								189.319
34.3088								195.145			16.9815								161.054			18.4605								189.386
34.3416								195.319			17.0054								161.231			18.5271								189.549
34.3568								195.519			17.0185								161.398			18.6213								189.654
34.3767								195.717			17.0329								161.518			18.6547								189.716
34.5385								196.103			17.0867								161.576			18.6765								189.889
34.6527								196.269			17.1436								161.672			18.6975								190.039
35.0047								196.474			17.1696								161.737			18.7763								190.22
35.0356								196.653			17.2507								161.857			18.8204								190.382
35.0508								196.822			17.2885								161.924			18.845								190.552
35.1198								197.03			17.3053								162.04			18.8668								190.711
35.163								197.197			17.3318								162.107			18.919								190.894
35.1787								197.385			17.3523								162.279			18.9413								191.007
35.1931								197.561			17.3697								162.448			18.9698								191.064
35.2116								197.736			17.4544								162.625			18.9988								191.217
35.2668								197.933			17.4888								162.799			19.0263								191.392
35.2878								198.115			17.5016								162.967			19.0498								191.565
35.3386								198.285			17.5161								163.137			19.2053								191.752
35.3494								198.403			17.5383								163.244			19.2248								191.921
35.3741								198.481			17.5961								163.312			19.2606								192.668
35.3856								198.671			17.6453								163.414			19.2824								192.8
35.4004								198.851			17.6653								163.481			19.2992								192.972
35.5228								198.976			17.6989								163.646			19.3134								193.64
35.5577								199.04			17.7924								163.738			19.3361								193.731
35.5707								199.154			17.8091								163.807			19.362								193.785
35.5806								199.225			17.8249								163.983			19.3809								193.959
35.5922								199.355			17.8335								164.16			19.404								194.11
35.6013								199.426			17.9355								164.333			19.4413								194.246
35.6402								199.57			17.9714								164.52			19.4622								194.278
35.6555								199.604			17.9871								164.906			19.4799								194.389
35.6653								199.632			18.0123								165.048			19.5157								194.453
35.6996								199.77			18.1347								165.227			19.5392								194.561
35.7233								199.831			18.1462								165.391			19.5615								194.624
35.7437								201.13			18.1715								165.57			19.6449								194.79
35.753								201.217			18.2702								165.752			19.6685								194.916
35.7655								201.273			18.2881								165.932			19.7022								194.982
35.779								201.374			18.3044								166.107			19.7176								195.163
35.7912								201.44			18.3151								166.295			19.733								195.333
35.8043								201.613			18.447								166.468			19.8209								195.521
36.0974								201.775			18.4666								166.652			19.8493								195.679
36.8687								201.955			18.4804								166.824			19.8646								195.86
36.9055								202.131			18.5941								166.981			19.8791								196.026
37.2472								202.751			18.6328								167.15			19.8955								196.218
37.4357								202.846			18.6553								167.319			19.9393								196.4
37.471								202.903			18.6721								167.512			19.9691								196.581
37.5792								203.076			18.7081								167.813			19.9846								196.762
37.5991								203.241			18.7483								167.977			20.0083								196.903
37.6224								203.398			18.7983								168.165			20.0209								196.935
37.6588								203.56			18.822								168.31			20.0341								197.06
37.673								203.728			18.852								168.473			20.0566								197.108
37.7212								203.904			18.9159								168.657			20.1112								197.277
37.7895								204.1			18.9795								168.827			20.1295								197.437
37.81								204.307			19.0115								169.005			20.1465								197.615
37.8289								204.482			19.0444								169.173			20.1805								197.785
38.0711								204.661			19.1547								169.351			20.1995								197.952
38.0989								204.834			19.1769								169.529			20.2127								198.115
38.1561								204.948			19.2068								169.705			20.2301								198.29
38.1841								205.012			19.2508								169.834			20.2671								198.464
38.2409								205.105			19.2957								169.894			20.302								198.638
38.2597								205.204			19.318								170.082			20.3287								198.806
38.28								205.391			19.3282								170.275			20.347								199.013
38.3317								205.567			19.4676								170.393			20.3616								199.16
38.3638								205.673			19.4782								170.453			20.3744								199.338
38.3861								205.736			19.4905								170.572			20.4014								199.507
38.4227								205.86			19.534								170.633			20.86								199.688
38.4418								205.946			19.6169								170.741			20.9124								199.871
38.5022								206.137			19.6533								170.844			20.9304								200.064
38.5401								206.297			19.6665								171.024			20.9414								200.243
38.562								206.473			19.7016								171.193			20.9799								200.424
38.5876								206.653			19.7763								171.644			20.9937								200.613
38.6248								206.825			19.7993								171.737			21.0778								200.814
38.6589								207.007			19.8147								171.808			21.0936								200.975
38.7026								207.187			19.831								171.984			21.1268								201.133
38.7508								207.386			19.8457								172.549			21.1392								201.299
38.7694								207.704			19.8773								172.693			21.2305								201.437
38.832								207.865			19.9125								172.854			21.2472								201.614
38.9088								208.059			19.9382								172.958			21.2802								201.784
38.9381								208.227			19.9811								173.019			21.2979								201.961
38.9599								208.565			19.9995								173.186			21.3188								202.161
39.0249								208.894			20.0103								173.381			21.3879								202.337
39.0798								209.065			20.0331								173.485			21.4035								202.519
39.0978								209.246			20.0619								173.597			21.4311								202.702
39.1258								209.416			20.17								173.84			21.4477								202.892
39.2113								209.58			20.1901								174.005			21.4573								203.063
39.2664								209.747			20.2894								174.174			21.5387								203.281
39.3011								209.889			20.3407								174.344			21.5587								203.448
39.4468								210.059			20.3578								174.512			21.5743								203.599
39.4642								210.772			20.5065								174.667			21.6138								203.761
39.6339								210.914			20.5357								174.836			21.6312								203.917
39.7236								211.076			20.6242								175.015			21.6494								204.082
39.8007								211.251			20.6706								175.183			21.6711								204.236
39.8195								211.437			20.7336								175.35			21.7155								204.408
39.8465								211.602			20.8076								175.501			21.7474								204.588
39.8788								211.781			20.8323								175.669			21.7661								204.757
39.9851								211.949			20.8833								175.796			21.783								204.932
40.0348								212.116			20.941								175.952			21.7994								205.111
40.3564								212.273			20.9812								176.109			21.8119								205.287
40.3837								212.434			20.9956								176.278			21.832								205.482
40.4007								212.601			21.0193								176.438			21.8517								205.649
40.4672								212.699			21.037								176.544			21.8939								205.838
40.5369								212.765			21.1346								176.613			21.9237								206.009
40.5827								212.945			21.1695								176.71			21.9596								206.179
40.6169								213.117			21.1899								176.773			21.9885								206.349
40.6652								213.31			21.2061								176.885			21.9998								206.518
40.7162								213.462			21.2999								176.957			22.0886								206.696
40.7253								213.624			21.3378								177.148			22.1049								206.869
40.8233								213.787			21.3661								177.268			22.1562								207.042
40.9334								213.967			21.5975								177.334			22.1754								207.226
41.0961								214.139			21.6433								177.448			22.1972								207.39
41.1042								214.308			22.0602								177.537			22.2619								207.562
41.1391								214.485			22.2376								177.707			22.277								207.726
41.203								214.664			22.3472								177.819			22.2933								207.885
41.2306								214.838			22.3806								177.884			22.3316								208.064
41.2726								215.017			22.4041								177.997			22.3645								208.263
41.2919								215.2			22.4616								178.068			22.431								208.456
41.3278								215.312			22.5015								178.247			22.4525								208.648
41.4785								215.381			22.515								178.356			22.5042								208.833
41.5859								215.564			22.5526								178.421			22.8535								208.988
41.6417								215.742			22.5704								178.53			22.9071								209.167
41.7647								215.91			22.6732								178.589			22.9881								209.328
41.778								216.074			22.7127								178.718			23.0577								209.492
41.7966								216.236			22.7303								178.789			23.0756								209.666
41.8169								216.409			22.7533								178.968			23.1712								209.822
41.8474								216.574			22.8661								179.148			23.2047								209.987
41.8838								216.764			22.8864								179.321			23.2289								210.153
41.9698								216.954			22.903								179.481			23.3626								210.332
42.0249								217.146			22.9339								179.652			23.3892								210.509
42.1096								217.329			23.0297								179.832			23.4588								210.68
42.2059								217.511			23.0595								180.025			23.4918								210.862
42.4075								217.704			23.081								180.209			23.5491								211.057
43.4734								217.897			23.0915								180.394			23.5742								211.22
43.5453								218.086			23.1232								180.572			23.6196								211.389
43.5586								218.292			23.1716								180.722			23.6402								211.578
43.6224								218.475			23.2142								180.889			23.709								211.749
43.658								218.644			23.2354								181.05			23.7425								211.915
43.9769								218.794			23.246								181.223			23.8005								212.081
44.0504								219.111			23.2614								181.392			23.8316								212.251
44.0812								219.288			23.3443								181.501			23.858								212.433
44.126								219.462			23.4007								181.563			23.8839								212.593
44.139								219.642			23.4205								181.725			23.8991								212.762
44.1724								219.897			23.4394								181.825			23.9204								212.94
44.285								220.071			23.4801								181.917			23.9566								213.121
44.3107								220.242			23.763								182.084			23.9895								213.274
44.4982								220.403			23.8054								182.248			24.0571								213.472
44.6602								220.563			23.9091								182.412			24.0703								213.664
44.9423								220.762			23.9843								182.585			24.0938								213.855
45.2923								220.967			24.1344								182.733			24.174								214
45.3229								221.123			24.2386								182.915			24.2121								214.179
45.4645								221.312			24.2914								183.077			24.3392								214.362
45.6048								221.492			24.3896								183.265			24.3727								214.533
45.6373								221.669			24.417								183.449			24.4322								215.697
45.6721								221.859			24.4463								183.638			24.4902								215.873
45.7742								222.024			24.4767								183.798			24.6172								216.053
45.7998								222.2			24.6214								183.98			24.6356								216.206
45.8487								222.392			24.9634								184.103			24.6963								216.388
45.8619								222.55			25.0678								184.161			24.7308								216.56
45.9213								222.718			25.1348								184.276			24.7595								216.727
45.9434								222.904			25.1571								184.357			24.7763								216.893
45.9633								223.085			25.2629								184.463			24.788								217.054
45.9818								223.273			25.2903								184.533			24.8599								217.222
45.9952								223.458			25.3118								184.641			24.8861								217.389
46.01								223.621			25.337								184.704			24.9058								217.562
46.0216								223.793			25.4116								184.874			24.9365								217.75
46.0396								223.978			25.4418								185.052			24.9575								217.933
46.0547								225.535			25.4506								185.215			25.0156								218.117
46.0668								225.675			25.6128								185.385			25.0359								218.295
46.111								225.843			25.6334								185.558			25.0529								218.478
46.1234								226.036			25.6429								185.725			25.1112								218.67
46.1321								226.207			25.6618								185.897			25.132								218.865
46.1409								227.742			25.6884								186.062			25.1694								219.067
46.1662								227.866			25.7435								186.244			25.1987								219.257
46.1758								228.01			25.774								186.42			25.3043								219.437
46.1882								228.153			25.7938								186.835			25.3285								219.633
46.2058								228.308			25.8025								186.993			25.424								219.833
46.23								228.47			25.8213								187.156			25.4794								220.01
46.2476								228.648			25.841								187.323			25.495								220.183
46.2767								228.808			25.9113								187.48			25.5169								220.387
46.3033								228.972			25.9352								187.648			25.6397								220.553
46.3154								229.131			25.9644								187.832			25.6522								220.714
46.3334								229.307			25.9828								188.004			25.6645								220.877
46.3473								229.486			26.0035								188.168			25.6807								221.048
46.3567								229.678			26.0527								188.348			25.7648								221.192
46.3702								229.851			26.0929								188.518			25.7937								221.357
46.3772								230.011			26.1429								188.704			25.8068								221.542
46.3901								230.127			26.1544								188.892			25.8207								221.703
46.4056								230.191			26.1682								189.071			25.8797								221.881
46.426								230.378			26.1857								189.266			25.9258								222.097
46.4697								230.586			26.2142								189.453			25.945								222.28
46.487								230.749			26.2959								189.819			25.9592								222.478
46.4993								230.924			26.3184								189.951			25.9734								222.654
46.5217								231.081			26.4207								190.101			25.9849								222.819
46.5366								231.261			26.5025								190.261			25.9972								222.982
46.5473								231.436			26.518								190.447			26.0512								223.167
46.5536								231.612			26.5926								190.606			26.0672								223.319
46.5672								231.795			26.6583								190.763			26.0845								223.479
46.5866								231.964			26.685								190.943			26.1093								223.647
46.5975								232.143			26.7216								191.099			26.1234								224.104
46.6132								232.338			26.8335								191.275			26.1379								224.311
46.6343								232.544			26.9946								191.459			26.1668								224.471
46.6485								232.724			27.0714								191.619			26.2126								224.633
46.6572								232.886			27.1504								191.78			26.2462								224.802
46.6713								233.06			27.1752								191.949			26.2778								224.976
46.6823								233.241			27.3115								192.119			26.3052								225.175
46.6941								233.411			27.3347								192.292			26.3598								225.36
46.7106								233.61			27.4697								192.471			26.3891								225.536
46.7201								233.822			27.4931								192.642			26.4067								225.701
46.7233								233.997			27.5716								192.819			26.436								225.895
46.7417								234.169			27.6345								192.995			26.4523								226.06
46.7672								234.305			27.6551								193.177			26.4641								226.255
46.8119								234.47			27.8062								193.333			26.472								226.43
46.8372								234.669			27.8499								193.503			26.4915								226.592
46.8556								234.834			27.9273								193.663			26.5553								226.758
46.8728								234.994			27.9672								193.75			26.576								226.931
46.8918								235.176			27.9886								193.821			26.6177								227.104
46.9284								235.32			28.0001								193.995			26.6322								227.277
46.9504								235.492			28.0133								194.179			26.6475								227.445
46.9626								235.663			28.0885								194.287			26.7184								227.625
46.9998								235.848			28.138								194.351			26.7609								227.796
47.0332								236.031			28.1575								194.456			26.7973								227.954
47.0502								236.187			28.1814								194.522			26.8157								228.138
47.0642								236.367			28.2292								194.62			26.9215								228.305
47.0945								236.545			28.2865								194.692			26.959								228.478
47.161								236.735			28.3136								194.882			26.9773								228.608
47.1835								236.9			28.3262								195.092			27.0823								228.655
47.2233								237.073			28.4463								195.253			27.1325								228.832
47.2405								237.245			28.4629								195.449			27.1574								229.011
47.2532								237.409			28.4718								195.62			27.1968								229.19
47.285								237.586			28.4825								195.801			27.2291								229.355
47.309								237.764			28.4979								195.919			27.2569								229.514
47.3371								237.944			28.6433								195.981			27.2979								229.688
47.4088								238.126			28.6586								196.085			27.3083								229.858
47.4234								238.302			28.7912								196.154			27.3399								230.022
47.4559								238.473			28.8205								196.344			27.4095								230.209
47.4715								238.663			28.9396								196.53			27.4825								230.356
47.5033								238.834			28.9892								196.693			27.502								230.526
47.5841								239.007			29.0067								196.855			28.0018								230.689
47.6001								239.167			29.0236								197.026			28.0218								230.857
47.6249								239.308			29.0508								197.188			28.0392								231.033
47.667								239.476			29.3597								197.36			28.1153								231.201
47.7032								239.818			29.4096								197.54			28.1323								231.365
48.1341								240.026			29.4676								197.727			28.1928								231.535
48.3214								240.192			29.4816								197.896			28.2049								231.698
48.7017								240.39			29.4963								198.055			28.2287								231.87
48.8373								240.599			29.5574								198.214			28.2952								232.044
48.8801								241.13			29.6019								198.362			28.3113								232.238
48.9268								241.325			29.6529								198.516			28.3631								232.426
49.0343								241.475			29.7184								198.67			28.38								232.63
49.0611								241.654			29.8125								198.829			28.4775								232.775
49.0779								241.838			29.8292								198.998			28.4934								232.95
49.1322								242.019			29.9214								199.176			28.5282								233.13
49.5638								242.211			29.973								199.355			28.5449								233.304
50.1392								242.385			29.9847								199.552			28.5966								233.493
50.2242								242.57			30.1105								199.779			28.6298								233.675
50.288								242.76			30.14								199.918			28.6544								233.862
50.3116								242.941			30.1773								200.068			28.6694								234.051
50.3332								243.128			30.2239								200.249			28.7008								234.238
50.3653								243.321			30.2717								200.411			28.7205								234.407
50.4806								243.503			30.3								200.567			28.7439								234.596
50.4983								243.68			30.3241								200.732			28.7998								234.792
50.5188								243.859			30.3496								200.906			28.8277								234.966
50.5458								244.037			30.3886								201.066			28.8671								235.149
50.5964								244.215			30.4434								201.232			28.8885								235.311
50.6269								244.391			30.4763								201.404			28.9065								235.484
50.6438								244.588			30.4985								201.567			28.9311								235.655
50.6571								244.785			30.5193								201.739			28.9798								235.831
50.6728								244.975			30.544								201.912			28.9981								236.011
50.6862								245.138			30.6318								202.097			29.0388								236.185
50.6963								245.789			30.662								202.264			29.0568								236.388
50.7078								246.124			30.6779								202.375			29.5178								236.56
50.7398								246.299			30.7037								202.438			29.5794								236.746
50.7531								246.459			30.7258								202.612			29.6492								236.935
50.7788								246.64			30.7417								202.779			29.6684								237.117
50.8077								246.8			30.7797								202.969			29.6789								237.306
50.8306								246.99			30.854								203.138			29.6947								237.481
50.8533								247.172			30.8707								203.322			29.7679								237.662
50.8739								247.354			30.9062								203.494			29.82								237.84
50.8859								247.532			31.0297								203.623			29.8386								237.994
50.9088								247.69			31.0515								203.652			29.9416								238.165
50.9347								247.828			31.0859								203.677			30.065								238.347
50.9505								247.898			31.1664								203.842			30.0793								238.534
50.9755								248.087			31.2185								204.016			30.1469								238.71
50.9876								248.266			31.2572								204.208			30.2161								238.893
51.0146								248.432			31.3938								204.37			30.2675								239.126
51.0348								248.557			31.4186								204.535			30.292								239.297
51.0591								248.622			31.4462								204.69			30.3139								239.471
51.0748								248.733			31.5118								204.863			30.3382								239.64
51.1071								248.809			31.5605								205.255			30.4034								239.808
51.1302								248.99			31.5764								205.372			30.434								239.963
51.1723								249.182			31.5853								205.586			30.4544								240.127
51.1841								249.359			31.6062								205.736			30.4717								240.29
51.2304								249.535			31.6328								205.922			30.4873								240.466
51.2503								249.646			31.6741								206.088			30.5563								240.632
51.4147								249.716			31.7034								206.274			30.5852								240.799
51.749								249.806			31.7473								206.449			30.6136								240.977
52.0582								249.878			31.7616								206.784			30.6271								241.147
52.0845								250.054			31.7708								206.969			30.641								241.324
52.1606								250.237			31.7904								207.151			30.7024								241.523
52.2514								250.416			31.887								207.331			30.7284								241.684
52.2852								250.59			31.9136								207.48			30.7729								241.848
52.4155								250.771			31.9328								207.643			30.7922								242.016
52.4353								250.946			31.946								207.821			30.7992								242.196
52.6153								251.137			31.9595								208.184			30.9016								242.363
52.736								251.333			31.9939								208.321			30.9437								242.555
52.7841								251.519			32.0236								208.493			30.9576								242.716
52.8148								251.714			32.0684								208.668			30.97								242.899
52.8424								251.901			32.1074								208.848			30.9918								243.059
52.8831								252.099			32.1198								209.017			31.0385								243.215
52.95								252.215			32.1326								209.184			31.0635								243.387
52.9758								252.289			32.2951								209.343			31.108								243.484
53.1433								252.472			32.4693								209.512			31.1233								243.563
53.1619								252.648			32.4815								209.672			31.1314								243.666
53.308								252.839			32.6379								209.842			31.1399								243.731
53.5037								253.028			32.9153								210.025			31.1582								243.865
53.5348								253.201			32.9686								210.208			31.1837								243.928
53.6606								253.381			33.1372								210.384			31.2318								244.032
53.6925								253.558			33.2422								210.974			31.2506								244.11
53.8641								253.765			33.2786								211.128			31.2799								244.221
53.8879								253.949			33.406								211.297			31.2957								244.254
54.0363								254.148			33.5357								211.462			31.3074								244.283
54.0657								254.338			33.577								211.628			31.3193								244.395
54.1018								254.513			33.6135								211.791			31.3307								244.468
54.1706								254.716			33.7921								211.972			31.3492								244.58
54.434								254.917			33.936								212.147			31.37								244.645
54.4544								255.083			33.9464								212.306			31.4086								244.76
54.5531								255.252			33.965								212.313			31.4283								244.802
54.6285								255.422			34.0184								212.496			31.4426								244.829
54.6512								255.526			34.0975								212.659			31.462								244.933
54.7515								255.601			34.111								212.818			31.4718								245.007
54.9536								255.699			34.121								212.923			31.4781								245.192
56.0688								255.78			34.1902								212.982			31.4887								245.364
56.2433								255.973			34.2495								213.088			31.4993								245.416
56.2651								256.158			34.27								213.156			31.5087								245.592
56.3557								256.303			34.2879								213.33			31.5284								245.736
56.3834								256.637			34.3141								213.513			31.5684								245.905
56.4042								256.838			34.3792								213.982			31.5829								246.073
56.4218								257.259			34.449								214.148			31.5955								246.247
56.4589								257.434			34.4618								214.308			31.6119								246.407
56.5842								257.613			34.4774								214.835			31.637								246.573
56.6097								257.779			34.496								215.173			31.6503								246.744
56.6475								257.941			34.5344								215.376			31.6623								246.911
56.7492								258.1			34.6228								215.538			31.672								247.08
56.7929								258.242			34.6486								215.695			31.6837								247.259
56.8079								258.406			34.7668								215.857			31.6976								247.431
56.8872								258.572			34.8095								216.022			31.7397								247.617
56.9357								258.762			34.8312								216.183			31.7555								247.795
56.9673								258.908			34.9043								216.348			31.7808								247.933
57.0082								259.109			34.965								216.511			31.8059								247.994
57.0667								259.28			34.9875								216.714			31.8156								248.174
57.122								259.456			35.0022								216.878			31.8273								248.34
57.144								259.616			35.0909								217.043			31.8422								248.458
57.1741								259.778			35.1656								217.214			31.9039								248.524
57.206								260.037			35.184								217.385			31.9185								248.689
57.2465								260.185			35.2648								217.521			31.9359								248.865
57.3139								260.353			35.496								217.594			31.9752								249.067
57.3257								260.515			35.5378								217.695			31.989								249.236
57.3473								260.691			35.8227								217.764			32.0003								249.427
57.3656								260.865			36.0023								217.942			32.0266								249.571
57.3776								261.026			36.0289								218.138			32.0821								250.089
57.3935								261.212			36.1149								218.32			32.1093								250.271
57.4219								261.386			36.1919								218.478			32.1401								250.448
57.4906								261.564			36.2473								218.631			32.1605								250.621
57.5097								261.743			36.2998								218.801			32.1703								250.806
57.5299								261.931			36.3474								218.983			32.1868								250.98
57.544								262.11			36.3621								219.144			32.2126								251.152
57.5659								262.323			36.4478								219.347			32.2612								251.314
57.5983								262.503			36.4853								219.495			32.2886								251.5
57.679								262.682			36.5114								219.668			32.3214								251.676
57.7045								262.854			36.5324								219.833			32.3367								251.883
57.7255								263.02			36.6113								220.021			32.3522								252.241
57.761								263.194			36.6868								220.193			32.371								252.412
57.8336								263.361			36.699								220.366			32.3909								252.612
57.8503								263.531			36.7223								220.537			32.4481								252.764
57.8668								263.707			36.7685								220.719			32.4711								252.938
57.9096								263.875			36.8278								220.896			32.5164								253.104
57.9479								264.072			36.8459								221.074			32.528								253.287
58.0338								264.23			36.8594								221.243			32.5466								253.467
58.0524								264.39			36.8675								221.42			32.5755								254.049
58.0846								264.607			36.8794								221.597			32.6333								254.204
58.1442								264.831			36.8898								221.777			32.6539								254.376
58.2039								264.965			36.9969								221.962			32.7072								254.554
58.2288								265.135			37.0157								222.143			32.7231								254.723
58.3881								265.306			37.0323								222.318			32.7458								254.898
58.4053								265.468			37.0433								222.495			32.8084								255.077
58.4195								265.638			37.0611								222.671			32.8865								255.283
58.4819								265.82			37.1591								222.857			32.902								255.428
58.5749								265.99			37.1885								223.045			32.9127								255.786
58.5981								266.159			37.211								223.231			32.9442								255.941
58.6205								266.321			37.2208								223.436			33.0012								256.119
58.7414								266.538			37.3807								223.639			33.073								256.3
58.7607								266.734			37.676								223.76			33.0898								256.467
58.7776								266.885			37.7239								223.932			33.1175								256.649
58.9361								267.094			37.7557								224.1			33.4176								256.838
58.9621								267.307			37.825								224.263			33.5876								257.477
58.9821								267.492			37.8789								224.418			33.603								257.623
59.0065								267.665			37.9005								224.823			33.6225								257.778
59.1093								267.839			38.018								224.983			33.6451								257.942
59.1279								268.005			38.0554								225.149			33.6949								258.111
59.1511								268.165			38.0809								225.301			33.7166								258.223
59.1776								268.359			38.1825								225.94			33.7749								258.281
59.1963								268.538			38.2362								226.078			33.7949								258.381
59.3085								268.696			38.2702								226.243			33.8109								258.449
59.3403								268.895			38.3529								226.401			33.8418								258.625
59.4929								269.079			38.4327								226.561			33.8909								258.803
59.515								269.249			38.4862								226.731			33.9781								259
59.5921								269.415			38.7921								226.89			33.9961								259.114
59.6266								269.583			38.9041								227.063			34.0962								259.175
59.6677								269.757			38.9503								227.188			34.1508								259.284
59.8492								269.941			39.1058								227.209			34.1802								259.347
59.9298								270.126			39.1285								227.239			34.2941								259.541
60.0344								270.302			39.2474								227.343			34.4443								259.712
60.2051								270.503			39.2776								227.408			34.4999								259.88
60.2213								270.679			39.3101								227.513			34.5144								260.06
60.3374								270.864			39.3588								227.588			34.5936								260.218
60.3494								271.039			39.3897								227.768			34.629								260.395
60.3782								271.238			39.4382								227.958			34.7283								260.574
60.4811								271.43			39.4476								228.119			34.7666								260.766
60.5067								271.606			39.4743								228.285			34.7834								260.927
60.5568								271.793			39.5501								228.449			34.7989								261.035
60.7031								271.823			39.5727								228.621			34.8133								261.102
60.8048								272.005			39.6145								228.79			34.8392								261.21
60.9048								272.2			39.6265								228.899			34.9029								261.28
61.174								272.37			39.7191								228.963			34.9496								261.367
61.5466								272.559			39.7822								229.15			34.9686								261.444
61.5814								272.752			39.8075								229.321			34.9896								261.571
61.6038								272.976			39.9551								229.484			35.0544								261.63
61.7904								273.134			40.1108								229.587			35.1329								261.754
61.8692								273.317			40.1236								229.727			35.1688								261.805
61.8801								273.475			40.1433								229.983			35.2069								261.909
61.8971								273.637			40.2645								230.148			35.2825								261.991
61.9153								273.819			40.2856								230.308			35.2991								262.122
61.9393								273.968			40.335								230.485			35.3123								262.175
61.9582								274.15			40.3604								230.694			35.3243								262.367
61.9741								274.321			40.407								230.853			35.4018								262.491
61.9924								274.499			40.4398								231.033			35.4488								262.556
62.0346								274.709			40.4614								231.185			35.4625								262.706
62.0766								274.869			40.4749								231.332			35.519								262.739
62.0917								275.071			40.5652								231.495			35.5811								262.85
62.1106								275.249			40.6665								231.663			35.6373								262.915
62.1307								275.406			40.7522								231.859			35.6974								263.019
62.1566								275.588			40.7778								232.015			35.7171								263.102
62.1649								275.757			40.7988								232.175			35.7962								263.205
62.1834								275.931			40.835								232.488			35.822								263.267
62.2052								276.112			40.8738								232.673			35.8387								263.414
62.2309								276.292			40.9123								232.847			35.8572								263.508
62.2458								276.457			40.9445								233.024			35.9263								263.584
62.2624								276.661			40.9636								233.207			35.9511								263.768
62.2776								276.863			40.982								233.416			35.9957								263.947
62.2889								277.059			41.1431								233.592			36.0238								264.112
62.302								277.072			41.3238								233.774			36.0883								264.283
62.3224								277.319			41.4298								233.962			36.1195								264.451
62.3421								277.497			41.4954								234.356			36.1377								264.612
62.3547								277.657			41.612								234.454			36.1497								264.786
62.3674								277.838			41.6525								234.558			36.1599								264.97
62.3748								278.011			41.6725								234.628			36.172								265.155
62.383								278.19			41.7769								234.723			36.2621								265.333
62.4036								278.354			41.8289								234.803			36.2989								265.517
62.416								278.522			41.8561								234.97			36.3182								265.695
62.4247								278.698			41.8833								235.131			36.3407								265.874
62.4357								278.879			42.0271								235.295			36.4177								266.042
62.4582								279.06			42.1572								235.459			36.4425								266.22
62.4778								279.244			42.3416								235.552			36.5114								266.327
62.487								279.422			42.4873								235.626			36.5494								266.428
62.5018								279.611			42.5047								235.729			36.5845								266.528
62.5143								279.786			42.5193								235.802			36.5995								266.595
62.5316								279.947			42.5461								235.982			36.7015								266.782
62.5405								280.14			42.5799								236.218			36.7227								266.907
62.5555								280.311			42.6234								236.394			36.7394								266.973
62.5742								280.494			42.6817								236.568			36.7607								267.092
62.5868								280.675			42.6945								236.765			36.838								267.156
62.6394								280.913			42.7178								236.938			36.8736								267.261
62.6542								281.137			42.7865								237.121			36.8886								267.339
62.6649								281.498			42.8512								237.296			36.9102								267.455
62.6745								281.636			42.8687								237.476			36.9584								267.517
62.6843								281.794			42.8947								237.644			36.9895								267.626
62.7242								281.944			42.9106								237.823			37.0132								267.694
62.7578								282.101			42.9327								237.976			37.0363								267.866
62.7925								282.267			42.9797								238.147			37.0512								267.967
62.8716								282.427			43.0279								238.319			37.1084								268.033
62.8922								282.597			43.0545								238.689			37.147								268.174
62.9092								282.766			43.0646								238.86			37.1677								268.23
62.9233								282.939			43.0829								239.036			37.1828								268.393
62.9418								283.105			43.1061								239.201			37.1939								268.567
62.9637								283.277			43.1298								239.378			37.2088								268.742
62.9957								283.465			43.1737								239.555			37.2715								268.942
63.0144								283.65			43.2554								239.723			37.2949								269.111
63.0249								283.832			43.2802								239.898			37.3246								269.274
63.0453								284.011			43.4179								240.087			37.3374								269.442
63.0587								284.201			43.4415								240.262			37.3499								269.603
63.069								284.357			43.5932								240.471			37.3627								269.773
63.081								284.565			43.6082								240.813			37.3725								269.946
63.0909								284.721			43.6351								240.973			37.4357								270.116
63.1056								284.91			43.7084								241.135			37.4582								270.285
63.1801								285.092			43.7216								241.299			37.4706								270.454
63.1928								285.282			43.7547								241.446			37.4864								270.651
63.2147								285.478			43.7756								241.61			37.5044								270.833
63.2313								285.643			43.8105								241.79			37.5168								270.994
63.2432								285.819			43.8902								241.944			37.5322								271.177
63.2589								286.003			43.9458								242.103			37.5551								271.357
63.2647								286.173			43.9672								242.271			37.5976								271.871
63.2751								286.33			43.9821								242.439			37.6427								272.063
63.2913								286.526			44.1291								242.604			37.6636								272.246
63.3461								286.699			44.3019								242.768			37.6797								272.433
63.3693								286.88			44.3266								242.928			37.6963								272.622
63.3884								287.064			44.3578								243.053			37.7146								272.796
63.4079								287.248			44.4147								243.212			37.7394								272.995
63.4151								287.436			44.4386								243.359			37.7709								273.172
63.4307								287.62			44.4823								243.497			37.808								273.36
63.4439								287.797			44.5001								243.643			37.8296								273.548
63.4593								287.976			44.518								243.782			37.8539								273.731
63.4748								288.149			44.5664								243.945			37.8614								273.916
63.5261								288.315			44.6806								244.101			37.8752								274.088
63.5555								288.495			44.8366								244.291			37.8895								274.277
63.5789								288.686			45.2001								244.448			37.9548								274.457
63.5993								288.87			45.3235								244.628			37.9888								274.956
63.6205								289.05			45.3419								244.786			38.0074								275.273
63.634								289.22			45.4794								244.947			38.0242								275.436
63.6444								289.405			45.6263								245.143			38.0378								275.624
63.6574								289.6			45.6529								245.335			38.071								275.783
63.6734								289.818			45.6684								245.499			38.1178								276.156
63.708								289.992			45.828								245.659			38.1434								276.345
63.7301								290.168			45.8427								245.819			38.1615								276.513
63.7494								290.376			46.0184								245.988			38.1792								276.679
63.7874								290.531			46.198								246.159			38.196								276.84
63.8041								290.718			46.7289								246.269			38.2138								277.01
63.8171								290.905			46.8567								246.33			38.2289								277.185
63.8278								291.076			46.8798								246.512			38.2861								277.376
63.8417								291.271			47.0085								246.667			38.3004								277.549
63.8702								291.405			47.0816								246.817			38.3249								277.716
63.9313								291.474			47.1744								247.004			38.3501								277.889
63.9601								291.667			47.2068								247.158			38.3672								278.068
63.9711								291.677			47.3227								247.321			38.3783								278.235
63.9927								291.851			47.3507								247.431			38.3941								278.404
64.0067								292.052			47.3844								247.491			38.4002								278.507
64.0195								292.272			47.5169								247.686			38.4139								278.581
64.0349								292.546			47.5567								247.786			38.4489								278.758
64.2448								292.721			47.6761								247.847			38.4874								278.938
64.2724								292.917			47.7109								247.964			38.5054								279.124
64.2892								294.192			47.723								248.024			38.5275								279.223
64.3006								294.378			47.7331								248.138			38.5608								279.301
64.3199								294.555			47.7467								248.208			38.5785								279.458
64.3814								294.719			47.8797								248.326			38.5995								279.635
64.4079								294.879			47.9014								248.386			38.6678								279.738
64.4223								295.036			47.9331								248.488			38.6816								279.808
64.4317								295.185			48.5323								248.552			38.7128								279.914
64.441								295.352			48.5448								248.671			38.7355								279.985
64.4669								295.514			48.5572								248.736			38.7486								280.176
64.4799								295.685			48.5737								248.859			38.758								280.349
64.4887								295.867			48.5897								248.919			38.7664								280.524
64.5144								296.057			48.6103								249.025			38.7898								280.586
64.5285								296.236			48.6652								249.086			38.8471								280.666
64.5393								296.432			48.7046								249.203			38.8697								280.825
64.5613								296.599			48.7279								249.276			38.8988								280.985
64.5723								296.781			48.7594								249.46			38.9194								281.153
64.5884								296.965			48.7709								249.641			38.9391								281.219
64.609								297.142			48.7907								249.802			38.9588								281.329
64.6235								297.315			48.8146								249.915			39.0347								281.472
64.6417								297.497			48.9033								249.987			39.0555								281.61
64.6501								297.699			48.9234								250.163			39.0804								281.769
64.6619								297.871			48.9311								250.279			39.1026								281.932
64.677								298.042			48.9463								250.336			39.112								281.992
64.6878								298.215			48.9635								250.44			39.1358								282.102
64.7027								298.422			48.9791								250.508			39.1513								282.278
64.7122								298.569			49.0423								250.689			39.2036								282.456
64.726								298.735			49.0704								250.809			39.2274								282.629
64.7367								298.914			49.0805								250.897			39.2612								282.808
64.741								299.079			49.0968								251.009			39.2884								282.984
64.7549								299.251			49.1125								251.068			39.304								283.157
64.7615								299.451			49.1302								251.159			39.3143								283.326
64.7681								299.598			49.1474								251.233			39.3352								283.513
64.7756								299.61			49.1799								251.402			39.3612								283.693
64.7831								299.811			49.1983								251.58			39.3992								283.868
64.7919								299.997			49.2426								251.738			39.4258								284.046
64.8026								300.334			49.267								251.836			39.4584								284.201
64.8146								300.479			49.2822								251.908			39.4933								284.385
64.8265								300.672			49.2961								251.997			39.5179								284.556
64.8381								300.818			49.3145								252.074			39.5718								284.736
64.8552								300.973			49.359								252.19			39.599								284.909
64.8667								301.129			49.3815								252.26			39.6148								285.076
64.8807								301.288			49.4025								252.375			39.6795								285.23
64.8873								301.448			49.4418								252.47			39.7884								285.304
64.8975								301.618			49.4569								252.555			39.8119								285.382
64.9055								301.787			49.5416								252.631			39.8409								285.529
64.9196								301.969			49.6028								252.745			39.9614								285.7
64.9276								302.147			49.6174								252.807			40.0412								285.882
64.9361								302.318			49.6339								252.908			40.1334								287.105
64.9436								302.502			49.7176								253.052			40.1746								287.298
64.9523								302.677			49.7743								253.126			40.2054								287.442
64.9603								302.832			49.7915								253.234			40.38								287.604
64.9637								303.001			49.8937								253.303			40.4671								287.78
64.9718								303.153			49.9442								253.426			40.501								287.941
64.9749								303.352			49.9584								253.49			40.5087								288.11
64.9888								303.513			50.0989								253.598			40.5289								288.294
64.9977								303.93			50.114								253.823			40.6246								288.463
65.0058								304.074			50.1329								253.938			40.6533								288.626
65.0137								304.532			50.1486								254.01			40.6651								288.781
65.0186								304.708			50.1915								254.161			40.6831								288.955
65.0267								305.69			50.2264								254.238			40.9597								289.125
65.04								305.82			50.2807								254.443			40.9842								289.295
65.0475								305.974			50.2934								254.616			41.0084								289.468
65.0599								306.155			50.3124								254.796			41.0463								289.643
65.0644								306.336			50.4062								254.983			41.0879								289.823
65.0769								306.483			50.455								255.173			41.1146								289.995
65.0859								306.655			50.4725								255.354			41.127								290.152
65.0978								306.842			50.4943								255.543			41.14								290.333
65.1086								307.005			50.582								255.695			41.1545								290.505
65.1214								307.179			50.6185								255.871			41.1694								290.663
65.1314								307.356			50.6348								256.023			41.1823								290.863
65.137								307.546			50.6471								256.183			41.1926								291.024
65.1438								307.73			50.7944								256.363			41.2201								291.196
65.1582								307.919			50.8172								256.512			41.2784								291.361
65.1672								308.108			50.8676								256.678			41.315								291.533
65.1744								308.276			50.9224								256.852			41.3288								291.629
65.1867								308.467			50.977								257.005			41.3377								291.699
65.2001								308.63			50.9949								257.171			41.3492								291.876
65.2042								308.8			51.0079								257.344			41.3591								292.071
65.228								308.966			51.0258								257.523			41.3656								292.205
65.237								309.136			51.1146								257.696			41.3684								292.26
65.2501								309.312			51.1639								257.897			41.3802								292.427
65.2587								309.999			51.1914								258.05			41.3897								292.611
65.2743								310.16			51.3455								258.223			41.4049								292.794
65.2778								310.324			51.3734								258.38			41.4269								292.966
65.2857								310.513			51.5189								259.614			41.4526								293.156
65.3009								310.655			51.6414								261.837			41.4648								293.296
65.3074								310.839			51.6707								261.954			41.4773								293.36
65.3285								311.005			51.6897								262.091			41.4874								293.537
65.3356								311.174			51.7134								262.237			41.499								293.689
65.3485								311.347			51.7803								262.383			41.5074								293.865
65.3569								311.537			51.8325								262.48			41.5187								293.976
65.3665								311.731			51.8533								262.54			41.5296								294.045
65.3786								311.918			51.8865								262.701			41.547								294.231
65.3855								312.081			51.9671								262.865			41.5611								294.407
65.3977								312.267			51.9945								262.954			41.568								294.576
65.4099								312.454			52.0121								263.015			41.5761								294.747
65.4261								312.641			52.0292								263.127			41.5861								294.936
65.4309								312.828			52.059								263.186			41.5902								295.101
65.4489								313.033			52.0783								263.281			41.6011								295.267
65.4597								313.201			52.1183								263.35			41.6105								295.448
65.4771								313.39			52.1328								263.517			41.6302								295.625
65.4874								313.586			52.1403								263.683			41.6502								295.804
65.5004								313.774			52.1525								263.855			41.6661								295.982
65.5132								313.958			52.1656								264.02			41.6769								296.173
65.5349								314.138			52.1712								264.189			41.6852								296.283
65.5555								314.32			52.1858								264.349			41.6919								296.346
65.5687								314.509			52.2002								264.505			41.6995								296.518
65.5794								314.698			52.2178								264.654			41.7081								296.703
65.6021								314.892			52.2302								264.813			41.7108								296.878
65.6284								315.01			52.2497								264.989			41.7207								297.025
65.6446								315.078			52.2634								265.165			41.727								297.193
65.6563								315.255			52.2735								265.322			41.736								297.35
65.675								315.44			52.2819								265.487			41.7434								297.539
65.6867								315.641			52.291								265.643			41.7527								297.69
65.6962								315.801			52.2991								265.805			41.7699								297.851
65.7185								315.975			52.3071								265.908			41.7916								298.031
65.7334								316.154			52.3131								265.974			41.8028								298.192
65.7704								316.336			52.3225								266.075			41.8168								298.366
65.7956								316.523			52.3319								266.144			41.8262								298.553
65.8136								316.633			52.3436								266.26			41.8361								298.712
65.8354								316.71			52.3574								266.321			41.8422								298.883
65.8557								316.892			52.3697								266.435			41.8498								299.057
65.8732								317.075			52.3764								266.497			41.856								299.227
65.8851								317.203			52.3855								266.591			41.8616								299.399
65.9069								317.354			52.3994								266.676			41.8714								299.572
65.9549								317.437			52.4096								266.848			41.8782								299.791
65.97								317.615			52.4227								267.002			41.8844								299.958
65.9849								317.803			52.4288								267.136			41.8895								300.114
66.0186								318			52.4454								267.203			41.8922								300.275
66.04								318.124			52.4536								267.317			41.8989								300.439
66.0569								318.186			52.4665								267.41			41.9045								300.592
66.0837								318.365			52.4727								267.599			41.911								300.769
66.1116								318.546			52.4852								267.71			41.922								300.933
66.1436								318.737			52.4898								267.771			41.9287								301.903
66.1688								318.932			52.4963								267.868			41.9401								302.061
66.1923								319.102			52.5077								267.942			41.9533								302.218
66.2072								319.297			52.5123								268.055			41.9641								302.369
66.2347								319.481			52.5188								268.119			41.9762								302.695
66.2532								319.682			52.5266								268.224			41.9843								302.863
66.2743								319.859			52.5305								268.29			41.9911								303.037
66.3058								320.112			52.536								268.469			41.9949								303.193
66.3162								320.285			52.5425								268.646			42.0068								303.349
66.3413								320.471			52.5519								268.746			42.0188								303.58
66.372								320.662			52.562								268.81			42.0291								303.736
66.3948								320.862			52.5691								268.982			42.0363								303.892
66.4184								321.05			52.5784								269.179			42.0487								304.049
66.485								321.221			52.5897								269.355			42.0662								304.23
66.514								321.385			52.6024								269.63			42.0755								304.398
66.5431								321.551			52.6155								269.809			42.0889								304.567
66.552								321.711			52.6266								269.955			42.1028								304.672
66.5793								321.884			52.637								270.112			42.1308								304.742
66.6214								322.051			52.6482								270.285			42.1546								304.912
66.6549								322.228			52.6634								270.454			42.167								305.084
66.6821								322.393			52.6711								270.629			42.1829								305.269
66.7188								322.551			52.6858								270.911			42.1962								305.387
66.7392								322.72			52.698								271.023			42.2073								305.447
66.7896								322.89			52.7054								271.192			42.2219								305.625
66.8114								323.058			52.7169								271.358			42.2364								305.79
66.8304								323.162			52.7281								271.519			42.2481								305.942
66.8443								323.238			52.7403								271.649			42.2776								306.119
66.8626								323.414			52.7503								271.805			42.2987								306.289
66.8778								323.589			52.7616								271.965			42.3126								306.46
66.8914								323.754			52.7781								272.07			42.3223								306.638
66.9094								323.916			52.7876								272.238			42.3291								306.807
66.9209								324.087			52.7965								272.41			42.3382								306.969
66.9427								324.239			52.8063								272.583			42.3477								307.13
66.9575								324.397			52.8135								272.749			42.3552								307.297
66.9818								324.565			52.8217								272.932			42.3691								307.463
67.0102								324.731			52.8292								273.09			42.3772								307.637
67.0433								324.906			52.8447								273.272			42.392								313.115
67.0697								325.056			52.8518								273.448			42.407								313.255
67.0864								325.237			52.8711								273.615			42.4187								313.398
67.1196								325.445			52.8787								273.797			42.4432								313.548
67.1434								325.596			52.8985								273.957			42.475								313.69
67.2049								325.605			52.9116								274.125			42.4938								313.83
67.2311								325.778			52.9208								274.321			42.5109								313.988
67.291								325.926			52.9325								274.423			42.5198								314.334
67.3927								326.099			52.9398								274.493			42.5311								314.484
67.4204								326.287			52.9537								274.584			42.5386								314.645
67.4628								326.456			52.9665								274.661			42.546								314.836
67.5225								326.476			52.9836								274.761			42.553								315.018
67.5513								326.665			52.996								274.834			42.5635								315.315
67.5666								326.839			53.0078								274.997			42.575								315.414
67.6272								327.012			53.0144								275.161			42.5896								315.469
67.6574								327.178			53.0279								275.326			42.6008								315.54
67.6889								327.346			53.0401								275.494			42.6183								315.622
67.7357								327.532			53.0521								275.653			42.6362								315.758
67.7532								327.72			53.0616								275.762			42.6593								315.908
67.8356								327.908			53.0789								275.829			42.673								316.055
67.8578								328.081			53.0973								275.942			42.6846								316.163
67.8761								328.254			53.1191								276.009			42.6957								316.455
67.9035								328.417			53.1325								276.126			42.7103								316.518
67.9268								328.584			53.1465								276.184			42.717								316.609
67.9488								328.752			53.1652								276.277			42.7344								316.762
67.9815								328.912			53.1799								276.354			42.759								316.918
68.0251								329.082			53.1971								276.455			42.7892								317.075
68.0617								329.308			53.2139								276.529			42.8154								317.243
68.0711								329.684			53.2331								276.711			42.8439								317.406
68.0793								329.856			53.2633								276.827			42.8616								317.574
68.087								330.04			53.2911								276.876			42.8719								317.726
68.0955								330.434			53.3118								277.003			42.8794								317.887
68.1071								330.974			53.3294								277.056			42.8915								318.037
68.1212								331.156			53.3431								277.174			42.9044								318.194
68.1274								331.357			53.3575								277.238			42.9108								318.351
68.1416								332.453			53.381								277.354			42.9256								318.524
68.1604								333.12			53.396								277.59			42.9368								318.688
68.172								333.292			53.4146								277.759			42.9465								318.886
68.1842								333.455			53.4439								277.855			42.9633								319.041
68.1924								333.622			53.4744								277.908			42.9821								319.181
68.2036								334.31			53.4913								277.99			43.0259								319.355
68.2333								334.489			53.5062								278.248			43.0406								319.546
68.2541								334.647			53.524								278.348			43.0517								319.666
68.287								334.835			53.5404								278.414			43.0635								319.822
68.305								335.001			53.5739								278.577			43.0686								319.976
68.3248								335.175			53.5977								278.672			43.0778								320.128
68.3462								335.359			53.6147								278.849			43.0911								320.279
68.3611								336.732			53.6338								278.919			43.1015								320.45
68.3727								336.878			53.6494								279.087			43.1146								320.621
68.3961								337.031			53.6626								279.192			43.1246								320.8
68.4333								337.204			53.671								279.26			43.1337								320.968
68.4509								337.363			53.6846								279.429			43.1495								321.163
68.4733								337.518			53.7								279.597			43.1694								321.323
68.512								337.678			53.73								279.764			43.1927								321.515
68.5601								337.843			53.7441								279.933			43.2185								321.682
68.5696								338.009			53.7734								280.103			43.2341								321.869
68.5954								338.168			53.807								280.298			43.2416								322.048
68.6191								338.33			53.8333								280.454			43.2522								322.235
68.6512								338.504			53.8477								280.641			43.2653								322.425
68.6975								338.676			53.8651								280.814			43.2779								322.595
68.7117								338.843			53.8999								280.987			43.2897								322.773
68.7288								339.014			53.925								281.154			43.296								322.951
68.7567								339.262			53.9416								281.333			43.3049								323.126
68.7711								339.416			53.9819								281.503			43.3185								323.301
68.7886								339.608			53.9994								281.68			43.3298								323.705
68.8068								340.248			54.0102								281.847			43.3438								323.854
68.8288								340.393			54.0171								281.96			43.3665								324.001
68.8702								340.558			54.0273								282			43.3854								324.188
68.8815								340.724			54.0384								282.019			43.3937								324.339
68.8934								340.886			54.051								282.11			43.4066								324.901
68.8984								341.052			54.062								282.207			43.4224								325.064
68.9078								341.217			54.0704								282.389			43.4299								325.253
68.9237								341.389			54.0799								282.567			43.4369								325.418
68.9396								341.559			54.0966								282.753			43.4445								325.584
68.9507								341.736			54.1084								282.933			43.4537								325.75
68.9702								341.918			54.1256								283.102			43.4648								325.917
68.9792								342.116			54.1435								283.278			43.4761								326.096
68.9993								342.294			54.1726								283.457			43.4887								326.265
69.0207								342.477			54.1812								283.615			43.5049								326.431
69.0267								342.661			54.1902								283.778			43.519								326.596
69.0399								342.842			54.1994								283.945			43.5401								326.879
69.0489								343.021			54.2069								284.038			43.554								327.057
69.0612								343.179			54.2195								284.111			43.5658								327.223
69.0714								343.351			54.2304								284.27			43.572								327.396
69.0826								343.511			54.2454								284.429			43.5818								327.557
69.0946								343.668			54.2576								284.63			43.5902								327.74
69.1194								343.834			54.268								284.71			43.6								327.909
69.1359								344.002			54.2874								284.864			43.6109								328.062
69.1509								344.195			54.302								285.019			43.621								328.255
69.1588								344.368			54.3212								285.188			43.6364								328.426
69.1687								344.555			54.3287								285.369			43.6666								328.614
69.193								344.752			54.3381								285.523			43.6914								328.764
69.2365								344.95			54.3491								285.697			43.7027								328.93
69.2776								345.344			54.3545								285.864			43.7159								329.087
69.2955								345.514			54.3612								286.026			43.7314								329.235
69.3089								345.945			54.3719								286.2			43.7446								329.398
69.334								346.001			54.3794								286.29			43.7568								329.593
69.3514								346.075			54.3875								286.365			43.7732								329.685
69.3722								346.241			54.4041								286.539			43.784								329.753
69.3906								346.402			54.411								286.649			43.7913								329.92
69.4093								346.568			54.422								286.716			43.8029								330.084
69.4251								346.673			54.4281								286.826			43.8334								330.255
69.4553								346.739			54.4409								286.89			43.8577								330.423
69.4733								346.85			54.4563								286.996			43.8686								330.59
69.498								346.92			54.4655								287.066			43.8827								330.753
69.5174								347.101			54.4698								287.192			43.8944								330.93
69.5563								347.225			54.4828								287.254			43.9115								331.11
69.5652								347.29			54.4926								287.425			43.9245								331.277
69.5752								347.478			54.5013								287.606			43.9335								331.444
69.5792								347.666			54.5097								287.784			43.9429								331.618
69.5853								347.8			54.5215								287.91			43.9632								331.789
69.5978								347.827			54.5453								287.966			44.0097								331.969
69.6097								347.986			54.5951								288.068			44.0221								332.163
69.6292								348.043			54.6147								288.157			44.0481								332.323
69.641								348.208			54.6253								288.253			44.0673								332.509
69.6606								348.395			54.6427								288.323			44.0884								332.652
69.6774								348.568			54.6718								288.501			44.0995								332.7
69.6868								348.763			54.6788								288.684			44.1223								332.874
69.6967								348.977			54.688								288.874			44.1783								333.049
69.7097								349.141			54.8189								289.053			44.2015								333.147
69.726								349.301			54.833								289.218			44.2137								333.211
69.7359								349.476			54.8514								289.386			44.2427								333.381
69.7492								349.64			54.9278								289.553			44.259								333.544
69.7763								349.826			54.9494								289.744			44.288								333.716
69.7962								349.987			54.9969								289.893			44.3452								333.881
69.8449								350.156			55.0191								290.083			44.3638								334.073
69.8675								350.332			55.1057								290.23			44.3809								334.244
69.9762								350.521			55.1182								290.391			44.4075								334.414
70.0011								350.708			55.131								290.543			44.4205								334.599
70.1676								350.892			55.1509								290.695			44.4293								334.771
70.1908								351.072			55.1694								290.853			44.4519								334.923
70.2085								351.266			55.1814								291.015			44.505								335.106
70.2222								351.501			55.1928								291.176			44.5291								335.278
70.2416								351.674			55.2094								291.346			44.544								335.472
70.2557								351.857			55.2249								291.505			44.5647								335.659
70.2663								351.965			55.2576								291.677			44.585								335.812
70.2755								352.043			55.282								291.847			44.6016								335.978
70.2875								352.22			55.2925								292.026			44.6172								335.982
70.3053								352.3			55.3131								292.168			44.6777								336.14
70.3267								352.395			55.3404								292.422			44.6976								336.31
70.3705								352.478			55.3537								292.703			44.7143								336.502
70.3953								352.549			55.3708								292.88			44.7566								336.69
70.4136								352.724			55.418								293.022			44.7736								336.894
70.4308								352.899			55.4579								293.185			44.7837								337.193
70.4556								353.076			55.4745								293.351			44.7968								337.361
70.4829								353.277			55.4935								293.517			44.8109								337.532
70.5017								353.443			55.5052								293.619			44.8742								337.719
70.527								353.638			55.5209								293.681			44.8926								337.894
70.5506								353.83			55.5437								293.788			44.9068								338.072
70.5711								353.99			55.5897								293.851			44.9196								338.419
70.6372								354.004			55.628								294.024			44.9565								338.605
70.6543								354.186			55.6514								294.211			44.9684								338.796
70.668								354.378			55.6723								294.391			44.9754								338.972
70.6946								354.546			55.6853								294.503			44.9867								339.555
70.747								354.734			55.7029								294.562			45.0085								339.708
70.7638								354.924			55.7478								294.745			45.0684								339.856
70.7987								355.153			55.7637								294.847			45.0921								340.018
70.8238								355.37			55.7809								294.914			45.1081								340.185
70.8563								355.532			55.7979								295.116			45.1319								340.343
70.8711								355.705			55.819								295.294			45.1474								340.504
70.8974								355.881			55.8305								295.455			45.1607								340.671
70.9216								356.053			55.8443								295.646			45.1889								340.841
70.9491								356.227			55.8584								295.836			45.2341								341.033
70.9858								356.401			55.8748								296.003			45.257								341.19
71.0507								356.581			55.9113								296.103			45.2958								341.369
71.1197								356.764			55.9278								296.19			45.3218								341.534
71.1731								356.958			55.9501								296.383			45.3445								341.718
71.1934								357.137			55.9652								296.478			45.4235								341.888
71.2183								357.314			55.9894								296.539			45.4453								342.055
71.249								357.483			55.9995								296.64			45.5081								342.595
71.3123								357.673			56.0074								296.708			45.6808								342.777
71.3471								357.859			56.0183								296.814			45.694								342.94
71.3724								358.012			56.0304								296.894			45.7337								343.103
71.3863								358.188			56.0415								297.069			45.7663								343.279
71.4411								358.379			56.0669								297.177			45.807								343.448
71.5055								358.542			56.0971								297.246			45.8437								343.603
71.525								358.739			56.126								297.409			45.8605								343.756
71.5644								358.894			56.1429								297.581			45.8704								343.907
71.5829								359.092			56.1634								297.75			45.888								344.074
71.5956								359.258			56.1752								297.948			45.9649								345.66
71.6379								359.437			56.1844								298.118			45.9894								345.82
71.6533								359.612			56.1989								298.305			46.0075								345.994
71.7089								359.761			56.2238								298.852			46.0563								346.166
71.734								360.576			56.2701								299.039			46.0735								346.319
71.7641								360.755			56.2987								299.244			46.1487								346.489
71.7912								360.932			56.3094								299.406			46.1924								346.645
71.8103								361.075			56.3354								299.595			46.2229								346.803
71.8374								361.221			56.3558								299.703			46.2443								346.966
71.8529								361.375			56.3597								299.778			46.2677								347.14
71.9035								361.542			56.3766								299.943			46.3508								347.32
71.9189								361.713			56.3954								300.117			46.3777								347.494
71.9494								361.882			56.4177								300.861			46.4228								347.677
71.9635								362.053			56.444								301.009			46.5303								347.849
71.9755								362.234			56.4584								301.15			46.5902								348.032
71.9976								362.403			56.48								301.255			46.6095								348.221
72.0249								362.576			56.4994								304.026			46.6266								348.398
72.0429								362.736			56.5238								304.104			46.7071								348.571
72.1014								362.911			56.5366								304.154			46.7287								348.747
72.1258								363.077			56.5463								304.228			46.7789								348.95
72.1419								363.235			56.5819								304.286			46.7952								349.123
72.1673								363.409			56.5996								304.366			46.8274								349.281
72.1923								363.604			56.6232								304.423			46.8721								349.46
72.2179								363.764			56.6475								304.565			46.9031								349.625
72.2365								364.038			56.6961								304.717			46.9546								349.807
72.2591								364.192			56.71								304.862			46.984								349.961
72.2815								364.369			56.7187								305.015			47.0702								350.135
72.2904								364.529			56.7293								305.169			47.0991								350.305
72.2973								364.704			56.7618								305.347			47.1234								350.479
72.3024								364.902			56.8004								305.531			47.1352								350.63
72.3148								365.081			56.8334								305.685			47.2368								350.798
72.3264								365.259			56.8781								305.853			47.25								350.968
72.3314								365.444			56.9166								306.015			47.3098								351.131
72.3375								365.622			57.0516								306.67			47.4476								351.286
72.3477								365.809			57.0725								306.751			47.463								351.387
72.3597								365.996			57.1168								306.812			47.477								351.454
72.367								366.186			57.1984								306.901			47.4883								351.63
72.3722								366.383			57.2103								306.971			47.5577								351.784
72.3806								366.562			57.2284								307.056			47.6016								351.954
72.3853								366.728			57.3958								307.13			47.6536								352.043
72.3922								366.902			57.4821								307.225			47.7611								352.111
72.3946								367.105			57.5334								307.292			47.9252								352.184
72.4004								367.275			57.5766								307.469			48.1024								352.274
72.4052								367.454			57.724								307.654			48.1455								352.449
72.4083								367.645			57.8139								307.756			48.1566								352.615
72.4121								367.821			57.8585								307.834			48.1639								352.791
72.4162								367.986			57.875								307.94			48.1859								352.866
72.4214								368.175			57.8906								308.02			48.2629								352.948
72.4287								368.367			57.913								308.184			48.541								353.114
72.4329								368.541			57.9982								308.363			48.5606								353.278
72.4403								368.693			58.0221								308.475			48.61								353.464
72.4515								368.853			58.0451								308.533			48.7081								353.663
72.4602								369.014			58.209								308.636			48.7151								353.845
72.4696								369.169			58.2234								308.705			48.7241								353.953
72.4805								369.346			58.2495								308.811			48.7398								354.022
72.4918								369.522			58.306								308.886			48.802								354.138
72.5063								369.704			58.3393								309.004			48.8388								354.202
72.5136								369.858			58.3593								309.068			48.8636								354.331
72.5238								370.057			58.3726								309.183			48.8793								354.394
72.5327								370.251			58.3925								309.242			48.8986								354.485
72.5422								370.42			58.4248								309.348			48.9725								354.559
72.5511								370.588			58.4718								309.414			48.9926								354.67
72.5666								370.735			58.5067								309.538			49.0147								354.727
72.578								370.905			58.5257								309.605			49.0296								354.888
72.6034								371.071			58.5429								309.719			49.0454								354.944
72.6098								371.236			58.5521								309.782			49.0638								355.035
72.6137								372.202			58.564								309.897			49.1534								355.106
72.6421								372.369			58.5747								309.961			49.1881								355.251
72.6498								372.558			58.5947								310.146			49.2015								355.406
72.6593								372.711			58.6177								310.314			49.2142								355.571
72.6712								373.103			58.6469								310.495			49.2293								355.724
72.6862								373.263			58.672								310.658			49.3012								355.895
72.6953								373.436			58.6914								310.854			49.3226								356.051
72.7125								373.608			58.7048								310.96			49.3587								356.221
72.7229								373.798			58.7238								311.029			49.3738								356.383
72.7332								373.958			58.7381								311.217			49.3873								356.483
72.7472								374.182			58.7468								311.354			49.4705								356.548
72.7559								374.373			58.7619								311.425			49.4892								356.717
72.7608								374.533			58.7725								311.535			49.5085								356.874
72.7768								374.69			58.7936								311.605			49.5414								357.04
72.7952								374.851			58.861								311.72			49.5645								357.165
72.8056								375.028			58.8876								311.783			49.657								357.231
72.8156								375.202			58.9026								311.896			49.6656								357.336
72.8294								375.361			58.9188								311.988			49.7218								357.402
72.8441								375.528			58.9268								312.091			49.7424								357.579
72.8804								375.711			58.9408								312.157			49.8112								357.763
72.9902								375.866			58.9574								312.272			49.8373								357.82
73.0154								376.041			58.9977								312.336			49.9132								357.971
73.0863								376.221			59.0377								312.426			50.068								358.135
73.1625								376.388			59.0531								312.494			50.0868								358.277
73.1921								376.557			59.0827								312.653			50.1487								358.384
73.2847								376.72			59.0977								312.835			50.1917								358.444
73.3337								376.9			59.108								312.927			50.2064								358.534
73.3551								377.073			59.1269								312.964			50.2208								358.617
73.4375								377.257			59.1468								312.996			50.232								358.781
73.4495								377.411			59.2052								313.072			50.2525								358.923
73.4897								377.59			59.2242								313.15			50.3466								359.085
73.5087								377.752			59.2473								313.25			50.3744								359.194
73.537								377.948			59.261								313.33			50.3881								359.257
73.5611								378.128			59.2759								313.434			50.4008								359.434
73.59								378.304			59.2857								313.504			50.5007								359.64
73.6012								378.473			59.2972								313.615			50.5209								359.82
73.6729								378.657			59.3141								313.681			50.5515								360.003
73.6872								378.842			59.3563								313.771			50.5821								360.163
73.7037								379.05			59.3961								313.839			50.608								360.326
73.732								379.222			59.4123								314.006			50.6287								360.485
73.7752								379.399			59.4269								314.118			50.7117								360.644
73.8127								379.573			59.4355								314.18			50.7341								360.811
73.8475								379.75			59.4489								314.294			50.7713								360.977
73.866								379.926			59.4609								314.36			50.7863								361.165
73.878								380.09			59.4697								314.523			50.9308								361.32
[truncated: 56,554 more rows]

## Sheet: Cell2
Cell2 Day1	Citric_Acid	MSG	NaCl	Quinine	Sucrose	Water	Rinse	Lick			Cell2 Day2	Citric_Acid	MSG	NaCl	Quinine	Sucrose	Water	Rinse	Lick			Cell2 Day3	Citric_Acid	MSG	NaCl	Quinine	Sucrose	Water	Rinse	Lick
0.053675	17.1688	23.4968	34.5962	40.5722	11.7768	46.4761	13.2288	10.7837			0.1363	37.8136	77.9134	10.4277	21.2917	62.1985	83.8705	11.7897	9.4787			0.014875	41.7278	47.7768	28.3489	53.5643	82.6907	59.2338	18.4284	16.3585
0.069075	17.3449	23.6578	34.7607	40.7367	11.9539	46.6442	14.0088	11.0128			0.1507	37.9816	78.0734	10.6041	21.4687	62.3719	84.1235	12.5756	9.8496			0.03145	41.9009	47.9188	28.4929	53.7128	82.8627	59.4128	19.113	16.5803
0.079	17.5028	23.7978	34.9248	40.9037	12.2069	46.8122	14.8348	11.1448			0.17275	38.1406	78.2358	10.7507	21.6587	62.5465	84.2764	13.4197	10.1376			0.075425	42.0728	48.0768	28.6419	53.8678	83.0361	59.5779	19.982	16.7209
0.0948	17.6698	23.9478	35.0928	41.0667	12.3483	46.9747	15.6509	11.7767			0.1774	38.2866	78.3825	10.9008	21.8297	62.7025	84.4445	14.2777	10.2726			0.0955	42.2218	48.2219	28.7809	54.0258	83.2041	59.7083	20.8889	16.8759
0.10475	17.7988	24.1082	35.2638	41.2397	12.4878	47.1328	16.4898	11.9538			0.18935	38.4296	78.5345	11.0457	21.9937	62.8675	84.6144	15.0947	10.4276			0.12245	42.3569	48.3802	28.9369	54.1679	83.3537	59.8638	21.7069	17.0259
0.1115	144.363	111.204	157.588	150.948	103.856	138.916	18.5438	12.2068			0.19865	99.5173	112.34	118.016	89.5524	125.338	138.517	17.0927	10.6041			0.177825	145.604	132.308	119.588	158.061	93.9917	88.3318	24.17	17.1919
0.12205	144.531	111.32	157.723	151.12	104.017	139.087	19.5878	12.3482			0.2167	99.6873	112.46	118.172	89.7323	125.488	138.669	17.9627	10.7506			0.19755	145.835	132.464	119.732	158.18	94.1567	88.4938	24.937	17.3139
0.1339	144.686	111.464	157.901	151.327	104.174	139.256	20.3918	12.4878			0.226975	99.8534	112.6	118.31	89.8954	125.646	138.836	18.8037	10.9007			0.199925	145.989	132.614	119.876	158.355	94.3257	88.6578	25.7723	17.4529
0.14925	144.856	111.615	158.069	151.529	104.34	139.429	21.6228	12.6297			0.237725	100.02	112.74	118.463	90.0754	125.817	138.988	19.6281	11.0457			0.2704	146.135	132.77	120.02	158.516	94.4946	88.8108	26.5429	17.5883
0.161575	145.016	111.772	158.238	151.698	104.498	139.604	22.4763	12.7718			0.293725	101.697	112.893	118.615	90.2613	125.978	139.114	20.4696	11.1976			0.3077	146.371	132.944	120.173	158.673	94.6487	88.9367	27.3849	17.7248
0.174275	203.536	197.876	227.171	185.047	212.284	246.141	24.9377	12.9347			0.307725	231.082	199.475	237.559	182.913	217.521	224.217	22.8117	11.3416			0.327	188.045	234.443	164.536	225.534	193.738	213.466	29.7279	17.8763
0.19325	203.691	198.045	227.324	185.214	212.443	246.294	25.8568	13.0798			0.31955	231.226	199.668	237.723	183.046	217.663	224.383	23.8187	11.4807			0.370525	188.204	234.632	164.696	226.035	193.901	213.629	30.569	17.9999
0.21405	203.854	198.208	227.471	185.388	212.612	246.455	31.9598	13.2287			0.3798	231.387	199.837	237.868	183.199	217.831	224.566	24.6337	11.6377			0.38275	188.382	234.793	164.848	226.184	194.06	213.794	31.4124	18.1219
0.26475	204.005	198.358	227.634	185.552	212.776	246.616	32.7277	13.3738			0.39025	232.456	200.004	238.02	183.34	217.991	224.747	25.4956	11.7896			0.422625	188.572	234.956	164.987	226.316	194.197	213.95	32.2639	18.2999
0.28635	204.162	198.519	227.791	185.728	212.923	246.785	33.6108	13.5241			0.485175	232.713	200.183	238.171	183.483	218.15	224.914	26.3247	11.9346			0.479625	188.824	235.119	165.14	226.489	194.344	214.103	33.0549	18.4283
0.2949	276.605	314.627	251.803	301.949	270.804	296.523	36.1108	13.6768			0.51705	322.155	274.771	295.665	249.601	301.596	289.751	33.7266	12.0921			0.4973	305.574	258.454	240.512	294.859	270.254	264.252	35.5048	18.5609
0.3015	276.763	314.81	251.965	302.112	270.965	296.692	36.9887	13.8388			0.560475	322.322	274.939	295.834	249.756	301.765	289.908	34.6066	12.2556			0.6041	305.748	258.616	240.669	295.003	270.417	264.427	38.2779	18.6939
0.3101	276.917	314.974	252.127	302.304	271.117	296.858	37.8197	14.0087			0.611075	322.498	275.091	295.987	249.936	301.904	290.066	35.4486	12.4196			0.62865	305.92	258.767	240.826	295.158	270.563	264.598	39.0869	18.8149
0.316575	277.08	315.132	252.296	302.469	271.284	297.017	38.6762	14.1827			0.676225	322.637	275.25	296.133	250.046	302.061	290.224	36.3096	12.5756			0.670525	306.084	258.921	240.971	295.328	270.722	264.769	39.9219	18.9689
0.326525	277.78	315.294	252.469	302.632	271.444	297.165	39.5297	14.3557			0.70755	322.782	275.412	296.296	250.286	302.221	290.507	37.1306	12.7427			0.6781	306.216	259.08	241.12	295.49	270.876	264.931	40.7348	19.1129
0.3492	360.63	354.694	332.783	420.654	326.372	369.727	42.0617	14.5127			0.8409	420.513	427.254	401.78	341.626	447.565	335.806	39.3106	12.9016			0.789725	373.469	344.203	360.312	365.735	393.715	381.562	43.1608	19.2309
0.400525	360.798	354.851	332.947	420.821	326.539	369.883	42.8636	14.6761			0.8509	420.651	427.421	401.935	341.804	447.705	335.962	40.2026	13.0676			0.795125	373.632	344.354	360.48	365.894	393.866	381.709	44.0528	19.3789
0.4229	360.971	355.001	333.103	420.964	326.711	370.035	43.7107	14.8347			0.867575	420.799	427.58	402.09	341.967	447.85	336.126	41.0866	13.2376			0.802625	373.783	344.515	360.622	366.067	393.999	381.875	44.8448	19.6429
0.432225	361.117	355.163	333.26	421.119	326.883	370.193	44.5977	14.9998			0.87585	420.967	427.718	402.237	342.126	447.97	336.272	41.9376	13.4196			0.828375	373.945	344.659	360.746	366.235	394.148	382.032	45.7028	19.8059
0.451875	362.059	355.319	333.432	421.282	327.044	370.357	45.4646	15.1562			0.8849	421.109	427.866	402.386	342.289	448.115	336.437	42.7675	13.5956			0.838075	374.093	344.794	360.886	366.408	394.304	382.201	46.6098	19.9819
0.458575	465.259	517.221	443.65	449.554	476.548	437.823	46.4761	15.3148			0.998175	485.111	452.842	479.638	585.301	492.733	471.054	44.9186	13.772			0.84915	420.263	468.69	409.213	461.286	475.223	414.434	49.1928	20.1469
0.4757	465.418	517.384	443.809	449.738	476.716	437.982	46.6441	15.4778			1.00955	485.293	453.026	479.821	585.458	492.91	471.229	45.7286	13.94			0.8693	420.422	468.854	409.376	461.443	475.38	414.591	50.0508	20.3169
0.48215	465.542	517.505	443.986	449.928	476.863	438.162	46.8121	15.6508			1.03232	485.451	453.186	479.976	585.614	493.031	471.389	46.58	14.1217			0.880025	420.591	468.998	409.527	461.613	475.569	414.772	50.9038	20.6079
0.49045	465.682	517.647	444.14	450.112	477.001	438.335	46.9746	15.8248			1.04133	485.604	453.334	480.129	585.786	493.172	471.57	47.3845	14.2776			0.90025	421.389	469.146	409.671	461.782	475.704	414.931	51.7348	20.7399
0.5008	466.175	517.792	444.284	450.292	477.137	438.514	47.1327	15.9837			1.0483	485.816	453.491	480.287	585.954	493.309	472.918	48.26	14.4376			0.984975	421.522	469.304	409.82	461.931	475.853	415.083	52.5908	20.8889
0.510425	712.836	675.173	680.193	737.373	704.974	691.779	47.8921	16.1497			1.0612	681.925	676.582	751.393	756.386	868.34	731.161	50.3486	14.5916			1.00753	541.496	535.977	487.268	616.77	529.498	481.114	54.9468	21.0443
0.5238	712.977	675.301	680.343	737.54	705.138	691.935	48.8177	16.3248			1.0869	682.091	676.739	751.532	756.537	868.493	731.305	51.1845	14.7567			1.02032	541.639	536.133	487.419	616.897	529.664	481.281	55.7778	21.1938
0.53235	713.125	675.434	680.495	737.736	705.527	692.098	49.6967	16.4897			1.2536	682.26	676.898	751.662	756.822	868.61	731.539	52.052	14.9316			1.05675	541.784	536.276	487.586	617.026	529.821	481.449	56.5748	21.3563
0.54155	713.282	675.567	680.634	737.88	705.696	692.259	50.532	16.6577			1.2639	682.438	677.041	751.788	765.799	869.072	731.659	52.9406	15.0946			1.111	541.939	536.423	487.729	617.173	529.975	481.611	57.3803	21.5339
0.54765	713.409	675.705	680.778	738.027	705.862	692.413	51.4007	16.8228			1.27285	682.704	677.19	751.962	859.392	869.248	731.785	53.8045	15.2536			1.1388	542.774	536.572	487.873	617.322	530.12	481.755	58.2278	21.7068
0.556825	841.12	836.002	751.569	821.289	815.847	789.411	54.4497	16.9907			1.28127	1310.18	873.641	1260.11	1281.66	886.348	878.916	58.3505	15.4086			1.16715	715.548	803.382	798.229	637.052	629.069	737.168	59.2337	22.0368
0.56955	841.272	836.154	751.713	821.443	816.034	789.563	55.3426	17.1687			1.29345	1310.31	873.789	1260.24	1281.8	886.533	879.184	59.1559	15.5721			1.24257	715.677	803.542	798.369	637.194	629.231	737.492	59.4128	22.1799
0.593125	841.426	836.291	751.861	821.597	816.191	789.724	56.1687	17.3448			1.3046	1310.44	873.934	1260.37	1282.1	886.653	879.333	59.9145	15.7337			1.28343	715.824	803.705	798.521	637.344	629.384	737.66	59.5778	22.3279
0.61095	841.589	836.435	752.007	821.752	816.339	789.888	56.9967	17.5028			1.33777	1310.85	874.073	1260.49	1282.22	886.777	879.959	60.7424	15.908			1.32963	715.976	803.853	798.665	637.494	629.625	737.781	59.7082	22.4799
0.699725	841.731	836.573	752.16	821.909	816.482	790.051	57.8817	17.6698			1.3769	1311.86	874.213	1260.61	1282.39	886.907	880.103	61.5155	16.0527			1.35767	716.374	803.999	798.803	638.36	629.76	737.931	59.8638	22.6408
0.7044	859.389		847.953		853.717		60.2066	17.7987			1.39013	1434.29	1396.82	1429.29	1401.57			63.6945	16.2086			1.40407	859.039	829.497		835.008		853.417	60.6598	22.8078
0.72365	859.527		848.117		853.843		61.0566	17.9477			1.39478	1434.43	1396.97	1429.47	1401.74			64.5685	16.3557			1.412	859.174	829.631		835.159		853.601	61.4841	22.9829
0.79945	859.947		848.276		853.982		63.4076	18.1028			1.431	1434.58	1397.09	1429.6	1401.9			66.5479	16.4966			1.45978	859.325	829.77		835.293		853.765	62.2687	23.1418
0.808675	861.095		848.433		854.138		64.2036	18.2607			1.48713	1434.72	1397.23	1429.71	1402.04			67.4085	16.6556			1.50585	859.474	829.901		835.447		853.903	63.1298	23.2838
0.8214	861.21		848.577		854.292		65.0326	18.4027			1.5008	1434.84	1397.35	1429.85	1402.43			68.2519	16.8086			1.52852	859.614	830.049		835.577		854.057	63.9608	23.4219
0.931875							67.1266	18.5437			1.56458							70.8679	16.9566			1.53325							66.0367	23.5708
0.960175							67.8466	18.6968			1.59583							72.7705	17.0926			1.58797							67.7588	23.7149
1.02185							68.6536	18.8667			1.6026							75.0744	17.2546			1.62037							68.5678	23.8589
1.05155							69.5036	19.2677			1.63335							76.1114	17.5116			1.6384							69.4217	24.0238
1.0707							70.3756	19.4177			1.64532							77.1515	17.6566			1.6844							70.3067	24.1699
1.09482							72.4575	19.5877			1.66925							79.3399	17.8157			1.7592							72.8287	24.3128
1.1577							73.2975	19.7568			1.7084							80.1994	17.9627			1.78917							73.6577	24.4549
1.16823							74.2596	19.9081			1.73037							81.0644	18.1336			1.85838							74.4627	24.6009
1.18552							75.0875	20.0787			1.7516							81.9558	18.2841			1.87315							75.8361	24.7659
1.21253							75.9896	20.2267			1.78418							83.2039	18.4526			1.924							76.5767	24.9369
1.294							79.2055	20.3917			1.80923							83.8705	18.6326			1.94447							78.6597	25.1109
1.34327							80.0215	20.5658			1.81803							84.1234	18.8037			1.95372							79.5737	25.2788
1.35993							80.8199	20.7307			1.82775							84.2763	18.9726			1.97435							80.3767	25.4409
1.45013							81.6625	21.3297			1.83022							84.4444	19.1396			2.0194							81.1881	25.6043
1.47022							82.5435	21.4647			1.8791							84.6143	19.3016			2.03625							82.0281	25.7722
1.48208							87.3375	21.6227			1.8996							85.5284	19.4636			2.06665							84.1516	25.9208
1.53195							88.0775	21.7978			1.92895							86.3494	19.628			2.0991							85.1517	26.0669
1.55387							88.8715	21.9557			1.93972							87.2064	19.7916			2.13505							85.9641	26.2238
1.56412							89.7015	22.1267			1.96517							88.0654	19.9467			2.14303							86.7947	26.3819
1.58363							90.4864	22.3008			2.12093							88.8584	20.1206			2.22058							87.644	26.5428
1.59557							92.9504	22.4762			2.14125							93.6774	20.2946			2.23453							88.3317	26.7083
1.61278							94.2119	22.6307			2.1568							95.5113	20.4696			2.26618							88.4937	26.8588
1.7177							95.0279	22.8017			2.24067							97.1783	20.6376			2.3076							88.6577	27.0288
1.7608							96.0055	22.9816			2.25038							97.9903	20.7936			2.36143							88.8107	27.2048
1.77543							96.8305	23.1618			2.2622							98.8603	20.9646			2.37973							88.9366	27.3849
1.78557							98.9814	23.3307			2.26815							102.465	21.1246			2.39297							89.7126	27.5608
1.79737							99.9164	23.4967			2.27787							103.281	21.2917			2.40192							90.4826	27.7349
1.81705							100.734	23.6577			2.28375							104.027	21.4686			2.4686							91.2886	27.8959
1.8294							101.676	23.7977			2.29192							104.757	21.6586			2.48685							92.1487	28.0428
1.83397							102.425	23.9477			2.30258							105.848	21.8296			2.50453							93.0057	28.2079
1.85967							105.31	24.1081			2.32667							108.034	21.9936			2.51715							95.4347	28.3488
1.87855							106.205	24.2717			2.33862							109.052	22.1356			2.55507							97.6007	28.4928
1.8853							107.244	24.4441			2.3539							109.909	22.3161			2.5776							98.6486	28.6418
1.89403							108.338	24.5947			2.37602							110.76	22.4666			2.59117							99.86	28.7808
1.90017							109.356	24.7617			2.3954							111.644	22.6375			2.62855							100.768	28.9368
1.9494							112.602	24.9377			2.436							113.717	22.8116			2.65948							102.934	29.0909
1.95762							113.46	25.1067			2.45553							114.598	22.9755			2.67512							104.129	29.2479
1.96982							114.382	25.2757			2.47673							115.44	23.156			2.73122							104.954	29.4088
1.99998							117.276	25.4557			2.50683							116.303	23.3346			2.78602							105.777	29.5643
2.00955							118.051	25.6537			2.6027							117.207	23.5096			2.81122							106.64	29.7279
2.01808							120.463	25.8567			2.61422							119.42	23.8186			2.84382							109.032	29.8869
2.08425							121.32	31.0607			2.63965							120.825	23.9806			2.89182							109.835	30.0599
2.09443							122.293	31.3146			2.65395							122.191	24.1436			2.91025							110.599	30.2278
2.1018							123.199	31.4727			2.67672							123.081	24.2996			2.9669							111.452	30.3989
2.11083							124.11	31.6441			2.72855							124.308	24.4666			3.05273							112.316	30.5689
2.12107							126.627	31.9597			2.73528							126.754	24.6336			3.06367							114.491	30.7358
2.1254							127.92	32.1047			2.76918							127.606	24.8146			3.06878							115.561	30.9083
2.13223							128.784	32.2506			2.7809							128.529	24.98			3.0794							117.035	31.0659
2.13817							129.614	32.4157			2.8184							129.533	25.1536			3.10305							117.809	31.2358
2.14365							130.498	32.5676			2.85588							130.46	25.3336			3.11698							118.624	31.4123
2.15008							135.012	32.7276			2.9941							132.776	25.4956			3.18295							120.966	31.5899
2.15672							135.996	32.8937			3.00975							133.637	25.676			3.19405							121.762	31.7599
2.16482							136.716	33.0637			3.02018							134.468	25.844			3.20343							122.76	31.9208
2.17073							137.455	33.2437			3.03198							135.252	25.9895			3.21687							123.855	32.0899
2.17665							138.244	33.4366			3.0457							136.735	26.1646			3.25965							124.983	32.2638
2.1818							138.916	33.6108			3.09465							138.517	26.3246			3.33608							127.364	32.4328
2.18725							139.087	33.7746			3.11163							138.669	26.4935			3.38903							129.094	32.5778
2.19245							139.256	33.9307			3.1401							138.836	30.8496			3.4332							130.008	32.7322
2.19718							139.429	34.0956			3.1517							138.988	30.9916			3.46097							130.75	32.8938
2.20023							139.604	34.2601			3.15925							139.114	32.0665			3.5333							131.66	33.0549
2.2094							140.524	34.4281			3.1762							139.882	32.2039			3.62383							134.239	33.2218
2.2137							141.287	34.5961			3.18818							140.708	32.3536			3.62765							135.147	33.3969
2.2191							142.13	34.7606			3.2025							141.48	32.5116			3.69145							136.681	33.5198
2.22575							142.947	34.9247			3.28063							142.327	32.66			3.70495							137.501	33.6989
2.2317							143.724	35.0927			3.29692							143.134	32.8075			3.78823							138.332	33.8779
2.23637							145.908	35.2637			3.31447							146.56	32.9496			3.875							141.441	34.0868
2.24505							147.144	35.4427			3.3251							147.259	33.1005			3.90517							142.185	34.2569
2.25027							148.244	35.6086			3.34928							148.708	33.2475			3.97008							142.968	34.3769
2.25608							149.113	35.7767			3.37043							150.844	33.4039			3.98453							143.806	34.5249
2.2611							149.975	35.9446			3.39905							151.704	33.5636			4.0265							144.644	34.6968
2.28063							152.726	36.1107			3.4479							154.341	33.7266			4.14473							147.188	34.8599
2.28865							153.523	36.2886			3.46615							155.07	33.8985			4.1498							147.903	35.0248
2.296							154.344	36.4716			3.4793							155.823	34.076			4.1655							148.666	35.1888
2.30983							155.559	36.6487			3.49693							156.61	34.2485			4.29333							149.454	35.3483
2.32032							156.557	36.8281			3.53503							157.447	34.4315			4.30175							150.286	35.5048
2.32972							159.015	36.9886			3.6539							159.619	34.6065			4.3778							152.496	35.6698
2.33645							159.837	37.1456			3.66995							160.634	34.7719			4.3839							153.314	35.8379
2.35705							160.645	37.3116			3.69588							161.452	34.9399			4.39975							154.101	36.0019
2.36105							161.534	37.4786			3.7374							162.301	35.0985			4.44605							154.995	36.1848
2.36785							162.317	37.6477			3.7501							163.166	35.2615			4.4863							157.052	38.2778
2.37577							166.437	37.8197			3.81723							165.251	35.4485			4.49845							159.415	38.4198
2.38152							167.22	37.9907			3.8647							167.614	35.6155			4.5129							160.589	38.5667
2.39443							168.017	38.1566			3.88125							169.195	35.7825			4.52468							161.375	38.7338
2.3998							168.834	38.3326			3.89447							169.986	35.9545			4.53153							162.908	38.9208
2.40707							169.646	38.5107			3.94005							170.838	36.1285			4.54917							163.695	39.0868
2.41567							171.727	38.6761			3.95668							177.111	36.3096			4.5593							165.901	39.2497
2.42477							173.117	38.8456			3.96943							179.164	36.4519			4.56888							166.724	39.4078
2.43222							174.276	39.0076			4.01002							180.003	36.6165			4.5767							167.544	39.5748
2.4373							176.205	39.1816			4.01145							181.204	36.7885			4.58427							168.98	39.7648
2.44165							177.046	39.3507			4.08237							181.904	36.9565			4.59185							169.735	39.9218
2.44805							180.919	39.5296			4.09697							184.34	37.1305			4.60043							172.028	40.0762
2.45242							181.71	39.6986			4.1328							185.116	37.2986			4.60538							173.348	40.2368
2.45648							182.509	39.8677			4.15025							185.904	37.4599			4.6221							174.175	40.3957
2.46395							183.343	40.0526			4.21755							186.671	37.628			4.62863							175.124	40.5617
2.47067							184.235	40.2307			4.26513							187.407	37.8135			4.63743							175.916	40.7347
2.48172							186.494	40.3996			4.28388							189.717	37.9815			4.64513							178.163	40.8997
2.64047							188.135	40.572			4.3003							190.715	38.1405			4.65048							179	41.0628
2.66465							189.555	40.7366			4.34727							191.419	38.2865			4.6648							179.812	41.2458
2.69215							190.517	40.9036			4.3953							192.201	38.4295			4.67095							180.68	41.4058
2.74185							191.749	41.0666			4.44305							193.067	38.5575			4.67605							181.501	41.5677
2.7707							193.814	41.2396			4.46425							195.267	38.7215			4.6816							183.558	41.7278
2.82132							194.683	41.4056			4.49998							196.071	38.9965			4.6882							184.436	41.9008
2.8347							195.509	41.5607			4.55267							196.894	39.1399			4.69187							185.74	42.0727
2.8471							196.385	41.7307			4.59682							197.757	39.3105			4.70165							186.533	42.2217
2.86307							197.213	41.9056			4.64848							198.592	39.4685			4.7069							187.421	42.3568
2.88285							199.355	42.0616			4.69608							201.009	39.7525			4.71532							189.544	42.5168
2.88535							200.182	42.2136			4.72645							201.883	39.8865			4.7226							190.652	42.6697
2.89438							201.008	42.3846			4.7505							202.715	40.0485			4.7309							191.396	42.8188
2.90665							201.829	42.54			4.78308							203.597	40.2025			4.73965							192.238	42.9808
2.91945							202.67	42.6936			4.8559							204.43	40.3399			4.7543							193.052	43.1608
2.92585							205.902	42.8636			4.9305							207.125	40.4875			4.75915							195.122	43.3128
2.9397							206.633	43.0326			4.99835							207.864	40.6585			4.7933							196.004	43.4658
2.95595							208.732	43.2016			5.08935							208.679	40.9555			4.824							197.9	43.6408
2.96428							210.627	43.3716			5.11313							209.529	41.0865			4.84103							199.592	43.9258
2.97067							211.475	43.5436			5.1749							210.468	41.2525			4.85252							200.389	44.0528
2.97805							213.692	43.7106			5.2018							212.578	41.4205			4.85773							202.42	44.2007
2.98238							214.554	43.8907			5.2693							213.465	41.5915			4.86648							203.248	44.3488
2.9893							215.334	44.0626			5.3503							214.358	41.7675			4.8715							204.06	44.5098
3.0039							216.186	44.2486			5.40268							215.434	41.9375			4.87875							205.559	44.6768
3.01185							217.107	44.4296			5.53087							216.506	42.0919			4.8878							206.319	44.8447
3.02367							219.987	44.5977			5.55075							218.968	42.2555			4.89337							208.615	45.0228
3.0441							221.881	44.7666			5.56947							219.844	42.4225			4.91137							209.471	45.1908
3.05875							222.707	44.9406			5.59617							220.898	42.5906			4.9205							210.28	45.3648
3.13607							224.557	45.1155			5.6453							222.589	42.7675			4.9288							211.125	45.5347
3.1431							226.131	45.2896			5.6789							223.422	42.9246			4.93775							212.703	45.7028
3.15005							228.473	45.4646			5.7053							224.217	43.0845			4.94458							213.466	45.8738
3.16065							229.22	45.6186			5.74945							224.383	43.2615			4.95143							213.629	46.0522
3.1678							230.207	45.78			5.78625							224.566	43.4405			4.95995							213.794	46.2138
3.17848							231.58	45.9497			5.89152							224.747	43.6155			4.96908							213.95	46.4248
3.18602							232.462	46.1166			5.90107							224.914	43.7865			4.974							214.103	46.6097
3.19068							234.804	46.2906			5.9887							225.797	43.9605			4.98187							214.846	46.7677
3.20027							237.824	46.476			5.99883							226.547	44.1146			4.99115							215.65	46.9328
3.2024							238.595	46.6441			6.0894							227.42	44.2775			5.00838							216.431	47.2608
3.2087							239.395	46.812			6.1107							228.213	44.4285			5.0176							217.22	47.4348
3.22023							240.176	46.9746			6.12122							229.569	44.5895			5.03115							218.054	47.6121
3.22958							242.258	47.1326			6.12675							233.411	44.7564			5.08245							221.012	47.7767
3.23477							243.072	47.2685			6.13985							234.148	44.9185			5.1053							222.559	47.9187
3.24008							243.832	47.4246			6.16052							234.837	45.0784			5.11512							223.303	48.0767
3.24403							244.651	47.5816			6.18387							236.133	45.2359			5.1259							224.059	48.2218
3.2512							245.522	47.7546			6.19398							236.923	45.3975			5.13018							224.911	48.3801
3.26313							246.141	47.892			6.21							238.939	45.5505			5.14093							229.474	48.5388
3.271							246.294	48.1826			6.22583							239.793	45.7285			5.16308							231.046	48.7018
3.30995							246.455	48.324			6.2567							240.632	45.9124			5.17045							231.862	48.8602
3.33022							246.616	48.4866			6.31747							241.603	46.0805			5.17695							232.684	49.0197
3.34238							246.785	48.6486			6.3664							242.488	46.2485			5.18492							233.484	49.1927
3.36992							247.584	48.8176			6.39377							244.621	46.4165			5.19343							235.939	49.3588
3.37765							248.393	48.9866			6.52325							245.451	46.5799			5.2009							236.756	49.5328
3.38698							249.185	49.1546			6.56725							246.36	46.7295			5.21277							237.752	49.7058
3.39295							249.997	49.3321			6.62218							247.179	46.8919			5.2258							238.576	49.8777
3.39812							250.84	49.5196			6.68398							248.396	47.0475			5.24022							239.413	50.0508
3.40307							253.244	49.6966			6.70528							251.119	47.2165			5.28782							241.868	50.2198
3.41245							254.207	49.86			6.73345							252.064	47.3844			5.30248							242.703	50.3961
3.42782							255.503	50.0236			6.75148							252.849	47.5564			5.3183							243.506	50.5658
3.4319							256.297	50.1926			6.79643							253.917	47.7284			5.3289							244.376	50.7378
3.44525							257.123	50.364			6.83765							254.683	47.9055			5.33925							245.221	50.9038
3.4614							260.178	50.532			6.87828							257.266	48.0714			5.34495							248.011	51.0758
3.4947							261.088	50.7037			6.9291							258.082	48.2599			5.35235							248.892	51.2627
3.50782							262.136	50.8746			6.98623							259.696	48.4165			5.36013							249.631	51.4128
3.5512							262.909	51.0456			7.02438							261.415	48.5855			5.3688							250.479	51.5722
3.56285							263.754	51.2279			7.08317							262.16	48.7555			5.37777							251.293	51.7347
3.56743							265.816	51.4006			7.11988							264.259	48.9285			5.38635							253.348	51.9017
3.57192							266.64	51.5756			7.13858							265.057	49.1035			5.39367							254.187	52.0708
3.57915							267.463	51.7506			7.18725							265.939	49.2454			5.4044							255.006	52.2428
3.58867							269.363	51.9266			7.24618							266.857	49.4015			5.42317							255.856	52.4188
3.59865							270.145	52.1006			7.30392							267.751	49.5515			5.43795							257.425	52.5907
3.6165							272.267	52.26			7.35328							270.658	49.7105			5.45768							259.882	52.7577
3.62665							273.143	52.4226			7.46718							271.367	49.8754			5.46695							260.689	52.9401
3.6408							274.034	52.5855			7.51492							272.083	50.0245			5.47452							261.51	53.1082
3.68237							274.862	52.74			7.73262							272.853	50.1815			5.48468							262.376	53.2888
3.69177							275.699	52.8976			7.74945							273.774	50.3485			5.49745							263.251	53.4088
3.7236							278.437	53.0446			7.8495							276.228	50.5105			5.51342							264.252	53.5641
3.7293							280.095	53.1925			7.86043							277.075	50.6675			5.51677							264.427	53.7127
3.74115							280.944	53.3465			7.87268							277.926	50.8278			5.54782							264.598	53.8677
3.74775							281.704	53.4746			7.8863							278.808	51.0085			5.5598							264.769	54.0257
3.75732							282.541	53.6486			7.89375							279.686	51.1844			5.57097							264.931	54.1678
3.7688							286.424	54.4496			7.91055							284.099	51.3644			5.58763							265.632	54.2957
3.77635							287.13	54.7116			7.92523							286.138	51.5344			5.61747							266.448	54.4677
3.78943							287.851	54.8965			7.97867							287.455	51.7185			5.63737							267.299	54.6217
3.80337							288.635	55.0245			8.01107							288.276	51.8839			5.64998							268.154	54.7727
3.81387							289.379	55.1766			8.017							289.062	52.0519			5.66395							269.011	54.9467
3.85038							291.715	55.3426			8.0259							289.751	52.2274			5.67363							271.651	55.1077
3.87635							292.921	55.4905			8.03252							289.908	52.4014			5.68337							272.487	55.2682
3.886							293.797	55.6575			8.03785							290.065	52.5799			5.7016							273.309	55.4287
3.89473							294.659	55.8186			8.04412							290.224	52.7615			5.70915							274.513	55.5958
3.90263							295.783	55.9875			8.14705							290.507	52.9405			5.7162							275.275	55.7777
3.9388							296.523	56.1686			8.15925							291.375	53.1135			5.7292							278.045	55.9528
3.9447							296.692	56.3576			8.167							292.19	53.2875			5.73677							279.972	56.1117
3.95412							296.858	56.5235			8.1736							293.038	53.4678			5.7404							280.738	56.2548
3.95978							297.017	56.6656			8.19135							293.821	53.6404			5.7463							281.472	56.4202
3.96695							297.165	56.8245			8.22198							294.698	53.8044			5.75218							282.349	56.5748
3.973							298.067	56.9966			8.30175							297.067	53.9764			5.75873							284.855	56.7368
3.97887							298.799	57.1756			8.3036							297.853	54.1514			5.76575							292.009	56.9001
3.98603							299.663	57.3496			8.31627							298.702	54.3319			5.77532							292.748	57.0557
3.99222							300.451	57.5266			8.3234							299.603	54.4924			5.7847							293.485	57.2197
4.00082							301.274	57.7086			8.32958							300.533	54.6795			5.80325							294.261	57.3802
4.00328							303.911	57.8816			8.34533							302.997	54.8064			5.84117							296.172	57.5307
4.01117							304.769	58.0515			8.39713							303.831	54.9594			5.87108							296.866	57.7028
4.02703							305.723	58.2186			8.43507							304.667	55.1264			5.88162							297.647	57.8937
4.03795							306.495	58.3896			8.44525							305.517	56.0454			5.8863							298.483	58.0577
4.09638							307.274	58.5645			8.4728							306.499	56.3054			5.89985							299.325	58.2278
4.10968							309.984	58.7426			8.56212							308.427	56.4745			5.90715							301.439	58.3917
4.1329							311.244	58.9115			8.5782							309.659	56.6315			5.91265							302.21	58.5707
4.14215							312.069	59.0605			8.6062							310.429	58.2274			5.92352							302.996	58.7481
4.15102							313.103	59.2199			8.65375							311.241	58.3505			5.9309							303.8	58.9027
4.16233							313.934	59.3879			8.70048							312.092	58.5164			5.95675							304.651	59.0538
4.1684							316.097	59.5465			8.7234							314.264	58.6764			6.0131							306.887	59.2337
4.18585							316.979	59.7025			8.73385							316.654	58.8225			6.0185							307.635	59.4127
4.19822							317.822	59.8625			8.7485							319.423	58.9879			6.02858							308.664	59.5778
4.2153							318.689	60.0359			8.76065							320.109	59.1558			6.0442							309.475	59.7082
4.24137							319.488	60.2065			8.8008							321.154	59.3004			6.05408							310.353	59.8637
4.25807							322.505	60.3735			8.86122							324.335	59.4455			6.06773							312.734	60.0201
4.2844							323.219	60.5476			8.87177							325.56	59.5994			6.07155							315.517	60.1747
4.30365							324.043	60.7246			8.88552							326.982	59.7565			6.08023							316.277	60.3257
4.3143							324.817	60.9025			8.89815							328.174	59.9144			6.09248							317.301	60.4887
4.33857							325.659	61.0565			8.91645							328.978	60.0864			6.10058							318.084	60.6598
4.35497							327.835	61.2205			8.96232							331.319	60.2485			6.10555							320.117	60.8248
4.36268							329.003	61.5265			9.06188							332.107	60.4305			6.1121							320.932	60.9877
4.3744							329.829	61.6726			9.07483							332.924	60.5844			6.11712							322.206	61.1647
4.38588							331.146	61.8745			9.08645							333.861	60.7424			6.12563							323.011	61.3246
4.3964							331.944	63.4076			9.09872							334.736	60.9134			6.13267							324.003	61.4841
4.40378							334.177	63.5639			9.17463							335.806	61.0635			6.1511							325.974	61.6327
4.41793							335.007	63.7046			9.17667							335.962	61.2199			6.16097							327.19	61.7897
4.42802							335.821	63.8665			9.19838							336.126	61.3604			6.1827							327.943	61.9477
4.43985							336.539	64.0316			9.22353							336.272	61.5155			6.21188							328.763	62.1081
4.45655							338.238	64.2036			9.331							336.437	61.6835			6.22103							329.601	62.2687
4.46933							340.935	64.3626			9.36693							337.219	61.8514			6.2341							331.609	62.4467
4.48137							342.236	64.5305			9.42325							338.044	62.0154			6.2399							332.444	62.6121
4.48982							343.085	64.692			9.48142							339.274	62.1984			6.2479							333.418	62.7801
4.50042							343.935	64.8665			9.4921							340.138	62.3718			6.26105							334.881	62.9547
4.51635							344.787	65.0325			9.52115							340.993	62.5464			6.28155							335.674	63.1297
4.52735							350.627	65.2745			9.5318							343.741	62.7024			6.28972							338.356	63.3117
4.54585							351.404	65.4145			9.5635							383.778	62.8674			6.2988							339.231	63.4877
4.56433							352.219	65.5855			9.5881							385.108	63.0254			6.31738							341.12	63.6386
4.57945							353.051	65.7416			9.6098							385.806	63.1834			6.32402							342.367	63.8057
4.59272							353.876	65.9205			9.63182							386.618	63.3505			6.34195							343.165	63.9607
4.59943							356.109	66.0896			9.6544							390.309	63.5184			6.354							345.547	64.1027
4.61865							356.935	66.2519			9.68535							391.818	63.6944			6.37218							346.373	64.2607
4.62793							358.316	66.3765			9.70833							393.273	63.8664			6.38365							347.617	64.4227
4.63772							359.154	66.5085			9.72215							394.004	64.0224			6.4013							348.437	64.5947
4.64917							360.018	66.6625			9.7592							394.78	64.1924			6.40935							349.267	64.7657
4.66143							365.873	66.8046			9.7659							397.859	64.3724			6.42595							355.036	64.9216
4.67775							366.596	66.9616			9.78707							398.568	64.5684			6.45343							356.865	65.0841
4.6927							367.312	67.1265			9.80883							399.314	65.6634			6.46092							357.874	65.2427
4.7062							368.129	67.2745			9.83587							400.109	65.8038			6.47457							358.661	65.4117
4.71655							368.908	67.4235			9.87435							400.894	66.2598			6.48637							359.371	65.5641
4.7287							369.727	67.5515			9.8964							403.134	66.3764			6.50805							361.624	65.7207
4.748							369.883	67.7055			9.99692							403.92	66.5478			6.51483							362.414	65.8777
4.77405							370.035	67.8465			10.0241							404.816	66.7158			6.5375							363.235	66.0367
4.8154							370.193	68.0135			10.0729							405.719	66.9043			6.56858							364.108	66.1946
4.82705							370.357	68.1765			10.0915							406.534	67.0854			6.58448							364.939	66.3517
4.84925							371.523	68.3445			10.1123							408.942	67.2484			6.59757							367.77	67.4716
4.86282							372.473	68.4925			10.129							409.759	67.4084			6.60663							368.532	67.5996
4.8678							373.173	68.6535			10.1721							410.606	67.5785			6.61512							369.351	67.7587
4.87702							373.987	68.8225			10.2034							411.7	67.7444			6.6235							370.952	67.9337
4.89018							374.825	68.9845			10.2688							412.519	67.9094			6.62882							371.803	68.0807
4.8974							410.437	69.1559			10.2858							416.023	68.0784			6.63302							376.239	68.2416
4.90355							411.448	69.3285			10.3204							417.223	68.2518			6.64083							377.443	68.4056
4.91517							412.416	69.5036			10.3395							418.022	68.4084			6.64963							378.383	68.5677
4.93902							413.11	69.6725			10.4242							418.776	68.5638			6.65102							379.513	68.7322
4.95165							413.867	69.8544			10.5461							419.62	69.0944			6.66035							380.665	68.9087
4.96535							416.534	70.0335			10.5882							422.485	69.2503			6.66862							381.562	69.0856
4.97835							417.586	70.2005			10.613							423.469	69.4134			6.69615							381.709	69.2547
4.98648							418.288	70.3755			10.6581							424.965	69.5974			6.73165							381.875	69.4216
5.00122							419.184	70.5375			10.7343							425.762	69.7694			6.74392							382.031	69.6017
5.0422							420.019	70.6995			10.7543							426.577	69.9383			6.77147							382.201	69.7846
5.0659							422.309	70.8715			10.8247							428.634	70.1074			6.77998							383.23	69.9667
5.0759							423.1	71.0195			10.8686							429.43	70.2644			6.78737							383.999	70.1417
5.0811							424.226	71.1975			10.8964							430.29	70.4254			6.79777							384.844	70.3066
5.09738							425.008	71.3715			10.9922							431.305	70.5804			6.80443							385.693	70.4746
5.10487							425.835	71.5175			11.0312							441.117	70.7264			6.81							386.539	70.6521
5.11587							427.78	71.6685			11.0526							443.591	70.8678			6.81912							388.88	70.82
5.11972							428.554	71.8285			11.1457							444.354	71.0443			6.834							389.906	70.9907
5.1283							429.449	71.9895			11.1692							445.152	71.2224			6.8619							390.691	71.1667
5.13605							430.269	72.1445			11.1898							446.159	72.5044			6.901							391.497	71.3427
5.15688							431.101	72.3024			11.2087							446.93	72.6164			6.90585							392.348	71.5127
5.16167							433.363	72.4575			11.2784							448.866	72.7704			6.92117							395.067	71.6907
5.1753							434.16	72.6195			11.2916							449.679	74.4523			6.93673							395.916	71.8547
5.18198							434.977	72.7855			11.323							450.489	74.5824			6.95038							397.391	72.0046
5.19065							436.206	72.9585			11.3437							451.359	74.7557			6.96192							398.225	72.1667
5.20292							437.058	73.1244			11.4238							452.15	74.9244			6.98475							399.039	72.3277
5.2185							437.823	73.2974			11.4314							454.314	75.0743			6.99395							401.535	72.4926
5.23525							437.982	73.4715			11.4614							455.096	75.4003			7.00938							402.312	72.6546
5.25035							438.162	73.6565			11.4693							456.001	75.5513			7.02025							403.119	72.8286
5.26598							438.335	73.8495			11.5714							456.877	75.7074			7.03265							403.941	72.9866
5.27682							438.514	74.0675			11.6122							457.68	75.8825			7.05445							408.247	73.172
5.2889							439.369	74.2595			11.6424							460.314	76.1113			7.0782							410.578	73.3401
5.30715							440.08	74.4359			11.6694							461.298	76.2773			7.08767							411.357	73.5276
5.317							440.903	74.5864			11.7624							462.07	76.4423			7.1097							412.207	73.6577
5.32442							441.71	74.7535			11.795							462.903	76.7314			7.12683							413.046	73.8026
5.33215							442.734	74.9224			11.8971							463.755	77.0118			7.1453							413.816	73.9607
5.34085							445.156	75.0875			11.9431							466.203	77.1514			7.15177							414.434	74.1237
5.35145							446.266	75.2634			12.0202							467.042	77.3113			7.168							414.591	74.3056
5.36827							447.113	75.4394			12.0764							467.887	77.4754			7.17802							414.772	74.4626
5.38175							447.909	75.6205			12.0884							468.722	77.6123			7.20125							414.931	74.6157
5.40067							448.757	75.7965			12.1041							469.526	77.7603			7.21702							415.083	74.7827
5.4067							451.087	75.9895			12.1729							471.054	77.9134			7.23632							416.063	74.9487
5.42335							452.597	76.1638			12.1864							471.229	78.0733			7.24027							416.811	75.6847
5.4459							463.29	76.3319			12.2015							471.389	78.2358			7.25317							417.633	75.8361
5.462							463.945	76.5025			12.233							471.57	78.3824			7.26907							418.477	76.0106
5.51738							464.645	76.6754			12.2414							472.918	78.5344			7.27945							419.304	76.1721
5.52385							466.861	76.8324			12.3557							473.654	78.6933			7.29148							422.287	76.2996
5.53273							467.949	77.0145			12.4256							474.501	78.8564			7.30518							422.989	76.4427
5.54305							468.664	77.1719			12.4427							475.267	79.0173			7.3152							423.859	76.5767
5.54938							469.477	77.3225			12.5291							476.03	79.1718			7.33395							424.714	76.7357
5.55607							470.274	77.4775			12.5806							477.821	79.3398			7.3507							425.516	76.8876
5.56412							472.288	77.6315			12.6703							480.995	79.5193			7.3606							428.716	77.0408
5.568							473.055	77.7884			12.723							481.78	79.7023			7.38858							430.618	77.1996
5.5755							474.263	77.9414			12.7392							482.66	79.8773			7.39703							431.395	77.3527
5.58188							475.024	79.0624			12.7572							483.465	80.0283			7.41408							432.191	77.4921
5.5865							475.844	79.2054			12.8389							484.276	80.1994			7.42488							433.665	77.6196
5.59513							477.877	79.3559			12.8497							487.044	80.3718			7.43575							435.965	77.7801
5.60388							478.677	79.5155			12.8866							488.567	80.5413			7.4502							437.689	77.9267
5.61217							479.927	79.6775			12.8991							490.235	80.7173			7.45735							438.485	78.0386
5.69353							480.691	79.8505			12.9143							490.957	80.8873			7.47377							439.26	78.188
5.7064							481.463	80.0215			12.9797							491.807	81.0643			7.49118							440.029	78.3396
5.73022							483.745	80.1805			13.0009							494.058	81.2373			7.50333							443.195	78.4956
5.7409							484.433	80.3325			13.0453							494.916	81.4103			7.52383							444.111	78.6596
5.77318							485.165	80.4964			13.0545							495.772	81.5957			7.52797							444.892	78.8167
5.7819							485.99	80.6564			13.0789							496.638	81.8118			7.54595							445.728	79.0806
5.794							486.867	80.8199			13.0945							497.459	81.9558			7.5784							446.528	79.2336
5.80305							491.179	80.9878			13.1473							570.433	82.1343			7.58807							448.535	79.4047
5.81778							493.161	81.1635			13.1607							571.707	82.4173			7.5975							449.339	79.5736
5.83603							494.137	81.3374			13.1736							572.394	82.5954			7.6044							450.142	79.7356
5.8443							494.917	81.5085			13.2242							573.131	82.7717			7.61915							453.987	79.9037
5.87287							495.676	81.6625			13.3255							573.842	83.2038			7.65552							454.763	80.0746
5.88535							497.836	81.8305			13.359							575.808	83.3564			7.66237							456.897	80.228
5.90715							498.642	82.0044			13.389							576.546	83.5273			7.691							457.587	80.3766
5.93285							499.454	82.1774			13.4105							577.329	83.6983			7.70477							458.832	80.5346
5.97755							500.347	82.3705			13.4654							578.131	83.8704			7.73177							459.666	80.6967
5.99045							501.151	82.5435			13.5067							578.922	84.1233			7.74972							460.512	80.8687
5.99868							504.207	82.7005			13.522							581.331	84.2763			7.75855							462.72	81.02
6.00652							505.753	82.8605			13.5782							582.128	84.4444			7.7667							463.655	81.1881
6.01853							506.492	83.0284			13.598							583.015	84.6142			7.77675							464.887	81.3496
6.02637							507.263	83.1984			13.685							583.722	84.9143			7.79555							465.69	81.5177
6.03022							508.354	83.3825			13.7437							584.508	85.0553			7.82182							467.682	81.6856
6.03815							510.395	83.5584			13.764							587.046	85.2113			7.85275							470.073	81.8537
6.04615							511.804	83.7254			13.8611							589.231	85.3713			7.86437							470.892	82.028
6.06928							515.002	83.8834			13.9023							590.292	85.5283			7.87308							472.474	82.1926
6.07782							515.805	84.0425			13.9128							590.981	85.6863			7.88525							473.302	82.3546
6.09232							516.569	84.2039			14.0097							592.38	85.8553			7.91985							474.26	82.5236
6.10893							518.647	84.3754			14.0396							594.381	86.0303			7.9374							476.623	82.6906
6.12108							519.454	84.5284			14.0958							595.103	86.1883			7.95378							477.653	82.8626
6.15817							520.26	84.7515			14.1153							596.342	86.3493			7.9625							478.412	83.036
6.16373							521.085	87.3374			14.1885							597.171	86.5157			7.9685							479.37	83.204
6.18133							522.331	87.4584			14.2017							597.971	86.6913			7.9847							480.133	83.3536
6.19032							524.823	87.5879			14.2439							616.087	86.8674			7.99655							481.114	83.5126
6.2077							525.781	87.7464			14.2581							617.569	87.0393			8.00395							481.281	83.6676
6.21565							526.526	87.9194			14.2788							619.385	87.2063			8.02238							481.449	83.8177
6.2241							527.335	88.0774			14.3482							621.353	87.3798			8.03657							481.611	83.9826
6.23618							528.163	88.2224			14.377							623.124	87.5477			8.046							481.755	84.1516
6.24817							530.521	88.3714			14.4221							660.531	87.7157			8.0608							482.481	84.3266
6.25465							531.864	88.5394			14.4326							661.582	87.8942			8.07762							483.66	84.4925
6.2684							532.669	88.7014			14.5123							662.851	88.0653			8.10548							484.489	84.6556
6.2774							533.958	88.8714			14.5274							663.524	88.2373			8.13075							485.88	84.836
6.2893							534.76	89.0269			14.561							664.237	88.4117			8.15345							486.631	85.1516
6.2934							580.715	89.1924			14.5821							666.329	88.5614			8.16163							488.606	85.316
6.30222							582.075	89.3574			14.5928							667.09	88.7062			8.1723							490.45	85.4616
6.30915							672.984	89.5334			14.7575							667.947	88.8583			8.18057							491.231	85.6205
6.31902							673.787	89.7014			14.89							669.273	89.0117			8.18858							492.175	85.7866
6.33798							674.47	89.8474			14.9138							670.049	89.1843			8.2037							493.846	85.964
6.3567							676.401	90.0064			14.9269							672.214	89.3683			8.2196							495.943	86.132
6.37983							677.169	90.1584			15.0403							673.075	89.5523			8.23335							496.897	86.3136
6.3916							677.933	90.3195			15.0817							673.873	89.7322			8.2453							497.674	86.4846
6.3988							678.698	90.4864			15.1757							674.745	89.8953			8.24873							498.462	86.6376
6.41065							679.453	90.6634			15.2426							675.429	90.0753			8.25783							499.299	86.7946
6.4209							681.486	90.8664			15.273							677.969	90.2613			8.26897							504.546	86.948
6.4269							682.251	91.0384			15.3426							678.764	90.4283			8.2811							506.13	87.116
6.4361							683.004	91.1974			15.3579							679.618	91.1333			8.29767							506.877	87.2926
6.45335							683.778	91.3559			15.3941							680.476	91.3893			8.32532							507.639	87.4677
6.46678							684.698	91.5324			15.4061							681.249	93.5373			8.38457							508.427	87.644
6.47593							687.749	91.6684			15.4248							684.843	93.6773			8.39733							510.78	87.812
6.50285							688.473	91.8165			15.4963							724.838	93.8323			8.44285							512.795	87.9826
6.5293							689.289	91.9704			15.5433							726.935	94.7113			8.47118							513.734	88.1646
6.54185							690.042	92.1304			15.5566							729.584	95.2653			8.4799							514.539	88.3316
6.55203							690.864	92.2924			15.6769							730.52	95.3862			8.49173							515.366	88.4936
6.55907							691.779	92.4464			15.733							731.161	95.5112			8.4957							519.444	88.6576
6.57067							691.935	92.6105			15.7468							731.305	95.7362			8.50025							520.159	88.8106
6.57773							692.098	92.7794			15.8882							731.538	95.9203			8.50853							520.962	88.9365
6.58875							692.259	92.9504			15.9011							731.659	96.0952			8.51727							521.793	89.108
6.5969							692.413	93.1079			15.9913							731.784	97.0363			8.52337							522.607	89.2596
6.61242							699.886	93.2614			16.0266							733.321	97.1782			8.54085							525.333	89.4016
6.6163							701.413	93.4385			16.063							734.43	97.3397			8.54625							526.162	89.5556
6.62997							702.123	93.6274			16.0842							735.242	97.4983			8.55523							526.956	89.7126
6.63422							703.278	94.2118			16.1135							735.943	97.6632			8.56105							527.802	89.8676
6.64355							703.962	94.3744			16.1555							736.745	97.8283			8.57723							528.83	90.0156
6.65125							706.633	94.5314			16.306							740.194	97.9902			8.5866							531.018	90.1756
6.65913							707.451	94.6974			16.3539							740.934	98.1522			8.59345							531.811	90.3345
6.6695							708.316	94.8644			16.3789							741.754	98.3242			8.60365							532.773	90.4826
6.69968							709.144	95.0279			16.4616							742.562	98.4933			8.61468							534.474	90.6396
6.70662							709.901	95.2054			16.4832							743.397	98.6772			8.62475							535.338	90.7936
6.71837							715.068	95.3764			16.4932							746.036	98.8602			8.63133							537.356	90.9596
6.72752							716.59	95.5414			16.5765							746.858	99.0312			8.64795							538.194	91.1266
6.81308							717.344	95.8624			16.6322							747.641	99.1893			8.66685							538.995	91.2886
6.81715							718.099	96.0054			16.6527							748.518	99.3474			8.68075							539.826	91.46
6.82775							718.868	96.1724			16.6643							749.83	99.5173			8.6942							540.642	91.6279
6.83462							721.099	96.3344			16.7116							752.651	99.6872			8.70918							545.266	91.8006
6.83913							721.938	96.5004			16.7592							753.308	99.8533			8.7331							592.584	91.9756
6.84497							722.759	96.6613			16.7954							754.05	100.02			8.7594							595.812	92.1486
6.85297							729.878	96.8304			16.8114							754.856	101.697			8.77107							597.066	92.3116
6.85975							730.701	97.0034			16.9053							755.705	101.848			8.77843							616.005	92.4826
6.86705							732.726	97.1744			16.9222							860.747	102.002			8.78545							618.053	92.6556
6.8764							733.54	97.3474			16.9459							863.035	102.158			8.793							618.8	92.828
6.88563							734.333	97.5343			16.9779							864.136	102.311			8.79845							619.494	93.0056
6.89583							735.192	97.7174			17.0161							865.373	102.465			8.80397							620.186	93.188
6.91015							735.971	97.8663			17.0882							866.428	102.605			8.81285							620.978	93.3675
6.93802							739.137	98.0194			17.1172							870.019	102.769			8.82118							623.074	93.5256
6.95672							740.301	98.1764			17.2127							870.895	102.942			8.82297							623.879	93.6706
7.00962							741.15	98.3404			17.2258							871.59	103.087			8.83357							625.015	93.8306
7.02267							743.025	98.4943			17.3493							872.353	103.281			8.8465							626.84	93.9916
7.03052							744.87	98.6564			17.4194							873.073	103.45			8.85535							628.338	94.1566
7.0458							746.745	98.8233			17.4413							874.941	103.597			8.86843							630.474	94.3256
7.05647							747.753	98.9814			17.4846							875.705	103.748			8.8733							632.255	94.4946
7.06747							748.599	99.1558			17.4952							876.467	103.88			8.881							633.346	94.6486
7.0812							749.366	99.4678			17.5662							877.275	104.027			8.8859							634.723	94.8066
7.0886							750.197	99.5904			17.6055							878.045	104.164			8.89338							636.368	94.9655
7.09757							752.898	99.7224			17.6397							878.916	104.318			8.89795							712.162	95.1256
7.1036							758.414	99.9163			17.6619							879.184	104.468			8.9078							712.945	95.2845
7.11185							768.212	100.079			17.7762							879.333	104.608			8.92405							713.671	95.4346
7.11698							768.884	100.222			17.7858							879.959	104.757			8.94533							714.321	95.5905
7.12375							769.624	100.382			17.7997							880.103	104.924			8.9552							715.006	95.756
7.13625							780.323	100.548			17.8264							880.807	105.092			8.96038							717.045	95.924
7.14213							781.239	100.734			17.8711							881.536	105.511			8.96985							717.753	97.4505
7.15015							781.881	100.849			17.9026							882.328	105.676			8.97297							718.489	97.6006
7.15698							782.708	101.015			17.9482							883.33	105.848			8.99938							719.159	97.7505
7.17248							783.389	101.222			17.9734							884.768	105.988			9.00865							719.921	97.9325
7.1849							785.613	101.372			18.0158							887.616	106.142			9.01545							721.883	98.3405
7.22495							786.352	101.676			18.0598							888.41	106.317			9.0214							722.861	98.4746
7.23595							787.172	101.803			18.1094							889.216	106.469			9.02807							723.6	98.6485
7.2489							787.954	101.951			18.1974							889.977	106.637			9.04205							724.369	98.8135
7.26025							788.783	102.117			18.2143							890.783	106.805			9.06325							725.279	98.9835
7.27815							789.411	102.267			18.2554							907.631	106.959			9.07432							727.433	99.5266
7.28835							789.563	102.425			18.2892							974.184	107.108			9.08173							728.4	99.6925
7.29437							789.724	102.71			18.3682							975.121	107.256			9.09737							729.105	99.8599
7.30938							789.888	102.861			18.3779							978.269	107.409			9.10838							730.236	100.018
7.33188							790.051	103.396			18.4201							979.3	107.559			9.1124							731.081	100.181
7.35438							791.165	103.548			18.4362							983.779	107.713			9.12032							733.156	100.347
7.37502							791.979	103.699			18.4465							984.96	107.876			9.12885							733.961	100.615
7.38938							792.712	103.856			18.5573							985.793	108.034			9.13425							734.81	100.768
7.40683							793.541	104.017			18.5908							986.826	108.195			9.15062							735.584	100.931
7.435							794.314	104.174			18.6021							987.512	108.54			9.15798							736.416	101.099
7.4425							797.065	104.34			18.6166							990.597	108.698			9.17018							737.168	101.262
7.47452							797.891	104.498			18.7035							991.354	108.872			9.17895							737.492	101.41
7.51577							800.637	104.661			18.7191							998.084	109.052			9.18393							737.66	101.559
7.55655							801.332	104.82			18.7715							1066.64	109.227			9.1921							737.781	101.704
7.5661							802.084	104.988			18.7907							1257.95	109.398			9.19688							737.931	101.862
7.5917							805.147	105.144			18.9322							1261.25	109.564			9.20223							738.931	102.019
7.60275							806.289	105.31			18.9502							1261.96	109.733			9.21035							739.784	102.171
7.6132							807.253	105.472			18.9621							1262.72	109.909			9.21598							740.976	102.319
7.63302							808.181	105.652			19.0787							1263.58	110.076			9.22363							743.381	102.476
7.6474							809.052	105.83			19.1182							1264.3	110.254			9.23065							744.121	102.624
7.66477							811.262	106.029			19.1399							1266.58	110.42			9.23715							746.359	102.774
7.67743							812.081	106.205			19.2847							1267.24	110.588			9.2451							747.12	102.934
7.6865							812.928	106.363			19.3062							1268.26	110.76			9.25045							747.907	103.373
7.6967							813.709	106.536			19.3537							1268.96	110.927			9.2632							748.812	103.632
7.70635							815.187	106.851			19.4403							1269.83	111.107			9.2758							749.648	103.788
7.7128							817.192	107.01			19.4633							1272.17	111.295			9.29767							760.943	103.964
7.72475							817.977	107.244			19.5379							1272.97	111.471			9.32628							790.038	104.128
7.73773							818.739	107.646			19.5619							1273.7	111.644			9.33843							790.937	104.296
7.74547							819.569	107.808			19.5914							1274.66	111.798			9.35908							791.561	104.488
7.75125							820.347	107.96			19.6306							1275.51	111.956			9.36505							792.347	104.66
7.75988							823.117	108.17			19.659							1277.74	112.106			9.37557							794.574	104.809
7.76952							824.627	108.338			19.7075							1278.5	112.34			9.38335							795.317	104.953
7.77348							825.868	108.511			19.7879							1279.31	112.46			9.39338							796.045	105.116
7.78345							827.685	108.692			19.9372							1280.08	112.6			9.4001							796.825	105.275
7.79455							834.777	108.87			19.9524							1280.98	112.74			9.41232							797.657	105.438
7.8047							837.298	109.068			20.0153							1287.53	112.893			9.42263							799.513	105.604
7.85485							838.082	109.356			20.0551							1300.92	113.05			9.43073							800.384	105.777
7.866							838.821	109.508			20.111							1305.38	113.214			9.44872							801.206	105.952
7.87967							839.586	109.687			20.1292							1307.31	113.383			9.50445							801.986	106.116
7.88572							840.393	110.047			20.1517							1308.16	113.557			9.51575							802.732	106.292
7.9017							843.796	110.196			20.2085							1313.37	113.717			9.52587							804.761	106.46
7.92438							844.537	110.388			20.2981							1334.97	113.893			9.53375							805.577	106.64
7.93417							845.276	111.204			20.3126							1392.01	114.071			9.54058							806.317	106.802
7.94665							846.201	111.32			20.3889							1394.23	114.236			9.54575							807.146	106.977
7.9529							847.028	111.464			20.4457							1395.94	114.415			9.55315							808.718	107.148
7.96805							849.23	111.615			20.481							1398.06	114.598			9.55973							825.27	107.312
7.97642							850.515	111.772			20.4983							1398.73	114.768			9.5712							825.997	107.475
7.9898							851.282	111.934			20.588							1399.4	114.932			9.5771							826.874	107.649
8.00335							852.106	112.102			20.6155							1400.17	115.095			9.58067							827.698	107.839
8.03487							852.906	112.264			20.6512							1400.89	115.261			9.58807							828.391	107.997
8.11315							855.045	112.429			20.6581							1403.13	115.44			9.59563							830.779	108.142
8.13593							855.828	112.602			20.7515							1408.65	115.611			9.6064							831.58	108.284
8.1854							856.606	112.77			20.7858							1425.04	115.779			9.633							832.368	108.435
8.20433							857.411	112.951			20.8103							1427.65	115.958			9.65142							833.173	108.596
8.23212							858.396	113.127			20.9167							1428.55	116.132			9.66735							833.974	108.743
8.2438							863.964	113.288			20.9435							1430.68	116.303			9.68085							836.489	108.885
8.2578							865.362	113.46			20.9764							1431.32	116.484			9.7039							837.932	109.031
8.27918							867.065	113.628			21.0601							1431.99	116.662			9.71268							839.105	109.187
8.2934							868.088	113.801			21.0743							1432.71	116.841			9.7183							839.88	109.35
8.3005							869.032	113.988			21.1164							1433.43	117.028			9.73307							840.684	109.589
8.30772							871.572	114.184			21.1348							1435.6	117.207			9.73992							842.868	109.719
8.33648							872.36	114.382			21.2138							1436.25	117.382			9.74575							843.659	109.834
8.35505							875.091	114.623			21.2376							1436.93	117.54			9.7538							844.713	109.988
8.36867							875.829	114.798			21.2742							1438.11	117.701			9.75977							845.801	110.136
8.40345							876.632	114.988			21.2882							1438.82	117.856			9.76522							846.608	110.288
8.43492								115.135			21.3101								118.016			9.77867							848.849	110.438
8.44347								117.276			21.3822								118.172			9.78845							850.059	110.598
8.45388								117.41			21.3953								118.31			9.79655							851.171	110.761
8.4663								117.566			21.4098								118.463			9.80343							851.963	110.927
8.47218								117.732			21.4723								118.615			9.82395							852.751	111.097
8.47787								117.884			21.4981								118.768			9.8871							853.417	111.275
8.48757								118.051			21.5672								118.921			9.89713							853.601	111.452
8.4998								118.213			21.5786								119.085			9.91225							853.765	111.626
8.52215								118.358			21.6058								119.248			9.92347							853.902	111.799
8.53572								118.525			21.6224								119.42			9.92928							854.057	111.98
8.54818								118.684			21.6414								119.588			9.94535							854.863	112.148
8.5589								118.842			21.6719								119.77			9.9525							855.761	112.316
8.56785								119.019			21.6851								119.948			9.9614							856.509	112.487
8.61272								119.187			21.7932								120.674			9.97222							857.461	112.668
8.63525								119.34			21.818								120.825			9.97832							858.416	112.834
8.70915								119.494			21.8535								121.004			9.98762							860.561	113.003
8.71753								119.657			21.885								121.174			9.99377							861.258	113.192
8.78513								119.823			21.9865								121.369			10.0091							862.817	113.352
8.8097								119.971			22.0047								121.535			10.0207							863.531	113.517
8.84825								120.132			22.0257								122.191			10.067							864.237	113.668
8.85955								120.292			22.0984								122.351			10.084							893.993	113.835
8.87185								120.463			22.1245								122.516			10.0909								114
8.91325								120.636			22.1386								122.739			10.101								114.153
8.93955								120.808			22.1932								122.922			10.1056								114.322
8.9496								120.982			22.2185								123.081			10.1115								114.49
8.95918								121.141			22.2549								123.231			10.1199								114.641
8.99188								121.32			22.2828								123.389			10.1271								114.802
9.00795								121.509			22.3124								123.698			10.1317								114.969
9.01495								121.686			22.3274								123.863			10.137								115.138
9.02175								121.848			22.4588								124.308			10.1447								115.56
9.0277								122.131			22.5138								124.465			10.1556								116.381
9.036								122.293			22.5686								124.638			10.1598								116.516
9.05438								122.463			22.6127								124.822			10.1671								116.684
9.07842								122.633			22.6958								125.18			10.174								116.855
9.08605								122.816			22.7533								125.338			10.1818								117.035
9.0925								123.001			22.7733								125.488			10.2167								117.174
9.10952								123.199			22.8008								125.646			10.2381								117.332
9.11915								123.367			22.8503								125.817			10.2633								117.487
9.1448								123.532			22.8998								125.978			10.2949								117.65
9.15338								123.684			22.9098								126.133			10.3026								117.809
9.19163								123.986			22.9536								126.285			10.3186								117.962
9.1957								124.11			22.9801								126.447			10.3254								118.114
9.20192								124.274			23.0791								126.599			10.3359								118.284
9.207								124.437			23.1177								126.754			10.346								118.446
9.21565								124.613			23.1411								126.919			10.3584								118.624
9.22472								124.784			23.1593								127.093			10.3664								118.791
9.23873								124.945			23.1998								127.268			10.3774								118.971
9.2665								125.141			23.259								127.43			10.3865								119.128
9.27915								125.317			23.2968								127.606			10.393								119.29
9.29815								125.479			23.3203								127.781			10.4054								119.444
9.31002								125.628			23.4359								127.964			10.4158								119.588
9.31973								125.773			23.4617								128.144			10.4262								119.732
9.3769								125.921			23.4808								128.348			10.4396								119.876
9.38508								126.086			23.4941								128.529			10.447								120.02
9.41762								126.247			23.6253								128.702			10.5002								120.172
9.4354								126.481			23.6628								128.924			10.5116								120.325
9.44153								126.627			23.6799								129.171			10.5231								120.479
9.44608								127.295			23.7867								129.368			10.5285								120.637
9.4539								127.442			23.8121								129.533			10.5405								120.797
9.46305								127.606			23.9191								129.693			10.5467								120.966
9.53813								127.762			23.9605								129.845			10.5541								121.124
9.5426								127.92			23.986								130.009			10.5637								121.268
9.56355								128.087			24.076								130.304			10.5681								121.427
9.61202								128.304			24.1149								130.459			10.5765								121.589
9.65747								128.467			24.1414								130.622			10.5913								121.761
9.67253								128.623			24.1553								130.796			10.5957								121.942
9.69615								128.784			24.2286								130.955			10.6046								122.123
9.7019								128.949			24.2863								131.096			10.6296								122.285
9.71022								129.108			24.3105								131.263			10.6718								122.454
9.71373								129.272			24.3659								131.426			10.6827								122.759
9.7265								129.439			24.4118								131.588			10.6912								122.933
9.7752								129.614			24.4367								131.757			10.7032								123.133
9.82222								129.783			24.4827								131.931			10.7156								123.578
9.8292								129.959			24.5678								132.1			10.7226								123.692
9.84468								130.141			24.6072								132.269			10.7287								123.854
9.8548								130.334			24.6306								132.452			10.7337								124.018
9.87182								130.498			24.7954								132.611			10.7435								124.199
9.89663								130.663			24.8286								132.776			10.7524								124.686
9.9386								130.837			24.9558								132.943			10.7562								124.832
9.9713								131.01			24.9904								133.123			10.7657								124.982
9.98653								131.177			25.0038								133.292			10.7742								125.139
9.99338								131.328			25.1188								133.454			10.7788								125.293
10.0017								131.48			25.1504								133.637			10.8154								125.458
10.0468								131.645			25.1779								133.8			10.8303								125.619
10.057								131.808			25.1983								133.988			10.8436								125.772
10.0737								131.976			25.302								134.167			10.8627								125.929
10.0893								132.132			25.3258								134.312			10.8695								126.083
10.1158								132.286			25.3473								134.467			10.8804								126.243
10.1321								132.444			25.484								134.631			10.8991								126.405
10.2853								133.422			25.5081								134.8			10.9095								126.566
10.3118								133.863			25.5261								134.972			10.9166								126.729
10.3618								135.012			25.5473								135.131			10.9339								126.896
10.3663								135.211			25.6501								135.252			10.9482								127.053
10.3802								135.386			25.6573								135.42			10.9564								127.204
10.398								135.702			25.6668								136.195			10.964								127.364
10.4122								135.858			25.6842								136.365			10.9868								128.446
10.4443								135.996			25.7137								136.528			10.9994								128.649
10.4693								136.143			25.79								136.735			11.0541								128.812
10.4774								136.287			25.8024								136.916			11.0708								128.948
10.489								136.429			25.8277								137.101			11.0851								129.093
10.5031								136.572			25.8528								138.4			11.0964								129.247
10.5227								136.716			25.9068								138.517			11.1163								129.404
10.535								136.855			25.9554								138.669			11.1206								129.565
10.5438								137.004			25.968								138.836			11.1292								129.844
10.5518								137.155			25.9805								138.988			11.1373								130.007
10.6008								137.331			25.9892								139.114			11.1441								130.153
10.6118								137.455			26.0013								139.275			11.1485								130.28
10.6257								137.617			26.0628								139.443			11.156								130.446
10.6375								137.749			26.0981								139.562			11.1609								130.589
10.6525								137.907			26.123								139.724			11.1694								130.75
10.6875								138.078			26.1418								139.882			11.1825								130.926
10.6952								138.244			26.1697								140.031			11.1894								131.063
10.7105								138.412			26.2218								140.203			11.198								131.228
10.7193								138.582			26.2641								140.36			11.2047								131.51
10.7374								138.744			26.2995								140.535			11.2533								131.66
10.7669								138.916			26.3168								140.708			11.2649								131.815
10.7772								139.087			26.3333								140.868			11.2777								131.985
10.7895								139.256			26.4098								141.01			11.3069								132.146
10.8186								139.429			26.423								141.171			11.3187								132.308
10.8671								139.604			26.4478								141.323			11.3264								132.464
10.8797								139.772			26.4767								141.48			11.3417								132.614
10.9311								139.925			26.5143								141.649			11.3488								132.769
10.9995								140.091			26.6254								141.82			11.3546								132.943
11.0701								140.268			26.6373								141.985			11.362								133.572
11.0968								140.524			26.6893								142.152			11.3729								133.737
11.1042								140.678			26.7318								142.327			11.3802								133.906
11.2015								140.83			26.7709								142.496			11.3893								134.07
11.2559								140.981			26.7873								142.671			11.4414								134.238
11.3079								141.137			26.8236								142.827			11.4623								134.415
11.3359								141.287			26.8492								142.989			11.473								134.618
11.3801								141.447			26.8968								143.134			11.4831								134.788
11.4461								141.615			26.929								143.294			11.491								134.958
11.5397								141.78			27.035								143.458			11.4998								135.147
11.5686								141.953			27.0659								143.637			11.5284								135.325
11.6642								142.13			27.0766								143.781			11.5524								135.5
11.6683								142.298			27.0832								143.916			11.5875								136.373
11.6832								142.459			27.092								144.07			11.6067								136.532
11.7058								142.632			27.0994								144.24			11.6679								136.681
11.7197								142.793			27.109								145.569			11.6812								136.834
11.7463								142.947			27.1133								145.739			11.6929								136.994
11.7705								143.087			27.1203								146.127			11.7068								137.156
11.801								143.239			27.1294								146.254			11.7152								137.325
11.9398								143.404			27.1343								146.387			11.7243								137.501
12.0291								143.575			27.1427								146.56			11.7316								137.67
12.0391								143.724			27.1489								146.707			11.7419								137.833
12.0592								143.884			27.155								146.848			11.754								138.005
12.0701								144.045			27.1643								146.991			11.7727								138.168
12.1439								144.211			27.1768								147.115			11.7862								138.332
12.1848								144.363			27.1824								147.259			11.7935								138.483
12.2945								144.531			27.1884								147.97			11.803								138.655
12.3347								144.686			27.198								148.233			11.8103								138.829
12.463								144.856			27.204								148.398			11.8152								138.988
12.4763								145.016			27.2096								148.55			11.8318								139.144
12.62								145.183			27.2196								148.708			11.8386								139.301
12.6349								145.35			27.2311								149.251			11.852								139.46
12.6454								145.507			27.2414								149.4			11.8549								139.619
12.7239								145.677			27.2547								149.554			11.8628								139.786
12.7414								145.908			27.2719								150.557			11.8674								139.94
12.7665								146.556			27.2827								150.844			11.8897								140.086
12.7864								146.69			27.3022								151.02			11.8964								140.198
12.8384								146.847			27.318								151.176			11.9111								140.348
12.8796								146.99			27.3299								151.363			11.9321								141.323
12.904								147.144			27.3509								151.537			11.9416								141.441
13.0188								147.31			27.3681								151.704			11.9491								141.596
13.056								147.468			27.3831								151.87			11.9638								141.747
13.0699								147.637			27.3951								152.024			11.9686								141.884
13.133								147.799			27.4059								152.179			11.9757								142.021
13.2037								148.244			27.4206								152.329			11.9857								142.185
13.2385								148.404			27.4325								152.541			11.993								142.352
13.2812								148.557			27.4432								152.683			12.0005								142.511
13.3249								148.736			27.4514								152.841			12.0149								142.663
13.3467								148.926			27.4709								152.965			12.0212								142.822
13.3664								149.113			27.485								153.094			12.0375								142.968
13.4819								149.279			27.4962								153.225			12.0498								143.127
13.5075								149.446			27.5145								154.047			12.0598								143.3
13.517								149.622			27.5367								154.199			12.0639								143.473
13.5261								149.808			27.551								154.341			12.0696								143.636
13.5841								149.975			27.5632								154.474			12.0793								143.806
13.6473								150.132			27.5807								154.629			12.0948								143.964
13.673								150.29			27.5975								154.807			12.1016								144.145
13.734								150.459			27.6203								154.935			12.1113								144.308
13.7742								150.636			27.6399								155.07			12.1196								144.476
13.7829								150.788			27.6636								155.227			12.1283								144.644
13.8274								150.948			27.6775								155.379			12.1344								144.801
13.8478								151.12			27.6964								155.522			12.147								144.964
13.8557								151.327			27.7186								155.665			12.1605								145.117
13.9854								151.529			27.7319								155.823			12.1813								145.258
14.001								151.698			27.7473								155.975			12.1937								145.412
14.0165								151.872			27.7597								156.125			12.2002								145.604
14.068								152.044			27.775								156.29			12.2085								145.835
14.103								152.206			27.8034								156.448			12.225								145.989
14.1554								152.497			27.8124								156.61			12.2317								146.135
14.1621								152.726			27.8302								156.763			12.2366								146.37
14.19								152.885			27.8532								156.924			12.2467								146.541
14.2698								153.061			27.8656								157.102			12.2553								146.782
14.2804								153.229			27.8874								157.281			12.2666								146.925
14.3442								153.396			27.907								157.447			12.2853								147.058
14.3491								153.523			27.9286								157.617			12.2967								147.188
14.4605								153.685			27.952								157.76			12.3035								147.337
14.4915								153.852			27.9634								157.922			12.3163								147.482
14.5049								154.001			27.9864								158.055			12.3438								147.621
14.521								154.172			27.9975								158.231			12.3517								147.755
14.5878								154.344			28.0249								158.382			12.3594								147.903
14.6477								154.917			28.0432								158.526			12.3664								148.065
14.664								155.08			28.0606								158.688			12.3694								148.222
14.786								155.223			28.0866								158.838			12.3767								148.388
14.8259								155.369			28.1001								159			12.3824								148.532
14.9245								155.559			28.127								159.149			12.3886								148.666
14.9752								155.922			28.1398								159.298			12.4002								148.815
14.9948								156.078			28.1584								159.453			12.4136								148.979
15.0749								156.259			28.1705								159.619			12.4189								149.13
15.2895								156.399			28.2005								159.755			12.4321								149.292
15.3076								156.557			28.21								160.163			12.4449								149.454
15.3388								156.72			28.237								160.317			12.4504								149.621
15.3944								156.884			28.2585								160.479			12.4579								149.788
15.4093								157.052			28.2751								160.634			12.4644								149.958
15.4357								157.428			28.2953								160.803			12.4696								150.119
15.4443								157.588			28.3034								160.988			12.4808								150.286
15.4596								157.723			28.3579								161.135			12.488								150.452
15.4939								157.901			28.3721								161.293			12.4937								150.622
15.5961								158.069			28.3987								161.452			12.4994								150.788
15.627								158.238			28.4298								161.613			12.5086								150.934
15.6416								158.394			28.4495								161.779			12.5161								151.083
15.7012								158.552			28.4673								161.955			12.5273								151.244
15.799								158.708			28.4906								162.127			12.5335								151.412
15.8231								158.861			28.5112								162.301			12.541								151.568
15.8437								159.015			28.5244								162.475			12.5507								151.718
15.8596								159.17			28.5471								162.639			12.5642								151.875
15.8969								159.335			28.5611								162.811			12.5719								152.022
15.9408								159.492			28.5749								162.987			12.5812								152.171
15.98								159.664			28.6021								163.166			12.5877								152.334
15.9898								159.837			28.6235								163.323			12.5989								152.496
16.0167								160.002			28.6571								163.492			12.6049								152.655
16.0861								160.156			28.6723								163.666			12.6211								152.814
16.1424								160.31			28.6864								163.833			12.632								152.976
16.1576								160.476			28.7207								164.014			12.6531								153.142
16.1661								160.645			28.7353								164.169			12.6578								153.314
16.2825								160.83			28.7498								164.323			12.6653								153.459
16.3176								160.999			28.8137								164.477			12.6826								153.601
16.3912								161.18			28.8351								164.638			12.6884								153.757
16.43								161.355			28.8511								164.794			12.6952								153.924
16.4515								161.534			28.8762								164.947			12.7023								154.101
16.4827								161.699			28.8929								165.086			12.7215								154.273
16.5025								161.857			28.9247								165.251			12.7368								154.436
16.5414								162.002			28.9482								165.406			12.7422								154.61
16.5987								162.155			28.9675								166.468			12.7483								154.799
16.6229								162.317			28.9868								166.645			12.7564								154.995
16.6443								162.488			29.0158								167.39			12.7663								156.439
16.6583								162.655			29.0484								167.614			12.7698								156.584
16.6733								162.816			29.0738								167.769			12.7796								156.733
16.7223								162.971			29.0981								167.948			12.7878								156.884
16.7319								163.136			29.1137								168.939			12.7989								157.052
16.831								163.31			29.1391								169.048			12.8077								157.213
16.8727								163.481			29.1611								169.195			12.8316								157.389
16.9729								163.632			29.1898								169.357			12.8596								157.552
16.9852								163.789			29.2058								169.507			12.8705								157.712
17.016								163.932			29.2221								169.658			12.8789								157.872
17.088								165.908			29.2406								169.819			12.8942								158.061
17.1152								166.142			29.3041								169.986			12.9011								158.18
17.1525								166.294			29.3253								170.158			12.908								158.355
17.1713								166.437			29.3496								170.326			12.9125								158.516
17.1859								166.596			29.4373								170.494			12.9223								158.673
17.2871								166.77			29.4814								170.668			12.9264								158.828
17.322								166.92			29.5287								170.838			12.9329								158.973
17.3346								167.068			29.5441								171.006			12.9377								159.123
17.3563								167.219			29.5648								171.184			12.9503								159.268
17.3812								167.377			29.58								171.327			12.9566								159.415
17.4372								167.539			29.5897								171.463			12.9943								159.567
17.479								167.695			29.6133								171.623			13.0308								160.138
17.4961								167.861			29.6285								171.787			13.0426								160.268
17.5554								168.017			29.6513								171.955			13.05								160.418
17.6429								168.193			29.6696								172.124			13.0586								160.589
17.6545								168.357			29.6845								172.283			13.0693								160.748
17.7378								168.525			29.71								173.936			13.0753								160.901
17.7796								168.69			29.7303								174.084			13.0837								161.055
17.8238								168.834			29.7481								175.587			13.0905								161.212
17.8693								168.992			29.7867								175.891			13.0972								161.375
17.9376								169.153			29.8152								176.163			13.1093								161.534
17.974								169.316			29.8308								177.111			13.1203								161.698
18.0019								169.482			29.842								177.235			13.1343								161.811
18.0724								169.646			29.8566								177.376			13.1525								161.968
18.1								169.808			29.8768								178.607			13.1683								162.908
18.1703								169.973			29.8913								178.779			13.1851								163.015
18.2317								170.147			29.9077								179.164			13.1981								163.175
18.2771								170.31			29.9244								179.347			13.2029								163.347
18.2937								170.466			29.9396								179.467			13.2232								163.512
18.3778								170.608			29.9674								179.603			13.2327								163.695
18.4051								170.762			29.9885								179.755			13.2386								163.868
18.48								170.925			30.0084								180.003			13.255								164.03
18.5264								171.089			30.0511								180.136			13.2598								164.195
18.5393								171.252			30.076								180.74			13.2701								164.372
18.6834								171.408			30.1106								180.878			13.2761								164.536
18.7092								171.572			30.1625								181.033			13.284								164.696
18.7466								171.727			30.1751								181.204			13.298								164.848
18.8146								171.888			30.2081								181.345			13.3265								164.987
18.836								172.02			30.2114								181.488			13.3422								165.14
18.95								172.192			30.2333								181.627			13.354								165.292
18.9685								172.96			30.2445								181.763			13.3704								165.445
19.0008								173.117			30.2527								181.904			13.3913								165.588
19.1058								173.256			30.2673								182.046			13.3985								165.742
19.1283								173.432			30.2782								182.484			13.4081								165.901
19.1386								173.993			30.3045								182.622			13.4136								166.058
19.1692								174.117			30.3407								182.764			13.4216								166.224
19.1746								174.276			30.3576								182.913			13.4399								166.39
19.2415								174.424			30.366								183.046			13.4549								166.551
19.2628								175.645			30.3779								183.199			13.4682								166.724
19.3437								175.902			30.391								183.34			13.48								166.892
19.3971								176.047			30.4113								183.483			13.4872								167.048
19.5007								176.205			30.4413								183.643			13.498								167.197
19.5048								176.363			30.4601								183.78			13.511								167.367
19.5785								176.537			30.4796								184.072			13.5198								167.544
19.5944								176.71			30.4844								184.198			13.5266								167.732
19.6639								176.883			30.5027								184.34			13.5398								167.934
19.6808								177.046			30.5242								184.469			13.5482								168.407
19.736								177.207			30.5893								184.617			13.5609								168.539
19.7452								177.387			30.5961								184.767			13.5698								168.98
19.8031								177.817			30.6073								184.92			13.5775								169.106
19.8507								177.974			30.6146								185.116			13.6142								169.259
19.8743								178.133			30.6296								185.269			13.6366								169.426
19.8941								178.293			30.6673								185.425			13.6426								169.583
19.9976								178.48			30.6724								185.587			13.6926								169.735
20.0317								178.637			30.6847								185.755			13.6942								169.904
20.0486								178.794			30.6985								185.904			13.7014								170.066
20.0659								178.949			30.7266								186.054			13.7581								170.228
20.0857								179.099			30.779								186.223			13.7616								170.379
20.1848								180.499			30.8222								186.36			13.768								170.536
20.2192								180.618			30.8323								186.517			13.8344								170.708
20.2364								180.763			30.8437								186.671			13.8638								170.882
20.3291								180.919			30.9157								186.802			13.8731								171.055
20.4185								181.067			30.9692								186.952			13.8874								171.188
20.4556								181.225			31.0668								187.109			13.9107								171.297
20.5442								181.384			31.0909								187.268			13.92								171.438
20.5606								181.547			31.1269								187.407			14.0254								171.577
20.7122								181.71			31.16								187.552			14.0317								171.72
20.7342								181.886			31.1911								187.694			14.0394								171.861
20.7523								182.055			31.2285								187.848			14.0469								172.028
20.7884								182.214			31.2443								188			14.0552								172.655
20.8168								182.354			31.2884								188.158			14.0628								172.918
20.8667								182.509			31.2999								188.337			14.0744								173.064
20.8903								182.664			31.3128								188.512			14.0817								173.192
20.9288								182.823			31.3305								188.652			14.106								173.348
20.9549								182.988			31.3806								188.81			14.1196								173.509
21.0009								183.158			31.4265								188.942			14.1291								173.66
21.0328								183.343			31.4434								189.187			14.1365								173.828
21.064								183.53			31.4685								189.325			14.1425								174.03
21.1047								183.71			31.4834								189.487			14.1586								174.175
21.1319								183.885			31.4976								189.606			14.1675								174.328
21.1527								184.062			31.5495								189.717			14.18								174.492
21.2144								184.235			31.5721								189.863			14.2029								174.651
21.2467								184.394			31.6105								190.034			14.2245								174.975
21.2989								184.557			31.6261								190.439			14.2347								175.124
21.3658								184.723			31.6464								190.555			14.2501								175.279
21.4104								184.889			31.7016								190.715			14.2647								175.437
21.4598								185.047			31.7184								190.875			14.2762								175.604
21.4676								185.214			31.7379								191.015			14.2969								175.772
21.5514								185.388			31.7707								191.137			14.3141								175.916
21.6048								185.552			31.7936								191.275			14.321								176.079
21.6429								185.728			31.8136								191.419			14.3415								176.246
21.659								185.908			31.8384								191.587			14.3615								176.414
21.6777								186.035			31.8607								191.721			14.3781								176.582
21.681								186.196			31.8783								191.893			14.3927								176.764
21.7139								186.32			31.9043								192.057			14.4109								176.936
21.7706								186.494			31.931								192.201			14.4375								177.097
21.8227								186.665			31.9693								192.382			14.4546								177.252
21.9057								186.851			31.9944								192.547			14.4663								177.397
21.9428								187.259			32.0182								192.739			14.4763								177.548
21.9708								187.415			32.0656								192.901			14.4906								177.695
22.1303								188.135			32.0793								193.067			14.4979								177.851
22.1504								188.958			32.1373								193.243			14.517								178.007
22.2356								189.086			32.1943								193.411			14.5471								178.163
22.2911								189.252			32.2246								193.574			14.5551								178.306
22.3164								189.406			32.2599								193.726			14.5652								178.46
22.3512								189.555			32.3356								193.879			14.5701								178.628
22.4264								189.735			32.3485								194.045			14.5774								178.892
22.4755								189.904			32.4444								194.189			14.583								179
22.4837								190.074			32.4887								194.33			14.5936								179.16
22.5971								190.368			32.4974								194.481			14.612								179.333
22.6525								190.517			32.588								194.636			14.6374								179.492
22.743								190.7			32.6283								194.793			14.6487								179.648
22.7925								191.268			32.6349								194.949			14.6651								179.812
22.8084								191.413			32.6459								195.102			14.6796								179.978
22.8253								191.57			32.6662								195.267			14.7047								180.144
22.8738								191.749			32.7696								195.418			14.7138								180.315
22.9037								191.906			32.7901								195.577			14.7436								180.527
22.9189								192.056			32.7996								195.748			14.7568								180.68
22.976								192.227			32.8196								195.911			14.7664								180.841
23.0973								192.4			32.8798								196.071			14.7832								181.004
23.1557								192.571			32.9294								196.237			14.8024								181.172
23.1655								192.722			32.9522								196.395			14.8251								181.331
23.2245								192.867			33.0253								196.558			14.8428								181.501
23.2646								193.03			33.0755								196.73			14.8541								181.661
23.2836								193.187			33.0903								196.894			14.8673								181.832
23.3238								193.345			33.1103								197.066			14.8825								181.976
23.3909								193.499			33.2178								197.23			14.9194								182.1
23.4078								193.655			33.233								197.399			14.9849								182.26
23.4304								193.814			33.2346								197.58			14.9958								182.385
23.4743								193.982			33.2636								197.757			15.0201								182.532
23.5046								194.154			33.2981								197.935			15.0919								182.686
23.5428								194.323			33.3292								198.107			15.0952								182.829
23.5766								194.507			33.3549								198.254			15.1037								182.976
23.5907								194.683			33.3875								198.422			15.1146								183.123
23.6255								194.867			33.3939								198.592			15.1234								183.265
23.6344								195.011			33.408								198.757			15.1307								183.414
23.6715								195.171			33.4911								198.931			15.1455								183.558
23.6798								195.34			33.5235								199.099			15.1545								183.724
23.7253								195.509			33.5612								199.286			15.1633								183.884
23.7625								195.683			33.6197								199.475			15.1736								184.154
23.7828								195.851			33.6457								199.668			15.1965								184.287
23.8005								196.019			33.6967								199.837			15.2095								184.436
23.8157								196.193			33.7503								200.004			15.2204								184.587
23.862								196.385			33.7997								200.183			15.2318								184.75
23.9293								196.542			33.8452								200.355			15.2446								184.898
23.9419								196.705			33.876								200.522			15.2755								185.052
24.0014								196.877			33.89								200.683			15.2982								185.74
24.0468								197.054			33.9337								200.847			15.3263								185.879
24.1028								197.213			33.9764								201.009			15.3499								186.034
24.1217								197.368			33.9902								201.174			15.36								186.188
24.1652								197.531			34.0451								201.355			15.3831								186.358
24.1792								197.699			34.0573								201.53			15.4121								186.533
24.203								197.876			34.0714								201.704			15.458								186.709
24.2609								198.045			34.1731								201.883			15.4695								186.885
24.2879								198.208			34.192								202.057			15.4887								187.07
24.3371								198.358			34.2311								202.232			15.5085								187.244
24.4341								198.519			34.2402								202.39			15.514								187.421
24.4595								198.683			34.255								202.555			15.5184								187.592
24.5038								198.853			34.3693								202.715			15.5282								187.748
24.5155								199.02			34.4098								202.882			15.581								187.892
24.5533								199.181			34.4303								203.059			15.5927								188.045
24.5774								199.355			34.5147								203.235			15.6395								188.204
24.5902								199.53			34.5423								203.425			15.662								188.382
24.6845								199.699			34.5789								203.597			15.6684								188.572
24.7138								199.864			34.5965								203.756			15.6878								188.824
24.7376								200.032			34.6917								203.924			15.6979								188.972
24.8169								200.182			34.7521								204.11			15.7663								189.11
24.8537								200.343			34.7686								204.277			15.7835								189.253
24.8881								200.517			34.8745								204.43			15.792								189.408
24.9167								200.69			34.9152								204.585			15.8529								189.544
24.9334								200.843			34.9326								204.749			15.8674								189.808
24.996								201.008			34.9501								204.921			15.8788								189.945
25.0326								201.165			34.9939								205.085			15.8906								190.09
25.0752								201.323			35.0512								205.249			15.953								190.244
25.0912								201.491			35.083								205.397			15.9684								190.652
25.1594								201.654			35.0906								206.066			15.9764								190.796
25.2077								201.829			35.1121								206.315			15.9868								190.94
25.2353								202.002			35.177								206.467			16.0076								191.072
25.2571								202.17			35.2321								206.635			16.0127								191.228
25.2728								202.337			35.2695								206.787			16.0378								191.396
25.3416								202.507			35.3586								206.95			16.0688								191.554
25.3696								202.67			35.401								207.125			16.081								191.721
25.3943								202.832			35.4252								207.286			16.1008								191.904
25.4005								203.204			35.4614								207.438			16.1373								192.081
25.446								203.378			35.4765								207.571			16.1475								192.238
25.4809								203.536			35.5423								207.718			16.1545								192.387
25.5318								203.691			35.5822								207.864			16.1972								192.55
25.5826								203.854			35.6078								208.027			16.2138								192.719
25.6226								204.005			35.617								208.207			16.2352								192.884
25.6773								204.162			35.6295								208.373			16.2818								193.052
25.7518								204.336			35.6982								208.523			16.3056								193.22
25.7782								205.276			35.714								208.679			16.3407								193.384
25.8169								205.465			35.7669								208.849			16.3546								193.565
25.8323								205.707			35.7773								209.022			16.3672								193.738
25.8912								205.902			35.8005								209.183			16.4084								193.901
25.9392								206.055			35.8946								209.352			16.445								194.06
25.9814								206.199			35.9169								209.529			16.597								194.197
25.9999								206.353			35.9405								209.692			16.6515								194.344
26.0298								206.494			35.9671								209.851			16.671								194.492
26.0513								206.633			36.0956								210.023			16.7005								194.656
26.0768								206.779			36.1121								210.189			16.7202								194.816
26.0895								206.928			36.1192								210.468			16.7364								194.964
26.1141								207.087			36.1546								210.613			16.7758								195.122
26.1625								208.571			36.2086								210.776			16.8078								195.294
26.1731								208.732			36.2492								210.96			16.8924								195.469
26.2128								208.979			36.2779								211.136			16.961								195.654
26.2506								209.716			36.2908								211.327			16.985								195.837
26.268								209.867			36.3281								211.483			17.0229								196.004
26.3182								210.371			36.3903								211.633			17.1303								196.629
26.3496								210.627			36.4075								211.785			17.1618								197.149
26.3802								210.786			36.4286								211.95			17.203								197.312
26.4027								210.953			36.4552								212.098			17.237								197.764
26.5633								211.131			36.5084								212.257			17.2926								197.899
26.5983								211.307			36.5445								212.419			17.3525								199.004
26.6081								211.475			36.5906								212.578			17.3932								199.135
26.6169								211.634			36.6136								212.751			17.4587								199.276
26.6481								211.8			36.7017								212.929			17.5891								199.436
26.659								211.967			36.7332								213.104			17.6991								199.592
26.6681								212.125			36.7622								213.288			17.7252								199.737
26.7055								212.284			36.7753								213.465			17.7416								199.885
26.7199								212.443			36.7946								213.633			17.8038								200.04
26.7301								212.612			36.8922								213.811			17.8413								200.215
26.738								212.776			36.9316								213.972			17.8669								200.389
26.7478								212.923			36.9425								214.171			17.97								200.564
26.7679								213.083			36.9693								214.358			17.9837								200.731
26.7904								213.227			37.061								214.675			18.0165								200.884
26.8051								213.381			37.0733								214.813			18.0706								201.026
26.8146								213.532			37.0983								214.984			18.0992								201.173
26.823								213.692			37.1123								215.148			18.1195								201.322
26.8322								213.861			37.1414								215.434			18.1595								201.479
26.8395								214.029			37.2069								215.587			18.1824								201.628
26.8504								214.191			37.2303								215.733			18.2454								201.788
26.8609								214.376			37.2712								216.153			18.2775								201.94
26.8745								214.554			37.2802								216.326			18.3445								202.099
26.8845								214.697			37.3025								216.506			18.3563								202.259
26.8928								214.901			37.3181								216.672			18.3643								202.42
26.9026								215.068			37.3858								216.828			18.3913								202.583
26.9135								215.219			37.4327								216.989			18.4964								202.756
26.9239								215.334			37.4496								217.154			18.5225								202.91
26.9394								215.476			37.4671								217.324			18.5409								203.072
26.9514								215.645			37.5583								217.521			18.5507								203.248
26.9617								215.813			37.6062								217.663			18.6273								203.419
26.9678								215.993			37.6969								217.831			18.6822								203.595
26.9845								216.186			37.7754								217.991			18.699								203.736
26.9953								216.366			37.8217								218.15			18.737								203.885
27.009								216.518			37.8778								218.299			18.7474								204.06
27.0309								216.796			37.8949								218.462			18.7887								204.835
27.0705								216.947			37.9417								218.623			18.8071								205.028
27.083								217.107			37.9621								218.784			18.8957								205.238
27.0969								217.272			38.0677								218.968			18.9507								205.408
27.1114								217.437			38.1153								219.13			18.9712								205.559
27.1216								217.605			38.1523								219.293			19.0477								205.713
27.1289								217.773			38.261								219.466			19.0654								205.878
27.1359								217.945			38.2792								219.648			19.1104								206.036
27.1653								218.124			38.2911								219.844			19.1492								206.179
27.1776								218.297			38.3888								219.997			19.1634								206.319
27.206								218.439			38.4145								220.177			19.2036								206.481
27.2372								218.603			38.428								220.356			19.2237								206.652
27.2573								218.779			38.5165								220.579			19.2818								206.804
27.2715								219.419			38.5303								220.898			19.3209								206.947
27.2926								219.536			38.5551								221.386			19.3386								207.109
27.2977								219.694			38.5772								221.546			19.444								207.279
27.3293								219.823			38.6501								222.309			19.477								207.428
27.3476								219.987			38.7028								222.432			19.4941								207.583
27.3609								220.804			38.7227								222.589			19.6043								207.732
27.3737								221.462			38.8507								222.739			19.6335								207.88
27.3875								221.592			38.8547								222.904			19.6501								208.018
27.4097								221.729			38.885								223.075			19.6663								208.162
27.4436								221.881			38.8937								223.235			19.7473								208.306
27.4502								222.011			38.9203								223.422			19.8129								208.463
27.4846								222.159			38.9353								223.568			19.834								208.615
27.5006								222.328			38.9599								223.682			19.9182								208.774
27.5191								222.453			38.9845								223.847			19.9627								208.942
27.5285								222.707			39.005								224.028			19.9926								209.104
27.5412								223.375			39.0269								224.217			20.0648								209.291
27.5554								223.853			39.0745								224.383			20.1134								209.471
27.5699								224.048			39.1185								224.566			20.1266								209.629
27.5821								224.264			39.1435								224.747			20.1623								209.786
27.608								224.557			39.1576								224.914			20.2292								209.951
27.6259								224.683			39.211								225.075			20.2743								210.112
27.6401								224.824			39.236								225.217			20.286								210.28
27.6523								225.182			39.2816								225.363			20.2965								210.445
27.6759								225.923			39.3038								225.647			20.4248								210.613
27.6926								226.131			39.3499								225.797			20.4394								210.792
27.7284								226.347			39.3903								225.945			20.5763								210.95
27.745								226.516			39.5386								226.108			20.6076								211.125
27.7644								226.687			39.5515								226.256			20.667								211.339
27.775								226.846			39.6938								226.402			20.6907								211.645
27.8021								227.014			39.7345								226.547			20.7319								212.399
27.8223								227.171			39.7421								226.702			20.7492								212.546
27.85								227.324			39.7883								226.941			20.842								212.703
27.8661								227.471			39.8202								227.099			20.8834								212.856
27.881								227.634			39.8871								227.263			20.9961								213.019
27.8955								227.791			39.9793								227.42			21.0302								213.203
27.9238								227.927			40.0342								227.576			21.0421								213.315
27.9419								228.055			40.0404								227.731			21.1088								213.466
27.9612								228.179			40.1516								227.888			21.137								213.629
28.0096								228.323			40.1867								228.051			21.1615								213.794
28.0198								228.473			40.2945								228.213			21.1743								213.95
28.0292								228.627			40.309								228.375			21.1919								214.103
28.048								228.755			40.3215								228.54			21.2002								214.264
28.0645								228.904			40.3452								228.692			21.2101								214.418
28.0797								229.055			40.4654								229.353			21.2548								214.558
28.0887								229.22			40.4851								229.569			21.3053								214.7
28.1181								229.379			40.4963								229.803			21.3438								214.846
28.1375								229.523			40.5859								229.993			21.3492								215.001
28.1563								229.87			40.6479								230.775			21.3682								215.165
28.1796								230.038			40.7803								230.894			21.4427								215.332
28.2057								230.207			40.804								231.082			21.4496								215.492
28.2294								230.651			40.8482								231.226			21.5065								215.65
28.2492								230.78			40.8621								231.387			21.5225								215.806
28.2637								230.975			40.8929								232.456			21.6364								215.953
28.2812								231.443			40.9032								232.713			21.647								216.107
28.2946								231.58			40.9233								232.858			21.7001								216.272
28.3141								231.745			40.9372								232.999			21.7269								216.431
28.3302								231.934			40.9472								233.145			21.8026								216.589
28.3438								232.119			40.9606								233.29			21.8129								216.747
28.3569								232.291			40.999								233.411			21.8696								216.913
28.3744								232.462			41.0207								233.55			21.9582								217.057
28.3918								232.625			41.0326								233.708			21.9715								217.219
28.403								232.795			41.0751								233.839			21.9862								217.387
28.4125								232.97			41.137								234.004			22.0176								217.556
28.4392								233.142			41.1716								234.148			22.0393								217.714
28.4542								233.32			41.2199								234.289			22.1396								217.882
28.4687								233.493			41.2328								234.409			22.1881								218.054
28.4875								233.67			41.3254								234.537			22.2711								218.231
28.5033								233.84			41.3803								234.685			22.3005								218.399
28.525								233.999			41.3927								234.837			22.3165								218.558
28.5386								234.17			41.4256								234.994			22.3308								218.728
28.5478								234.323			41.4388								235.671			22.4059								218.9
28.5779								234.478			41.5576								235.815			22.458								219.608
28.5926								234.636			41.6061								235.976			22.4743								219.763
28.6109								234.804			41.6399								236.133			22.4907								219.926
28.6155								234.977			41.6659								236.291			22.5056								220.08
28.6439								235.164			41.6784								236.453			22.5817								220.233
28.6532								235.347			41.735								236.608			22.6062								220.384
28.6655								237.686			41.7623								236.767			22.7024								220.535
28.6853								237.824			41.8038								236.923			22.7643								220.687
28.6982								237.965			41.8372								237.088			22.7873								220.848
28.7088								238.111			41.8561								237.252			22.8195								221.011
28.7248								238.271			41.906								237.411			22.919								221.16
28.7431								238.432			41.9237								237.559			22.9308								221.311
28.7624								238.595			42.0836								237.723			22.951								222.261
28.776								238.757			42.1092								237.868			22.9713								222.393
28.7919								238.914			42.1671								238.02			22.9898								222.559
28.8082								239.077			42.2249								238.171			23.002								222.71
28.8399								239.233			42.2451								238.315			23.0201								222.841
28.8506								239.395			42.3287								238.459			23.042								222.986
28.8835								239.546			42.3571								238.61			23.0983								223.132
28.8973								239.708			42.3907								238.78			23.2014								223.303
28.9253								239.88			42.4075								238.939			23.2167								223.451
28.944								240.035			42.4263								239.107			23.2509								223.603
28.9692								240.176			42.5417								239.282			23.2665								223.741
28.9876								240.315			42.5736								239.453			23.2923								223.897
28.9991								240.467			42.6959								239.63			23.3643								224.059
29.0287								240.628			42.7466								239.793			23.4176								224.235
29.0494								240.788			42.7777								239.968			23.4795								224.403
29.073								240.942			42.8582								240.139			23.4819								224.568
29.0891								241.104			42.882								240.298			23.5455								224.747
29.1001								241.266			42.9148								240.465			23.5642								224.911
29.1234								241.419			42.9407								240.632			23.6842								225.052
29.1353								241.553			42.9838								240.931			23.7158								225.211
29.1613								241.684			43.0301								241.092			23.7742								225.379
29.1822								241.836			43.0647								241.256			23.8026								225.534
29.1946								241.982			43.1775								241.425			23.81								226.035
29.2047								242.094			43.1883								241.603			23.8304								226.184
29.2111								242.258			43.2024								241.776			23.8492								226.315
29.219								242.392			43.2351								241.952			23.9247								226.489
29.2245								242.532			43.254								242.128			23.9452								226.669
29.2334								242.678			43.2783								242.303			23.9549								229.047
29.2383								242.955			43.3171								242.488			23.9666								229.19
29.2454								243.072			43.3329								242.652			23.9908								229.334
29.2624								243.219			43.3785								242.827			24.0123								229.474
29.2681								243.38			43.4337								242.992			24.0219								229.617
29.2769								243.525			43.4692								243.163			24.0773								230.636
29.2819								243.675			43.5509								243.333			24.114								230.752
29.2929								243.832			43.5965								243.508			24.172								230.896
29.3051								243.986			43.6256								243.676			24.2202								231.046
29.3116								244.155			43.6564								243.835			24.2564								231.197
29.319								244.327			43.6902								243.974			24.27								231.369
29.3301								244.478			43.7236								244.133			24.2882								231.532
29.3377								244.651			43.735								244.293			24.3032								231.695
29.3466								244.815			43.7653								244.463			24.3192								231.862
29.3542								244.988			43.7829								244.621			24.368								232.02
29.3623								245.171			43.8765								244.79			24.4412								232.187
29.3825								245.351			43.8863								244.963			24.4702								232.354
29.3948								245.522			43.9353								245.128			24.5267								232.524
29.4051								245.686			43.9523								245.285			24.577								232.684
29.422								245.867			44.0371								245.451			24.5997								232.867
29.4405								246.018			44.1202								245.623			24.6103								233.037
29.4515								246.141			44.1685								245.807			24.7019								233.193
29.4729								246.294			44.2428								245.988			24.7111								233.343
29.488								246.455			44.3711								246.132			24.7443								233.484
29.5127								246.616			44.3912								246.36			24.7681								233.619
29.5341								246.785			44.4156								246.543			24.7782								233.775
29.5469								246.955			44.5314								246.72			24.8197								233.939
29.5648								247.121			44.5621								246.867			24.8548								234.093
29.5779								247.277			44.5757								247.024			25.0324								234.268
29.5937								247.427			44.6441								247.179			25.0632								234.443
29.6065								247.584			44.697								247.507			25.0907								234.632
29.6256								247.748			44.7385								247.659			25.1684								234.793
29.6365								247.907			44.7516								247.838			25.2038								234.956
29.6529								248.075			44.8134								248.239			25.2189								235.119
29.6636								248.23			44.8631								248.396			25.2556								235.274
29.679								248.393			44.8947								248.571			25.2772								235.427
29.6944								248.545			44.9254								248.738			25.2963								235.585
29.7101								248.699			44.9445								248.894			25.3527								235.76
29.7237								248.857			44.9837								249.047			25.3649								235.939
29.7402								249.021			45.0335								249.411			25.3769								236.116
29.7479								249.185			45.0686								249.601			25.3943								236.277
29.7691								249.342			45.0824								249.756			25.451								236.436
29.7823								249.496			45.1519								249.936			25.5364								236.604
29.7975								249.656			45.1742								250.046			25.549								236.755
29.8177								249.817			45.2027								250.286			25.5697								237.118
29.8289								249.997			45.2409								250.472			25.6096								237.271
29.8487								250.158			45.3647								250.637			25.7282								237.43
29.8705								250.323			45.377								250.806			25.7582								237.595
29.8921								250.499			45.3952								250.964			25.7685								237.752
30.0231								250.671			45.5326								251.119			25.8677								237.909
30.0423								250.84			45.5501								251.53			25.9122								238.072
30.052								250.994			45.6416								251.641			26.0123								238.234
30.0667								251.148			45.6706								251.787			26.0515								238.408
30.0855								251.299			45.7025								251.934			26.0714								238.576
30.1011								251.454			45.7193								252.064			26.1563								238.737
30.1078								251.617			45.784								252.221			26.1777								238.901
30.1151								251.803			45.8029								252.387			26.1997								239.061
30.1242								251.965			45.8875								252.561			26.235								239.232
30.1282								252.127			45.9226								252.695			26.3424								239.413
30.1406								252.296			45.9867								252.849			26.3832								239.598
30.1502								252.469			46.0173								253.014			26.5027								239.786
30.1585								252.638			46.0591								253.18			26.5407								239.965
30.1708								252.783			46.1908								253.606			26.5589								240.133
30.1797								252.932			46.2281								253.762			26.5842								240.307
30.1923								253.091			46.2463								253.917			26.6587								240.512
30.2295								253.244			46.3462								254.094			26.669								240.669
30.235								253.395			46.3606								254.238			26.6826								240.826
30.2475								253.551			46.3963								254.384			26.7067								240.971
30.2931								253.716			46.4138								254.529			26.7922								241.12
30.3076								253.907			46.4797								254.683			26.8066								241.263
30.3182								254.207			46.5014								254.855			26.8299								241.411
30.327								254.373			46.5117								255.029			26.8404								241.557
30.3497								254.564			46.5677								255.188			26.873								241.709
30.3908								255.205			46.6975								255.352			26.885								241.868
30.4066								255.334			46.7163								255.499			26.9525								242.029
30.4379								255.503			46.7367								255.681			26.9581								242.197
30.4557								255.653			46.8313								255.867			27.0165								242.367
30.4999								255.811			46.8517								256.054			27.0418								242.536
30.5169								255.982			46.8778								256.221			27.1266								242.703
30.5511								256.133			46.901								256.383			27.1482								242.86
30.5756								256.297			46.9918								256.559			27.2169								243.016
30.5938								256.453			47.0502								256.733			27.2357								243.184
30.6083								256.621			47.1815								256.906			27.2649								243.343
30.6349								256.784			47.2005								257.074			27.3563								243.506
30.6655								256.95			47.2223								257.266			27.3653								243.681
30.6852								257.123			47.3591								257.429			27.3929								243.849
30.7134								257.297			47.488								257.579			27.407								244.021
30.7537								257.468			47.5288								257.743			27.42								244.19
30.7608								257.642			47.5361								257.912			27.4466								244.376
30.8026								257.819			47.5485								258.082			27.4813								244.54
30.8309								257.998			47.5746								258.381			27.5112								244.708
30.9212								258.15			47.6543								258.536			27.535								244.886
30.9443								258.305			47.6992								258.709			27.5542								245.046
30.9794								258.467			47.7168								259.559			27.6262								245.221
31.238								258.625			47.7362								259.696			27.6477								245.406
31.2841								258.785			47.7832								259.86			27.6702								245.567
31.3121								258.936			47.8179								260.053			27.6846								245.74
31.3792								259.602			47.8693								260.616			27.7074								245.923
31.4207								260.178			47.884								261.274			27.7324								246.106
31.4577								260.288			47.913								261.415			27.7851								246.269
31.5641								260.472			47.9716								261.562			27.8281								246.419
31.5908								260.652			47.9981								261.721			27.9412								246.577
31.6376								260.833			48.0382								261.866			27.9626								246.715
31.7107								261.088			48.0593								262.019			27.9863								246.827
31.7242								261.255			48.078								262.16			28.0556								247.584
31.8009								261.42			48.0995								262.31			28.0872								247.725
31.8044								261.587			48.17								262.474			28.1321								247.871
31.8848								261.997			48.1897								262.637			28.151								248.011
31.8936								262.136			48.1973								262.81			28.2089								248.158
31.9222								262.286			48.2094								262.984			28.2857								248.311
31.9418								262.427			48.2227								263.155			28.3363								248.458
31.9517								262.59			48.2301								263.323			28.4679								248.622
31.9647								262.747			48.2389								263.544			28.5556								248.892
32.0423								262.909			48.2448								263.678			28.58								249.024
32.0472								263.082			48.2529								263.822			28.642								249.169
32.0904								263.239			48.2711								263.959			28.708								249.317
32.1874								263.411			48.2939								264.114			28.7614								249.467
32.2272								263.595			48.3587								264.259			28.78								249.631
32.2524								263.754			48.3754								264.416			28.7966								249.811
32.3911								263.921			48.3969								264.573			28.8021								249.979
32.4204								264.083			48.4171								264.735			28.8407								250.137
32.5595								264.243			48.4289								264.894			28.8854								250.309
32.5784								264.399			48.4351								265.057			28.9274								250.479
32.5902								264.566			48.5151								265.23			28.9438								250.638
32.6739								264.719			48.5699								265.414			29.0307								250.806
32.7118								264.87			48.5822								265.593			29.0708								250.982
32.7241								265.023			48.5947								265.756			29.0828								251.131
32.7387								265.187			48.6899								265.939			29.1022								251.293
32.8153								265.346			48.7303								266.109			29.1912								251.45
32.8307								265.502			48.7433								266.279			29.2278								251.613
32.8711								265.653			48.762								266.447			29.2498								251.779
32.8912								265.816			48.8355								266.613			29.2604								251.94
32.9179								265.971			48.8528								266.856			29.3078								252.107
32.9452								266.13			48.8971								267.061			29.3457								252.259
32.9858								266.296			48.9121								267.259			29.3596								252.412
33.0098								266.471			48.9381								267.446			29.4226								252.576
33.0474								266.64			49.0079								267.602			29.504								252.728
33.0574								266.812			49.0225								267.75			29.5461								252.883
33.0777								266.976			49.0501								268.128			29.5751								253.034
33.1326								267.124			49.0946								268.285			29.5933								253.196
33.1692								267.295			49.1066								268.454			29.6712								253.348
33.1808								267.463			49.1387								268.619			29.698								253.515
33.2593								267.653			49.2083								268.796			29.7406								253.691
33.3418								267.823			49.2665								269.2			29.7979								253.863
33.3684								268.175			49.321								269.387			29.8365								254.02
33.382								268.501			49.343								269.742			29.8681								254.187
33.4134								269.363			49.3862								269.877			29.9049								254.348
33.4356								269.483			49.4085								270.036			30.0027								254.52
33.4671								269.636			49.5287								270.202			30.0342								254.687
33.5257								269.811			49.5557								270.366			30.0642								254.838
33.5455								269.974			49.6453								270.514			30.0855								255.006
33.5934								270.145			49.6855								270.658			30.1494								255.163
33.6244								270.325			49.6981								270.819			30.1827								255.338
33.6574								270.484			49.7081								270.955			30.2066								255.523
33.7563								270.642			49.7227								271.075			30.23								255.709
33.7686								270.804			49.7937								271.219			30.2426								255.856
33.8759								270.965			49.8464								271.366			30.2895								256.014
33.9064								271.117			49.8639								271.526			30.3238								256.188
33.9172								271.284			49.8781								271.671			30.3386								256.363
33.9389								271.444			49.9811								271.802			30.3957								256.702
34.0487								271.61			49.9978								271.934			30.5123								257.425
34.0855								271.768			50.0107								272.083			30.5765								257.611
34.1114								271.938			50.1361								272.221			30.5894								257.978
34.2185								272.101			50.1826								272.365			30.6404								258.142
34.254								272.267			50.322								272.523			30.7395								258.303
34.2711								272.425			50.3368								272.692			30.7481								258.454
34.3546								272.603			50.3692								272.852			30.7906								258.616
34.3873								272.775			50.4176								273.026			30.8566								258.767
34.4237								272.969			50.4566								273.2			30.8934								258.921
34.4436								273.143			50.4742								273.475			30.9021								259.08
34.5935								273.377			50.4969								273.621			30.9191								259.24
34.6103								273.553			50.556								273.773			30.9322								259.403
34.6455								273.717			50.5819								273.931			31.0176								259.558
34.6723								273.871			50.6313								274.087			31.0497								259.717
34.7574								274.034			50.6451								274.255			31.0713								259.882
34.7771								274.199			50.8023								274.425			31.0895								260.056
34.785								274.368			50.8269								274.598			31.1869								260.221
34.9142								274.532			50.8442								274.771			31.2277								260.375
35.0418								274.697			50.9414								274.939			31.241								260.52
35.089								274.862			50.9905								275.091			31.3314								260.689
35.1348								275.037			51.013								275.25			31.3612								260.856
35.1554								275.212			51.0878								275.411			31.3775								261.019
35.2187								275.392			51.1146								275.579			31.4051								261.174
35.2549								275.559			51.1531								275.737			31.4208								261.336
35.2699								275.699			51.1665								275.896			31.4264								261.51
35.4302								275.843			51.2597								276.067			31.4428								261.691
35.4318								276.004			51.291								276.227			31.4731								261.874
35.4575								276.171			51.3306								276.398			31.4942								262.044
35.5445								276.317			51.3697								276.571			31.528								262.198
35.6067								276.467			51.5057								276.731			31.5678								262.376
35.6702								276.605			51.5398								276.893			31.5949								262.549
35.7133								276.763			51.6362								277.075			31.6659								262.715
35.7259								276.917			51.6881								277.254			31.7242								262.874
35.7599								277.08			51.7043								277.42			31.7366								263.049
35.7968								277.78			51.7242								277.588			31.7536								263.251
35.8381								277.9			51.8216								277.761			31.7655								263.426
35.9011								278.039			51.8531								277.926			31.832								263.592
35.9397								278.165			51.8787								278.098			31.8648								263.736
35.9539								278.303			51.8865								278.275			31.8951								263.908
36.054								278.437			51.9822								278.447			31.9228								264.081
36.1322								278.576			52.0304								278.635			31.9346								264.252
36.1709								279.332			52.0515								278.808			32.0213								264.427
36.2187								279.485			52.072								278.978			32.0669								264.598
36.2267								279.952			52.2001								279.147			32.0795								264.769
36.2719								280.095			52.2184								279.331			32.1298								264.931
36.3055								280.288			52.2454								279.508			32.1763								265.062
36.3539								280.48			52.3663								279.685			32.1871								265.205
36.3852								280.643			52.3865								279.835			32.249								265.347
36.4667								280.796			52.3993								280.004			32.2572								265.486
36.4778								280.944			52.4213								280.185			32.2818								265.632
36.6123								281.103			52.504								280.369			32.2916								265.804
36.6345								281.259			52.5553								280.547			32.3639								265.975
36.6626								281.404			52.5763								280.719			32.3947								266.137
36.6837								281.551			52.5916								281.261			32.4115								266.299
36.7349								281.704			52.6183								281.534			32.4302								266.448
36.7475								281.867			52.6294								281.687			32.4521								266.616
36.8001								282.03			52.7006								281.879			32.5186								266.78
36.8106								282.199			52.7452								282.914			32.6272								266.947
36.833								282.373			52.7745								283.173			32.6653								267.12
36.8825								282.541			52.8132								284.098			32.6769								267.299
36.9325								282.71			52.8805								284.26			32.7114								267.489
36.9675								282.875			52.9097								285.662			32.7295								267.667
37.0618								283.048			52.9354								285.8			32.8915								267.825
37.0831								283.213			52.9406								285.964			32.9802								268.003
37.1589								283.364			52.9642								286.138			33.0403								268.154
37.2458								283.528			53.029								286.831			33.1554								268.315
37.2837								283.691			53.0515								286.969			33.2027								268.489
37.3073								283.845			53.0958								287.117			33.2082								268.663
37.4262								285.425			53.1095								287.275			33.2236								268.836
37.4622								286.028			53.1221								287.454			33.2361								269.011
37.4895								286.151			53.1412								287.618			33.3368								269.182
37.5707								286.291			53.2021								287.772			33.3593								269.559
37.5853								286.424			53.2287								287.927			33.3904								269.731
37.6369								286.564			53.2567								288.091			33.4112								270.254
37.6496								286.731			53.2829								288.275			33.4483								270.417
37.6649								286.87			53.364								288.439			33.4808								270.563
37.7599								287.013			53.3769								288.605			33.5314								270.722
37.821								287.13			53.4082								288.757			33.5605								270.876
37.8653								287.25			53.4237								288.915			33.6028								271.024
37.9475								287.389			53.4495								289.061			33.6281								271.181
37.9881								287.534			53.4584								289.223			33.644								271.33
38.009								287.685			53.4857								289.395			33.6756								271.485
38.1038								287.851			53.5561								289.579			33.7234								271.651
38.1251								288.013			53.5658								289.75			33.7454								271.805
38.1414								288.179			53.5825								289.907			33.7752								271.965
38.1703								288.326			53.6135								290.065			33.7895								272.135
38.1949								288.469			53.6395								290.223			33.8135								272.306
38.3064								288.635			53.6487								290.506			33.8323								272.487
38.3418								288.764			53.7005								290.755			33.8779								272.655
38.4104								288.916			53.7261								290.914			33.913								272.827
38.4532								289.067			53.7428								291.058			33.9485								272.98
38.5163								289.22			53.7824								291.216			33.983								273.149
38.6061								289.379			53.7958								291.375			34.0075								273.309
38.6571								289.524			53.8175								291.535			34.0692								273.483
38.675								289.686			53.8515								291.695			34.0893								273.66
38.6875								289.851			53.8906								291.854			34.1113								273.83
38.7278								290.023			53.9558								292.019			34.152								273.988
38.741								290.177			53.9659								292.19			34.196								274.513
38.8329								290.334			54.032								292.359			34.2203								274.655
38.8916								290.495			54.0661								292.533			34.241								274.814
38.9152								290.646			54.0771								292.714			34.255								274.963
38.9419								290.807			54.125								292.859			34.271								275.114
39.0341								290.957			54.1435								293.038			34.3252								275.275
39.0678								291.108			54.1594								293.199			34.3553								275.444
39.1075								291.275			54.2328								293.365			34.3714								275.584
39.1781								291.416			54.2588								293.515			34.3933								275.745
39.1993								291.56			54.3035								293.659			34.449								275.909
39.2369								291.714			54.3238								293.821			34.5058								276.067
39.299								291.875			54.3479								293.971			34.5138								276.22
39.353								292.043			54.3771								294.142			34.5326								276.39
39.3767								292.225			54.4201								294.318			34.6107								277.355
39.4047								292.765			54.4554								294.513			34.6756								277.483
39.4759								292.92			54.5515								294.698			34.6914								277.632
39.5117								293.099			54.5719								294.876			34.7044								277.776
39.5478								293.254			54.594								295.031			34.7323								277.907
39.584								293.438			54.62								295.195			34.7749								278.045
39.6595								293.619			54.6559								295.357			34.8317								278.839
39.7131								293.796			54.6906								295.507			34.8612								278.987
39.731								293.954			54.7651								295.665			34.8767								279.706
39.7614								294.095			54.7666								295.834			34.9277								279.83
39.7636								294.323			54.8097								295.987			34.9681								279.972
39.8484								294.492			54.855								296.133			35.0035								280.12
39.9059								294.659			54.9353								296.295			35.035								280.274
39.9331								294.803			54.9515								296.458			35.0862								280.426
39.9667								294.961			54.9648								296.616			35.1287								280.567
39.9913								295.188			55.1062								296.761			35.1496								280.738
40.0322								295.65			55.1686								296.917			35.1891								280.855
40.0604								295.782			55.2735								297.067			35.2008								281
40.145								295.985			55.2893								297.217			35.2467								281.152
40.1709								296.094			55.3045								297.351			35.2787								281.323
40.2097								296.339			55.3246								297.528			35.3011								281.472
40.2176								296.522			55.3542								297.696			35.3447								281.635
40.24								296.692			55.378								297.852			35.358								281.821
40.2557								296.858			55.3907								298.014			35.4293								281.991
40.3246								297.016			55.5414								298.18			35.4511								282.169
40.3445								297.164			55.5631								298.349			35.4668								282.349
40.3877								297.306			55.6266								298.531			35.4931								282.528
40.399								297.626			55.666								298.702			35.5035								282.691
40.4317								297.755			55.6784								298.884			35.5222								282.848
40.4579								297.911			55.7349								299.06			35.5299								282.997
40.5046								298.067			55.757								299.242			35.5622								283.171
40.5184								298.201			55.7806								299.424			35.5883								283.331
40.5537								298.342			55.8091								299.603			35.6096								283.493
40.5693								298.49			55.8496								299.793			35.6547								283.646
40.5943								298.647			55.9062								299.966			35.6698								283.8
40.6342								298.798			55.9858								300.142			35.6846								283.958
40.6717								298.969			55.9977								300.325			35.7456								284.111
40.7374								299.129			56.0146								300.533			35.7546								284.264
40.7591								299.315			56.0349								300.723			35.7812								284.699
40.9025								299.493			56.0652								300.931			35.8109								284.855
40.9235								299.663			56.0902								301.291			35.8277								285.019
40.9593								299.83			56.1269								301.44			35.8531								285.187
41.008								299.987			56.1399								301.596			35.8926								285.336
41.0613								300.149			56.1584								301.765			35.9501								291.697
41.0859								300.287			56.2313								301.904			35.9752								292.009
41.1744								300.45			56.2809								302.061			35.9889								292.13
41.232								300.605			56.3004								302.221			36.0114								292.26
41.2527								300.762			56.326								302.359			36.0469								292.403
41.3531								300.925			56.3856								302.516			36.0868								292.565
41.3964								301.109			56.4001								302.67			36.3098								292.748
41.4168								301.274			56.4306								302.832			36.4191								292.887
41.495								301.455			56.4527								302.997			36.4555								293.023
41.5352								301.622			56.5664								303.155			36.4852								293.168
41.5456								301.791			56.5953								303.319			36.4963								293.32
41.5613								301.949			56.6144								303.499			36.5152								293.485
41.5782								302.111			56.7238								303.657			36.5418								293.659
41.6126								302.303			56.7448								303.831			36.5829								293.834
41.6558								302.469			56.8706								304.018			36.5941								293.987
41.709								302.631			56.8839								304.187			36.6067								294.126
41.7212								302.856			56.9049								304.334			36.6275								294.261
41.815								303.09			56.9517								304.501			36.6309								294.411
41.892								303.218			57.0073								304.667			36.6408								294.579
41.9113								303.735			57.0299								304.833			36.66								294.71
41.9686								303.91			57.0395								305.025			36.6697								294.859
42.0511								304.091			57.054								305.175			36.6793								295.003
42.0619								304.276			57.0635								305.351			36.6875								295.158
42.1116								304.433			57.1471								305.517			36.7025								295.328
42.1361								304.584			57.1575								305.69			36.7131								295.49
42.17								304.768			57.263								305.858			36.7327								295.616
42.1913								304.913			57.2885								306.02			36.7456								295.756
42.3885								305.075			57.3285								306.361			36.7727								295.903
42.4317								305.196			57.3562								306.499			36.783								296.027
42.5066								305.329			57.3701								306.655			36.8094								296.172
42.5314								305.723			57.395								306.828			36.8431								296.328
42.5424								305.85			57.4258								306.984			36.8735								296.45
42.6433								305.998			57.4554								307.124			36.8958								296.584
42.7015								306.155			57.4714								307.295			36.908								296.723
42.7132								306.314			57.4843								307.46			36.9273								296.866
42.8128								306.495			57.4965								307.615			36.9498								297.039
42.8614								306.67			57.5051								307.771			37.0012								297.197
42.9252								306.842			57.5181								307.896			37.0265								297.336
42.9637								307.002			57.5395								308.022			37.0393								297.493
43.0258								307.139			57.5577								308.136			37.0593								297.647
43.0501								307.273			57.578								308.289			37.0777								297.807
43.0815								307.415			57.6399								308.427			37.0864								297.984
43.1016								307.547			57.6508								309.072			37.0961								298.178
43.1328								307.691			57.6627								309.211			37.1062								298.339
43.1569								307.884			57.6746								309.375			37.1193								298.483
43.2175								308.095			57.6848								309.492			37.1324								298.647
43.3555								308.567			57.6943								309.659			37.1438								298.812
43.3795								308.699			57.7168								309.835			37.1549								298.987
43.4008								308.882			57.7257								309.971			37.1606								299.159
43.4395								309.065			57.7932								310.124			37.1796								299.325
43.5146								309.228			57.8277								310.277			37.1957								299.505
43.5506								309.389			57.9071								310.429			37.206								299.687
43.5635								309.555			57.9993								310.59			37.2116								299.847
43.6981								309.693			58.0179								310.758			37.2233								300.008
43.7225								309.835			58.0343								310.939			37.2346								300.156
43.7559								309.984			58.0939								311.073			37.2499								300.311
43.7693								310.625			58.1422								311.241			37.2579								300.448
43.8867								310.767			58.1536								311.409			37.2751								300.582
43.892								310.923			58.1699								311.578			37.2871								300.715
43.9008								311.079			58.1811								311.749			37.3211								300.861
43.9188								311.244			58.1893								311.919			37.3274								301.004
43.9435								311.412			58.2028								312.092			37.3743								301.162
44.0244								311.585			58.227								312.283			37.3919								301.298
44.0645								311.747			58.2758								312.47			37.4149								301.439
44.0861								311.901			58.3245								312.649			37.4258								301.599
44.115								312.068			58.3423								312.816			37.4408								301.765
44.1714								312.448			58.4235								312.979			37.4583								301.918
44.2025								312.611			58.4368								313.143			37.4642								302.059
44.2534								312.771			58.4526								313.307			37.4736								302.21
44.2683								312.934			58.4769								313.471			37.4814								302.371
44.3729								313.102			58.4982								313.635			37.4916								302.527
44.4031								313.279			58.5242								313.798			37.4983								302.696
44.4296								313.458			58.5621								313.945			37.5061								302.844
44.4353								313.627			58.5914								314.1			37.5168								302.996
44.4468								313.787			58.607								314.264			37.5282								303.158
44.5258								313.933			58.6518								314.814			37.551								303.327
44.5606								314.091			58.6753								315.337			37.565								303.476
44.5889								314.263			58.6876								315.506			37.5797								303.647
44.5986								314.44			58.7449								315.854			37.6176								303.8
44.624								314.627			58.787								316.654			37.654								303.963
44.66								314.81			58.9083								316.822			37.6858								304.123
44.7575								314.974			58.9692								317.875			37.7253								304.296
44.7714								315.132			58.9873								318.475			37.7469								304.492
44.7832								315.293			59.0215								318.612			37.7682								304.651
44.8664								315.453			59.0513								319.423			37.8322								304.797
44.9335								315.615			59.0662								319.559			37.8636								304.955
44.9427								315.775			59.1181								319.705			37.8826								305.107
44.9761								315.937			59.1303								319.843			37.9119								305.261
45.1001								316.097			59.2486								319.973			37.9415								305.409
45.102								316.264			59.2904								320.109			37.9543								305.574
45.1193								316.434			59.3129								320.261			37.9973								305.748
45.2061								316.613			59.3794								320.415			38.0072								305.92
45.2342								316.802			59.4221								320.572			38.0125								306.084
45.2771								316.979			59.4428								321.004			38.0386								306.216
45.2907								317.128			59.5481								321.154			38.0606								306.335
45.3113								317.285			59.5903								321.311			38.0692								306.478
45.3808								317.45			59.6189								321.475			38.1446								306.619
45.3873								317.613			59.7743								321.65			38.1461								306.753
45.4138								317.822			59.8142								321.814			38.1643								306.887
45.4443								318.041			59.8725								321.987			38.2767								307.032
45.5106								318.203			59.9016								322.155			38.3573								307.177
45.5334								318.362			59.9246								322.322			38.3665								307.317
45.5637								318.517			60.0617								322.498			38.3974								307.48
45.5972								318.689			60.0751								322.637			38.4109								307.635
45.6131								318.856			60.091								322.782			38.4166								307.771
45.6768								319.022			60.1593								322.916			38.4341								307.903
45.7104								319.194			60.1742								323.721			38.4629								308.368
45.7749								319.336			60.2318								323.937			38.5487								308.512
45.8653								319.487			60.2495								324.097			38.5609								308.664
45.8846								319.636			60.3416								324.335			38.5746								308.827
45.9189								319.787			60.3553								324.477			38.6623								308.992
45.9446								319.943			60.3923								325.084			38.7233								309.149
45.9649								320.099			60.4072								325.231			38.7314								309.309
46.0508								320.253			60.4389								325.382			38.7648								309.475
46.0612								320.425			60.5356								325.56			38.8209								309.661
46.0917								320.58			60.552								325.713			38.8398								309.831
46.1043								320.734			60.5682								326.182			38.8943								310
46.1382								320.895			60.586								326.292			38.9162								310.184
46.1747								321.028			60.6466								326.526			38.9935								310.353
46.2332								321.167			60.6633								326.982			39.0022								310.517
46.2619								321.279			60.674								327.574			39.0101								310.668
46.2804								322.373			60.6864								327.694			39.0465								310.824
46.4028								322.505			60.7137								327.848			39.0538								310.98
46.4558								322.649			60.7275								328.01			39.174								311.143
46.4619								322.802			60.7404								328.174			39.2272								311.648
46.5834								322.939			60.822								328.332			39.2375								311.837
46.6192								323.079			60.8318								328.473			39.3388								311.972
46.6329								323.219			60.8738								328.644			39.3754								312.123
46.6446								323.363			60.9036								328.806			39.3854								312.27
46.6961								323.519			60.983								328.978			39.42								312.42
46.7233								323.687			60.9977								329.144			39.4691								312.576
46.789								323.882			61.0474								329.311			39.4925								312.734
46.8053								324.043			61.0628								329.496			39.5429								312.89
46.8217								324.19			61.1335								329.651			39.5774								313.066
46.8867								324.333			61.1498								329.807			39.5884								315.246
46.9263								324.487			61.2035								329.971			39.6131								315.376
46.9626								324.647			61.2272								330.132			39.654								315.517
46.9744								324.817			61.3077								330.288			39.6874								315.653
47.1292								324.981			61.3558								330.434			39.7098								315.793
47.1441								325.153			61.3754								330.579			39.7172								315.945
47.2358								325.331			61.4398								330.711			39.7378								316.108
47.2708								325.487			61.4626								330.87			39.7576								316.277
47.3555								325.659			61.4877								331.023			39.794								316.431
47.4016								325.835			61.5191								331.171			39.8444								316.598
47.4279								326.01			61.5978								331.319			39.9185								316.76
47.4592								326.189			61.6552								331.477			39.9494								317.132
47.5217								326.372			61.6895								331.633			39.9817								317.301
47.5457								326.539			61.6997								331.777			40.0617								317.453
47.5662								326.711			61.7313								331.934			40.0888								317.6
47.5791								326.883			61.7814								332.107			40.1285								317.734
47.6873								327.044			61.8269								332.267			40.2049								317.899
47.7114								327.203			61.8634								332.415			40.2234								318.084
47.7283								327.357			61.9481								332.588			40.2418								318.251
47.8489								327.508			61.9797								332.75			40.3117								318.49
47.8971								327.675			62.0279								332.924			40.3329								318.634
47.9896								327.835			62.1076								333.109			40.3559								318.796
48.014								328.003			62.12								333.291			40.3826								318.912
48.0506								328.176			62.1249								333.475			40.3942								319.056
48.1219								328.355			62.2242								333.671			40.4133								319.209
48.142								328.529			62.2717								333.861			40.4686								319.36
48.1555								329.003			62.3072								334.069			40.4876								319.489
48.1803								329.119			62.3496								334.271			40.5033								319.641
48.1902								329.299			62.3627								334.431			40.5504								319.798
48.24								329.439			62.3897								334.582			40.5693								319.958
48.306								329.627			62.3914								334.736			40.5856								320.117
48.3149								329.829			62.4375								334.891			40.5912								320.27
48.3791								329.993			62.4626								335.053			40.657								320.426
48.4173								330.589			62.5531								335.234			40.6678								320.595
48.4721								330.858			62.5771								335.651			40.72								320.762
48.4883								330.986			62.6488								335.806			40.7257								320.932
48.561								331.146			62.6882								335.962			40.74								321.104
48.6054								331.301			62.7202								336.126			40.7526								321.254
48.6317								331.453			62.7748								336.272			40.7877								321.928
48.6485								331.619			62.8107								336.437			40.8105								322.054
48.6961								331.78			62.8593								336.599			40.8333								322.206
48.7385								331.944			62.9231								336.747			40.8755								322.372
48.7595								332.14			62.95								336.898			40.9116								322.537
48.7977								332.292			62.9621								337.055			40.9218								322.68
48.8173								332.448			63.0041								337.219			40.9736								322.834
48.9153								332.617			63.0375								337.379			41.0086								323.011
48.9252								332.783			63.091								337.543			41.0475								323.161
48.9703								332.947			63.1151								337.706			41.0639								323.323
48.9773								333.103			63.1389								337.876			41.0787								323.515
49.0108								333.26			63.1467								338.044			41.1538								323.836
49.0821								333.432			63.1572								338.222			41.1756								324.003
49.1063								333.587			63.1778								338.401			41.2196								324.163
49.1416								333.736			63.2316								338.581			41.2441								324.316
49.249								333.889			63.2706								338.771			41.2514								324.491
49.2634								334.032			63.3149								339.274			41.312								324.658
49.2816								334.177			63.3318								339.457			41.3329								324.838
49.3117								334.346			63.3447								339.638			41.3907								324.981
49.3224								334.495			63.3908								339.822			41.4102								325.133
49.34								334.66			63.4328								339.987			41.4245								325.264
49.3684								334.828			63.4998								340.138			41.4887								325.398
49.3892								335.007			63.52								340.291			41.496								325.543
49.4425								335.175			63.6137								340.455			41.543								325.689
49.5003								335.347			63.6446								340.63			41.5515								325.81
49.5121								335.517			63.6557								340.819			41.5595								325.974
49.6204								335.675			63.6743								340.993			41.5771								326.594
49.6421								335.821			63.699								341.156			41.5932								326.734
49.6877								335.953			63.7497								341.309			41.6248								326.875
49.7518								336.101			63.7897								341.458			41.6483								327.026
49.7636								336.241			63.8185								341.626			41.6565								327.19
49.8001								336.387			63.844								341.804			41.6881								327.331
49.8439								336.539			63.8603								341.967			41.7027								327.467
49.8546								336.701			63.9535								342.126			41.7343								327.619
49.9068								336.892			63.993								342.289			41.7452								327.778
50.0044								337.068			64.0909								342.44			41.7835								327.943
50.0198								337.238			64.1221								342.707			41.8221								328.106
50.0366								338.238			64.1774								342.878			41.8552								328.267
50.1401								338.368			64.2417								343.61			41.8865								328.443
50.1822								338.532			64.275								343.741			41.9075								328.605
50.2132								338.702			64.2982								343.902			41.9945								328.763
50.2913								338.871			64.336								344.062			42.0434								328.925
50.3533								339.059			64.3512								383.456			42.0677								329.094
50.4136								339.21			64.3679								383.586			42.0907								329.262
50.4669								339.366			64.3774								383.778			42.1594								329.428
50.4784								340.096			64.4797								383.914			42.202								329.601
50.5084								340.326			64.4992								384.663			42.2163								329.781
50.5371								340.478			64.5179								384.836			42.2323								329.94
50.643								340.635			64.5414								384.974			42.2941								330.085
50.6978								340.787			64.5485								385.108			42.3426								330.24
50.7271								340.935			64.5652								385.252			42.3524								330.389
50.7963								341.087			64.5938								385.4			42.4209								330.53
50.8342								341.239			64.7032								385.554			42.4521								330.677
50.8618								341.848			64.7143								385.686			42.5022								330.825
50.8633								342.083			64.8381								385.806			42.5172								330.983
50.9235								342.236			64.843								385.962			42.5287								331.139
50.9659								342.396			64.8572								386.209			42.5649								331.294
51.0159								342.565			64.8748								386.335			42.6021								331.45
51.0371								342.755			64.905								386.471			42.6379								331.608
51.0991								342.923			64.9239								386.618			42.6596								331.775
51.2103								343.085			64.9368								386.772			42.6753								331.939
51.2337								343.249			64.9633								386.922			42.712								332.101
51.3491								343.416			64.9852								387.076			42.7244								332.278
51.4019								343.587			64.9997								387.231			42.7594								332.444
51.4874								343.777			65.0906								387.378			42.8034								332.591
51.5553								343.935			65.1077								387.512			42.8167								332.75
51.5793								344.123			65.1258								387.642			42.8593								332.913
51.5858								344.277			65.1315								387.772			42.8703								333.1
51.5992								344.441			65.1602								387.906			42.9029								333.418
51.6526								344.614			65.2358								388.165			42.9486								333.64
51.6736								344.787			65.2699								388.278			42.9624								334.447
51.6906								344.955			65.2819								388.662			42.9815								334.567
51.7348								345.119			65.3689								390.172			43.0665								334.723
51.7416								345.282			65.3879								390.309			43.0783								334.88
51.756								345.451			65.4558								390.48			43.0894								335.046
51.8068								345.642			65.473								391.415			43.1136								335.217
51.8392								349.227			65.5113								391.551			43.1392								335.373
51.9099								349.468			65.5182								391.682			43.1611								335.524
51.9887								349.595			65.5212								391.818			43.2311								335.673
52.0155								349.735			65.536								391.957			43.2715								335.843
52.0254								349.871			65.5744								392.221			43.2869								336.032
52.0582								350.032			65.5854								392.822			43.2942								336.188
52.0778								350.173			65.6084								393.073			43.3235								336.344
52.1027								350.32			65.6261								393.273			43.4111								336.512
52.1694								350.468			65.6381								393.426			43.4433								336.676
52.2155								350.627			65.7202								393.566			43.4544								336.843
52.236								350.798			65.7672								393.714			43.5459								337.003
52.2593								350.949			65.7792								393.855			43.5586								337.161
52.2876								351.075			65.8126								394.004			43.5692								337.315
52.3586								351.228			65.8237								394.157			43.6212								337.47
52.4008								351.404			65.8796								394.307			43.6702								337.615
52.5072								351.556			65.9438								394.464			43.7219								337.777
52.5225								351.703			65.9543								394.626			43.73								338.356
52.5701								351.875			65.9839								394.78			43.7452								338.507
52.6622								352.043			66.0212								394.951			43.7983								338.645
52.7163								352.219			66.0319								395.107			43.8695								338.818
52.7496								352.368			66.0719								396.284			44.0031								338.965
52.7939								352.523			66.1141								396.44			44.101								339.23
52.8469								352.683			66.1256								396.589			44.1708								340.527
52.8816								352.859			66.1468								396.742			44.2793								340.642
52.9137								353.051			66.1826								396.894			44.2975								340.795
53.0155								353.219			66.2118								397.038			44.34								340.991
53.059								353.381			66.245								397.176			44.4357								341.12
53.1259								353.555			66.26								397.294			44.4584								341.284
53.2146								353.717			66.298								397.424			44.4817								341.947
53.2969								353.876			66.314								397.566			44.5261								342.058
53.3225								354.035			66.358								397.717			44.5489								342.203
53.365								354.182			66.3866								397.859			44.6274								342.367
53.3843								354.351			66.4189								398			44.6566								342.523
53.4425								354.518			66.4503								398.143			44.6702								342.691
53.4547								354.694			66.4713								398.298			44.681								342.839
53.4652								354.851			66.526								398.439			44.7006								343.005
53.5096								355.001			66.5498								398.568			44.7981								343.164
53.5905								355.163			66.5607								398.717			44.8246								343.343
53.6334								355.319			66.6366								398.841			44.8544								343.509
53.6994								355.475			66.6439								398.987			44.8915								343.677
53.7701								355.643			66.6882								399.138			44.8997								343.845
53.7805								355.801			66.6998								399.314			44.9677								344.203
53.8147								355.955			66.8044								399.464			45.0007								344.354
53.879								356.109			66.8191								399.609			45.0159								344.515
53.9192								356.291			66.8354								399.775			45.0289								344.659
53.9437								356.462			66.8729								399.947			45.0577								344.794
53.9749								356.612			66.9193								400.109			45.1312								344.942
53.9813								356.773			66.9976								400.263			45.1901								345.086
54.0155								356.935			67.0324								400.423			45.2059								345.238
54.063								357.12			67.0657								400.575			45.26								345.392
54.0855								357.853			67.1007								400.726			45.3064								345.547
54.1236								357.979			67.1677								400.894			45.3328								345.717
54.1358								358.149			67.1841								401.058			45.353								345.883
54.187								358.316			67.2216								401.518			45.3666								346.051
54.244								358.514			67.2458								401.628			45.3747								346.21
54.2573								358.659			67.3019								401.78			45.388								346.373
54.2908								358.829			67.3443								401.935			45.4389								346.542
54.3611								358.989			67.3974								402.09			45.4603								346.723
54.3723								359.154			67.4196								402.237			45.5095								347.285
54.3831								359.321			67.5061								402.386			45.5263								347.432
54.4122								359.487			67.5564								402.531			45.5376								347.616
54.4317								359.657			67.5585								402.669			45.5497								347.79
54.4865								359.878			67.5817								402.819			45.608								347.966
54.4938								360.018			67.6548								402.972			45.6478								348.126
54.5382								360.149			67.6902								403.134			45.6854								348.279
54.5528								360.308			67.7266								403.287			45.7012								348.436
54.5674								360.472			67.7372								403.449			45.7141								348.595
54.6539								360.63			67.7551								403.611			45.7711								348.755
54.6852								360.798			67.7781								403.757			45.8274								348.931
54.7071								360.971			67.8338								403.92			45.853								349.101
54.8303								361.117			67.8629								404.118			45.8662								349.267
54.8743								362.059			67.8801								404.292			45.8773								349.394
54.9088								363.449			67.9007								404.473			45.9393								349.542
54.9498								363.683			67.9767								404.647			45.951								349.699
54.9613								365.605			68.0152								404.816			45.9823								349.829
54.9979								365.723			68.0321								404.994			45.9937								349.963
55.114								365.873			68.0528								405.173			46.0427								350.114
55.121								366.028			68.0668								405.367			46.065								350.426
55.1473								366.166			68.1637								405.542			46.1191								350.688
55.2626								366.304			68.1918								405.719			46.1357								350.835
55.2911								366.447			68.23								405.87			46.1534								351.79
55.2952								366.596			68.2483								406.026			46.19								351.943
55.3186								366.747			68.3097								406.191			46.212								352.087
55.3335								366.906			68.383								406.359			46.2379								352.24
55.3558								367.044			68.4145								406.534			46.2938								354.715
55.4333								367.171			68.47								406.707			46.3075								355.036
55.5374								367.312			68.5001								406.877			46.3248								355.151
55.5943								367.475			68.5345								407.043			46.3484								355.304
55.6298								367.643			68.5431								407.24			46.3707								356.343
55.7428								367.803			68.5701								407.403			46.4008								356.636
55.7564								367.973			68.7323								407.558			46.4175								356.865
55.798								368.129			68.7431								407.73			46.4343								357.029
55.8177								368.295			68.7803								407.883			46.4869								357.201
55.9086								368.455			68.8405								408.033			46.4969								357.605
55.9104								368.618			68.8614								408.186			46.5256								357.734
55.9661								368.759			68.89								408.333			46.5527								357.874
55.9815								368.908			68.9187								408.482			46.5859								358.013
56.0352								369.052			68.9602								408.63			46.5941								358.163
56.0909								369.216			68.9835								408.791			46.6107								358.328
56.1033								369.39			68.9968								408.942			46.6321								358.507
56.1498								369.567			69.0437								409.102			46.6874								358.661
56.1589								369.727			69.0994								409.266			46.705								358.803
56.1819								369.883			69.1836								409.429			46.7318								358.94
56.2487								370.035			69.1994								409.593			46.7449								359.088
56.3222								370.193			69.2387								409.759			46.8426								359.227
56.3436								370.357			69.2514								409.91			46.8603								359.371
56.3702								370.527			69.3066								410.085			46.9204								359.524
56.4055								370.643			69.3624								410.266			46.9299								359.677
56.4184								371.195			69.4089								410.442			47.0205								359.834
56.4574								371.331			69.4624								410.606			47.0366								360.004
56.459								371.523			69.5109								410.786			47.0667								360.163
56.5131								371.806			69.5819								410.967			47.088								360.311
56.5295								371.982			69.6273								411.149			47.0977								360.479
56.6048								372.147			69.7609								411.529			47.1686								360.621
56.6416								372.311			69.8467								411.7			47.173								360.746
56.6699								372.473			69.8808								411.864			47.1908								360.886
56.7625								372.587			69.9195								412.033			47.2367								361.029
56.8068								372.723			69.9395								412.188			47.2488								361.166
56.828								372.875			70.0116								412.341			47.2983								361.315
56.8764								373.024			70.0408								412.519			47.3322								361.467
56.9059								373.173			70.0987								412.684			47.348								361.623
56.9206								373.323			70.1252								412.857			47.3631								361.781
56.9419								373.469			70.1546								413.014			47.4006								361.943
56.9879								373.647			70.2079								413.179			47.4152								362.084
57.0938								373.825			70.2648								413.37			47.4328								362.245
57.1157								373.987			70.2906								415.076			47.4773								362.413
57.1517								374.16			70.3905								415.197			47.5108								362.571
57.2359								374.33			70.4173								415.331			47.522								362.722
57.2779								374.483			70.4291								415.469			47.5796								362.888
57.3314								374.651			70.5599								415.602			47.5943								363.051
57.3503								374.825			70.5921								415.746			47.6088								363.235
57.3972								375.001			70.6452								415.896			47.6513								363.394
57.4649								375.168			70.706								416.023			47.7191								363.566
57.5159								375.349			70.7201								416.162			47.7717								363.754
57.5742								375.517			70.7375								416.304			47.8105								363.939
57.6381								375.669			70.8258								416.964			47.8642								364.108
57.7105								375.833			70.8545								417.085			47.872								364.286
57.739								376.003			70.8696								417.223			47.9075								364.442
57.778								376.156			70.8816								417.368			47.9479								364.603
57.8881								376.318			70.9584								417.522			48.0013								364.766
57.9091								376.477			70.9807								417.69			48.0305								364.939
57.995								381.52			71.0027								417.853			48.0806								365.097
58.035								381.662			71.0192								418.022			48.1407								365.256
58.0662								381.912			71.049								418.189			48.2144								365.42
58.0785								382.043			71.1543								418.349			48.276								365.583
58.158								410.437			71.1654								418.495			48.3091								365.734
58.2065								410.56			71.1825								418.626			48.3335								365.894
58.3337								410.719			71.2181								418.776			48.3843								366.067
58.3706								410.924			71.318								418.942			48.4074								366.235
58.3939								411.157			71.3341								419.106			48.4652								366.408
58.4136								411.448			71.3628								419.279			48.5164								366.558
58.5027								411.78			71.3877								419.455			48.5381								366.814
58.5318								411.9			71.5289								419.62			48.5498								367.454
58.5504								412.047			71.5477								419.805			48.5665								367.603
58.5969								412.268			71.6872								419.985			48.6013								367.77
58.6568								412.416			71.6971								420.157			48.6454								367.915
58.6616								412.559			71.724								420.338			48.6588								368.059
58.7412								412.705			71.7533								420.513			48.6943								368.211
58.7663								412.857			71.7582								420.651			48.7592								368.382
58.7976								412.984			71.7749								420.799			48.8041								368.532
58.8388								413.11			71.8038								420.967			48.8371								368.714
58.8956								413.246			71.8162								421.109			48.8646								368.889
58.9241								413.395			71.8407								421.228			48.8762								369.05
58.9806								413.543			71.8532								421.342			48.9558								369.191
59.0414								413.685			71.8668								422.198			49.0041								369.351
59.0829								413.867			71.8804								422.348			49.0272								369.523
59.1313								414.005			71.8872								422.485			49.0733								369.697
59.1665								414.135			71.9042								422.637			49.1049								369.869
59.2002								414.271			71.9156								423.031			49.1817								370.802
59.2223								414.407			71.9298								423.188			49.193								370.952
59.2327								414.552			71.9607								423.299			49.2144								371.118
59.2741								414.693			71.9737								423.469			49.2304								371.287
59.3239								414.837			72.0333								423.887			49.2914								371.444
59.3276								414.971			72.0593								424.036			49.3094								371.595
59.3649								415.845			72.0898								424.629			49.3406								371.803
59.3834								415.965			72.0967								424.804			49.3646								372.05
59.3996								416.282			72.1114								424.965			49.3877								372.216
59.4359								416.406			72.1192								425.14			49.4269								372.389
59.5325								416.534			72.1264								425.309			49.4442								372.562
59.5646								416.661			72.1372								425.45			49.4576								373.469
59.6007								416.804			72.1467								425.606			49.4798								373.632
59.6924								416.948			72.1562								425.762			49.5273								373.783
59.7076								417.456			72.1916								425.909			49.5396								373.945
59.7636								417.586			72.2052								426.08			49.5931								374.093
59.7958								417.733			72.2494								426.236			49.6275								374.339
59.8421								417.883			72.2624								426.405			49.6477								375.004
59.8579								418.007			72.2797								426.577			49.6853								375.243
59.9228								418.143			72.2954								426.755			49.7008								376.097
59.9813								418.288			72.3068								426.915			49.8143								376.239
60.02								418.433			72.4088								427.077			49.8608								376.394
60.0445								418.583			72.4332								427.254			49.9053								376.54
60.1412								418.751			72.44								427.421			49.9365								376.694
60.1816								419.056			72.4501								427.58			49.9658								377.251
60.1955								419.184			72.4613								427.718			50.0053								377.443
60.2123								419.334			72.4732								427.866			50.0459								377.631
60.27								419.495			72.4802								428.021			50.0634								377.901
60.3187								419.656			72.4847								428.174			50.1283								378.058
60.3562								419.838			72.5289								428.339			50.1549								378.227
60.3638								420.019			72.5529								428.486			50.2075								378.383
60.5063								420.188			72.5934								428.634			50.2264								378.555
60.5261								420.351			72.6107								428.795			50.2852								378.748
60.5393								420.507			72.6302								428.967			50.3273								378.905
60.5534								420.654			72.6873								429.123			50.3868								379.323
60.6599								420.821			72.7029								429.268			50.4589								379.513
60.6975								420.964			72.7353								429.43			50.4873								379.651
60.8308								421.119			72.7637								429.598			50.499								380.097
60.8433								421.282			72.7807								429.781			50.5429								380.348
60.8758								421.442			72.8442								429.946			50.5787								380.502
60.9099								421.84			72.9176								430.11			50.6204								380.665
60.9903								421.972			73.0799								430.29			50.6662								380.827
61.0284								422.136			73.0851								430.482			50.6789								380.961
61.0473								422.309			73.096								430.65			50.7278								381.099
61.1578								422.479			73.1065								430.794			50.7549								381.238
61.1878								422.63			73.1153								431.133			50.8297								381.405
61.206								422.779			73.1276								431.305			50.8492								381.562
61.3238								422.938			73.1434								431.589			50.8791								381.709
61.3944								423.1			73.1508								431.769			50.8954								381.875
61.4413								423.265			73.1638								440.733			50.9095								382.031
61.4564								423.677			73.175								440.967			50.9686								382.201
61.4832								423.929			73.1934								441.117			51.006								382.364
61.496								424.069			73.2023								441.27			51.0226								382.521
61.5138								424.226			73.2176								441.983			51.0538								382.659
61.5369								424.407			73.2357								442.125			51.0682								382.833
61.6205								424.607			73.2558								442.278			51.1717								383.23
61.6258								424.733			73.2669								442.42			51.1858								383.379
61.6524								424.865			73.3031								442.558			51.2151								383.545
61.6732								425.008			73.3129								442.712			51.2274								383.707
61.6939								425.17			73.3565								442.859			51.2402								383.851
61.8327								425.332			73.3702								442.997			51.2495								383.999
61.8474								425.499			73.384								443.144			51.2625								384.169
61.8612								425.674			73.4288								443.29			51.3567								384.339
62.0167								425.835			73.4332								443.442			51.3633								384.499
62.027								425.996			73.4602								443.591			51.3785								384.668
62.0469								426.162			73.5948								443.761			51.412								384.844
62.062								426.337			73.6155								443.925			51.5202								385.017
62.1088								426.503			73.6363								444.074			51.5438								385.195
62.1287								426.637			73.6555								444.234			51.5909								385.355
62.1362								426.788			73.7876								444.354			51.6151								385.527
62.1627								426.933			73.8211								444.512			51.6526								385.693
62.175								427.073			73.8935								444.676			51.7447								385.878
62.1875								427.21			73.9226								444.842			51.8542								386.055
62.1991								427.347			73.9421								444.98			51.88								386.227
62.3913								427.487			73.9756								445.152			51.9059								386.39
62.4198								427.638			74.0262								445.321			52.0237								386.539
62.4538								427.78			74.04								445.486			52.0623								386.692
62.4815								427.934			74.048								445.654			52.2114								386.845
62.4943								428.101			74.0606								446.03			52.2388								387.01
62.5063								428.258			74.0664								446.159			52.2585								387.178
62.5174								428.398			74.0866								446.309			52.2852								387.342
62.5349								428.554			74.1346								446.471			52.344								387.513
62.5855								428.722			74.1928								446.626			52.3798								387.686
62.6114								428.895			74.2095								446.767			52.4343								387.859
62.6597								429.084			74.222								446.93			52.5116								388.006
62.6694								429.263			74.2307								447.098			52.5416								388.147
62.685								429.449			74.2758								447.263			52.566								388.293
62.6945								429.591			74.2874								447.415			52.5862								388.435
62.7067								429.754			74.2977								447.565			52.6063								388.588
62.7218								429.929			74.316								447.705			52.6227								388.735
62.7308								430.097			74.3221								447.85			52.6841								388.88
62.7389								430.269			74.3286								447.97			52.704								389.03
62.7476								430.461			74.344								448.115			52.7156								389.195
62.7555								430.624			74.3626								448.257			52.7449								389.587
[truncated: 50,704 more rows]

## Sheet: Cell3
Cell3 Day1	Citric_Acid	MSG	NaCl	Quinine	Sucrose	Water	Rinse	Lick			Cell3 Day2	Citric_Acid	MSG	NaCl	Quinine	Sucrose	Water	Rinse	Lick			Cell3 Day3	Citric_Acid	MSG	NaCl	Quinine	Sucrose	Water	Rinse	Lick
57.3617	91.8807	78.4773	98.5079	124.532	139.039	203.645	80.5093	77.4018			0.64115	45.1673	32.0029	53.0766	103.926	61.2028	87.2927	33.442	30.4908			1.2907	43.6821	85.5493	9.28308	16.6842	108.84	30.9778	10.6941	7.94442
62.2506	92.0797	78.6583	98.7	124.73	139.234	203.849	81.3304	77.5652			0.645925	45.3603	32.2039	53.2725	104.116	61.3958	87.4907	34.294	30.7528			1.3245	43.8891	85.7473	9.47002	16.8943	109.03	31.1657	11.5881	8.44695
62.3098	92.2638	78.8333	98.8859	124.917	139.426	204.045	82.1984	77.7243			0.692075	45.5534	32.3519	53.4565	104.306	61.5928	87.6887	35.161	30.9188			1.34275	44.1111	85.9253	9.618	17.0733	109.215	31.3588	12.7281	8.5899
64.5578	92.4437	79.0314	99.062	125.103	139.605	204.237	83.0844	77.8982			0.70995	45.7433	32.5389	53.6315	104.477	61.7809	87.8767	36.0711	31.0998			1.36035	44.3121	86.0843	9.77805	17.2463	109.405	31.5447	14.1831	8.74793
64.5993	92.6217	79.1853	99.233	125.283	139.776	204.416	83.9775	78.0793			0.82535	45.9243	32.6879	53.8025	104.658	61.9668	88.0516	36.99	31.2869			1.3705	44.507	86.2533	9.92902	17.4022	109.581	31.7248	15.3312	8.92693
64.6428	131.454	85.2405	105.296	188.033	210.611	232.222	86.8126	78.2843			0.8566	76.9052	38.3302	68.375	113.466	257.955	146.345	39.8681	31.4678			1.38538	76.566	130.193	24.0115	37.1088	123.42	51.1684	18.2893	9.10497
64.6762	131.644	85.4485	105.498	188.205	210.806	232.421	87.7086	78.4772			1.13007	77.0983	38.5311	68.561	113.66	258.161	146.548	40.8242	32.0029			1.3995	76.777	130.389	24.2084	37.3128	123.622	51.3843	19.2654	9.283
64.6981	131.838	85.6256	105.684	188.38	210.997	232.625	88.6406	78.6582			1.25885	77.2812	38.7011	68.7421	113.841	258.367	146.65	41.7592	32.2039			1.42005	76.9881	130.579	24.3875	37.5019	123.809	51.5823	20.2684	9.46995
64.7058	132.026	85.8006	105.862	188.555	211.193	232.819	89.5736	78.8333			1.40173	77.4733	38.8661	68.918	114.035	258.542	146.756	42.7063	32.3518			1.43552	77.1851	130.761	24.5465	37.6868	123.998	51.7673	21.2093	9.61792
64.7211	132.209	85.9686	106.035	188.728	211.378	233.01	90.5147	79.0313			1.84977	77.6582	39.0251	69.089	114.225	258.711	146.948	43.6963	32.5388			1.4509	77.3621	130.934	24.7125	37.8729	124.186	51.9404	22.1764	9.77797
64.7308	146.787	249.19	112.254	217.495	265.653	353.048	93.4768	79.1852			1.9457	97.2428	121.2	137.077	129.448	452.399	176.531	47.3984	32.6878			1.46875	93.2695	216.462	60.5625	116.277	160.562	101.143	25.6115	9.92895
64.7452	146.976	249.377	112.463	217.631	265.857	353.229	94.3618	79.3313			1.99675	97.3909	121.385	137.267	129.573	452.628	176.719	48.2925	32.8449			1.48245	93.4756	216.663	60.7016	116.464	160.756	101.345	26.5385	10.089
64.7551	147.157	249.542	112.648	217.827	266.063	353.424	95.2738	80.0252			2.02085	97.5529	121.549	137.446	129.749	452.817	176.898	49.2844	33.0039			1.49747	93.6605	216.842	60.8805	116.636	160.964	101.534	27.5886	10.231
64.7696	147.335	249.73	113.074	218.015	266.254	353.601	96.2039	80.1783			2.13025	97.7198	121.714	137.616	129.907	452.994	177.072	50.4374	33.1319			1.51955	93.8366	217.005	61.0376	116.815	161.181	101.719	28.5545	10.39
64.785	147.499	249.894	113.261	218.214	266.434	353.774	97.1428	80.3383			2.34348	97.8829	121.879	137.795	130.082	453.169	177.249	51.4795	33.2788			1.532	94.0266	217.173	61.1906	116.994	161.362	101.904	29.5857	10.542
64.7938	153.801	437.654	169.472	258.095	314.363	378.706	100.06	80.5093			2.36192	247.099	160.322	153.045	232.993	459.373	200.027	54.6766	33.4419			1.54697	174.461	222.983	69.1748	152.454	209.328	137.213	30.9777	10.694
64.8122	153.991	437.848	169.678	258.371	314.663	378.861	100.997	80.6763			2.385	247.279	160.53	153.236	233.166	459.587	200.218	55.6346	33.6009			1.56723	174.656	223.182	69.3868	152.645	209.526	137.406	31.1657	10.8641
64.8261	154.179	438.018	169.85	258.889	314.869	379.047	101.931	80.8423			2.40665	247.457	160.716	153.416	233.323	459.798	200.392	56.7756	33.7689			1.5799	174.897	223.366	69.5579	152.821	209.713	137.602	31.3587	11.039
64.8406	154.365	438.217	170.026	259.073	315.068	379.221	103.009	80.9983			2.45533	247.64	160.887	153.587	233.491	459.989	200.578	58.9128	33.9319			1.59413	175.1	223.537	69.7208	152.993	209.86	137.795	31.5447	11.205
64.8586	154.547	438.399	170.206	259.258	315.257	379.399	103.951	81.1633			2.48965	247.819	161.05	153.756	233.65	460.176	200.749	59.7277	34.1109			1.61433	175.274	223.711	69.8918	153.157	210.053	137.978	31.7247	11.382
64.8674	161.412	479.526	225.272	281.376	445.062	496.142	106.924	81.3303			2.51815	279.508	167.74	207.927	289.056	489.802	239.977	62.8428	34.2939			1.62742	245.86	270.364	144.715	184.514	370.769	167.56	32.4267	11.5881
64.8883	161.596	479.719	225.44	281.597	445.258	496.285	107.899	81.5163			2.54637	279.698	167.936	208.117	289.24	490.676	240.151	63.7939	34.467			1.6465	246.075	270.545	144.919	184.699	370.985	167.762	33.3997	11.7841
64.8993	161.783	479.9	225.62	281.787	445.456	496.452	108.868	81.6844			2.57572	279.881	168.102	208.304	289.417	490.88	240.323	64.7779	34.6419			1.67687	246.298	270.735	145.071	184.9	371.201	167.95	34.3848	12.151
64.9214	161.974	480.072	225.795	281.98	445.646	496.624	109.863	81.8484			2.60027	280.072	168.267	208.484	289.592	491.083	240.517	65.7899	34.807			1.73168	246.496	270.905	145.262	185.088	371.372	168.13	35.3468	12.3381
64.9313	162.173	480.249	225.97	282.17	445.835	496.8	110.961	82.0203			2.62902	280.271	168.441	208.662	289.758	491.263	240.658	66.7939	34.986			1.81478	246.692	271.086	145.44	185.271	371.552	168.316	35.9638	12.525
64.9484	179.946	522.471	273.086	289.443	463.263	544.122	114.577	82.1983			2.63477	369.166	183.196	216.487	324.834	541.187	264.908	69.966	35.1609			2.00755	255.974	277.17	201.756	238.4	387.262	193.077	38.74	12.7281
64.9721	180.141	522.669	273.276	289.647	463.435	544.382	115.55	82.3853			2.6585	369.347	183.394	216.713	325.024	541.371	265.084	71.1371	35.3469			2.10332	256.167	277.372	201.926	238.602	387.58	193.258	39.744	12.7521
65.0005	180.318	522.85	273.458	289.846	463.603	544.569	116.489	82.5553			2.7015	369.516	183.573	216.906	325.203	541.574	265.271	72.0982	35.5279			2.14752	256.36	277.55	202.069	238.781	387.756	193.439	40.6979	12.9071
65.0311	180.512	523.029	273.63	290.045	463.792	544.74	122.557	82.7244			2.73258	369.68	183.745	217.088	325.371	541.752	265.451	73.0901	35.696			2.17152	256.538	277.725	202.221	238.962	387.918	193.603	41.67	13.072
65.1449	180.701	523.194	273.799	290.22	463.978	544.907	123.248	82.8974			2.7566	369.853	183.899	217.26	325.545	541.907	265.618	74.1031	35.877			2.1981	256.709	277.904	202.364	239.132	388.073	193.779	42.555	13.2521
65.1751	242.347	554.218	298.719	306.6	625.528	617.679	126.184	83.0844			2.9584	497.555	192.419	272.58	332.876	660.36	317.233	81.8863	36.071			2.22452	298.363	291.496	231.045	309.182	420.867	263.082	45.4371	13.4421
65.2241	242.558	554.382	298.902	306.797	625.707	617.872	127.142	83.2704			3.05445	497.893	192.632	272.751	333.056	660.513	317.443	82.7715	36.257			2.29862	298.537	291.681	231.22	309.398	421.121	263.265	46.3461	14.1831
68.758	242.748	554.554	299.082	306.993	625.901	618.071	128.072	83.4484			3.11665	498.103	192.802	272.91	333.224	660.71	317.618	83.7154	36.4219			2.31577	298.713	291.846	231.406	309.598	421.32	263.474	47.2942	14.3632
68.8136	242.929	554.732	299.269	307.193	626.092	618.264	129.05	83.6254			3.21387	498.305	192.98	273.069	333.399	660.889	317.799	84.8775	36.6011			2.3284	298.896	292.038	231.583	309.771	421.522	263.686	48.4282	14.5501
68.8161	243.112	554.903	299.434	307.389	626.277	618.449	130.099	83.8004			3.5642	498.49	193.16	273.231	333.572	661.075	317.971	85.8625	36.801			2.34733	299.077	292.207	231.752	309.952	421.707	263.884	49.7592	14.7401
69.5715	369.715	655.591	321.848	338.93	632.653	649.021	133.497	83.9774			3.6775	525.57	225.262	295.85	407.18	748.729	342.33	87.2926	36.99			2.3595	316.318	333.681	284.285	341.445	435.326	348.985	51.1683	15.1481
69.6394	369.879	655.793	322.034	339.121	632.856	649.17	134.737	84.1614			3.6992	525.754	225.455	296.057	407.362	748.919	342.521	87.4906	37.181			2.37385	316.523	333.88	284.491	341.593	435.501	349.152	51.3843	15.3311
69.6736	370.053	655.965	322.218	339.304	633.062	649.311	135.723	84.3344			3.84745	525.948	225.614	296.219	407.53	749.109	342.716	87.6886	37.375			2.3849	316.719	334.028	284.653	341.76	435.602	349.332	51.5823	15.5301
69.6906	370.243	656.127	322.392	339.486	633.283	649.472	136.677	84.5104			3.93085	526.117	225.776	296.387	407.712	749.291	342.89	87.8766	37.555			2.40528	316.908	334.163	284.831	341.913	435.866	349.532	51.7672	15.7262
69.7065	370.437	656.294	322.576	339.675	633.476	649.631	137.684	84.6894			4.11875	526.288	225.945	296.547	407.888	749.458	343.068	88.0516	37.74			2.42183	317.077	334.311	284.991	342.09	436.017	349.684	51.9403	15.9032
69.7197	421.123	733.768	330.074	360.261	772.377	726.413	140.663	84.8664			4.36067	556.175	309.919	386.09	438.591	962.664	359.624	88.9686	37.93			2.46255	355.881	405.507	325.166	457.949	450.887	378.313	52.8473	16.0771
69.7331	421.312	733.975	330.25	360.433	772.554	726.833	141.618	85.0564			4.4119	556.377	310.088	386.288	438.782	962.872	359.777	89.9937	38.129			2.49253	356.074	405.697	325.36	458.143	451.075	378.554	53.8044	16.2992
69.7472	421.492	734.171	330.44	360.626	772.763	727.036	142.768	85.2405			4.43605	556.568	310.251	386.489	438.956	963.065	359.945	90.9597	38.3301			2.5181	356.253	405.861	325.552	458.319	451.271	378.73	54.7974	16.4882
69.7638	421.685	734.366	330.627	360.809	772.955	727.229	143.577	85.4485			4.7316	556.757	310.401	386.681	439.13	963.244	360.107	91.9137	38.5311			2.53715	356.432	406.016	325.732	458.489	451.46	378.892	55.6994	16.6841
69.7751	421.868	734.541	330.804	360.996	773.139	727.424	144.94	85.6255			4.7575	556.932	310.561	386.858	439.303	963.419	360.27	92.8757	38.7011			2.56325	356.604	406.183	325.889	458.659	451.639	379.059	56.6964	16.8942
69.7864	452.078	740.827	346.369	402.961	798.061	747.817	148.346	85.8005			4.7726	623.525	349.301	474.407	466.438	987.061	393.42	98.7589	38.8661			2.58297	364.715	470.876	485.307	509.385	517.297	412.604	62.0086	17.0732
69.8024	452.28	741.017	346.549	403.135	798.216	748.021	149.209	85.9685			4.78795	623.716	349.506	474.618	466.65	987.246	393.619	99.6409	39.0251			2.6085	364.881	471.076	485.496	509.567	517.494	412.759	62.9416	17.2462
69.8169	452.462	741.225	346.74	403.326	798.407	748.215	150.125	86.1295			4.79713	623.892	349.669	474.79	466.84	987.45	393.817	100.601	39.1911			2.62977	365.041	471.24	485.658	509.752	517.678	412.928	64.0696	17.4021
69.8307	452.673	741.412	346.91	403.519	798.607	748.413	151.058	86.2955			4.8079	624.07	349.839	474.954	467.019	987.652	394.004	101.526	39.349			2.65035	365.215	471.406	485.834	509.947	517.857	413.105	66.7807	17.5693
69.8492	453.16	741.583	347.083	403.692	798.783	748.612	152.409	86.4635			4.82257	624.248	349.994	475.132	467.2	987.851	394.192	102.529	39.5171			2.6815	365.383	471.574	485.99	510.135	518.048	413.269	67.8057	17.7492
69.868	470.233	1141.6	386.848	569.54	1614.96	779.423	155.45	86.6406			4.83882	711.53	379.376	482.757	507.73	994.267	420.452	105.638	39.6891			2.72825	428.334	500.146	531.46	539.76	793.868	442.498	70.7539	17.9223
69.8784	470.43	1141.76	387.043	569.746	1615.14	779.627	156.366	86.8125			4.8501	711.681	379.577	482.938	507.922	994.443	420.639	106.6	39.868			2.75672	428.536	500.353	531.695	539.935	794.035	442.708	71.8799	18.1002
69.898	470.621	1141.92	387.219	569.937	1615.32	779.829	157.511	86.9915			4.86755	711.853	379.743	483.188	508.119	994.624	420.819	109.116	40.0561			2.78092	428.729	500.537	531.845	540.081	794.203	442.916	73.1809	18.2892
69.909	470.818	1142.08	387.398	570.135	1615.48	780.047	159.083	87.1755			4.8814	712.042	379.905	483.352	508.308	994.785	421.004	111.315	40.2441			2.79685	428.92	500.715	531.991	540.24	794.373	443.121	74.1249	18.4952
69.9332	471.01	1142.64	387.576	570.317	1615.66	780.252	160	87.3505			4.89478	712.228	380.07	483.511	508.484	994.946	421.188	112.184	40.4251			2.82753	429.097	500.896	532.138	540.396	794.539	443.323	75.131	18.6932
69.9441	531.322	1183.79	394.444	579.334		971.764	163.155	87.5255			4.9116	757.6	400.596	548.004	532.536	1010.3	428.745	115.128	40.6181			2.84727	464.123	623.812	786.654	546.827	858.186	492.542	79.8962	18.8833
69.9585	531.531	1183.99	394.644	579.559		971.949	164.344	87.7086			4.92165	757.78	400.784	548.219	532.697	1010.4	428.924	116.083	40.8241			2.88983	464.327	623.958	786.842	547.01	858.398	492.729	81.0002	19.0772
69.983	531.73	1184.15	394.822	579.747		972.134	165.268	87.8926			4.93332	757.978	400.95	548.393	532.875	1010.69	429.094	117.031	41.0192			2.90377	464.517	624.108	787.005	547.187	858.564	492.916	81.9901	19.2653
69.9963	531.915	1184.33	395.004	579.926		972.312	166.239	88.0765			4.94757	758.165	401.111	548.565	533.044	1010.87	429.27	118.05	41.2131			2.92715	464.707	624.256	787.175	547.369	858.736	493.106	83.1272	19.4553
70.0098	532.094	1184.76	395.196	580.098		972.498	168.145	88.2625			4.95728	758.346	401.268	548.726	533.238	1011.03	429.452	119.231	41.3991			2.9393	464.901	624.408	787.33	547.547	858.927	493.269	84.2023	19.6593
70.0275	561.447	1480.4	410.561	693.539		1176.84	171.114	88.4466			4.97042	773.382	413.687	608.132	574.671	1031.06	615.68	122.738	41.5971			2.95765	478.438	636.545	872.926	808.472	880.944	772.97	87.0803	19.8643
70.0491	561.65	1480.58	410.755	693.777		1177.02	172.07	88.6405			4.97762	773.545	413.895	608.334	574.852	1031.26	615.862	123.658	41.7591			2.97443	478.63	636.722	873.48	808.673	881.152	773.131	88.0063	20.0682
70.0753	561.834	1480.77	410.936	693.945		1177.22	173.074	88.8365			4.99585	773.719	414.064	608.509	575.018	1031.45	616.058	125.393	41.9502			2.98922	478.814	636.87	873.674	808.827	881.352	773.318	88.9444	20.2683
70.1195	562.024	1480.93	411.128	694.101		1177.4	177.903	89.0195			5.00572	773.895	414.23	608.676	575.195	1031.63	616.259	126.682	42.1301			3.01098	478.992	637.015	874.23	808.996	881.549	773.488	89.9164	20.4653
70.1535	562.216	1481.1	411.317	694.265		1177.57	178.796	89.1996			5.01917	774.076	414.395	608.847	575.353	1031.8	616.443	127.667	42.3082			3.03005	479.169	637.166	874.411	809.146	881.739	773.657	91.6425	20.6333
70.1957	603.406	1563.56	430.608	700.249		1445.74	181.65	89.3776			5.02928	875.066	445.439	636.945	599.128	1038.06	643.716	131.052	42.4982			3.04122	655.97	766.013	888.019	832.953	1252.58	1235.64	94.8955	20.8063
70.2326	603.583	1564.23	430.821	700.448		1445.92	182.57	89.5735			5.04172	875.252	445.658	637.12	599.301	1038.25	643.909	131.972	42.7062			3.05918	656.142	766.186	888.209	833.132	1252.79	1235.84	96.8546	20.9944
70.2558	603.782	1564.42	430.992	700.641		1446.1	183.506	89.7605			5.05077	875.424	445.841	637.28	599.472	1038.45	644.106	133.168	42.8882			3.07855	656.325	766.33	888.379	833.308	1252.99	1236	97.9496	21.2093
70.3196	603.961	1564.59	431.16	700.829		1446.27	184.488	89.9527			5.0606	875.589	446.01	637.429	599.653	1038.63	644.286	134.531	43.0852			3.09745	656.502	766.475	888.533	833.495	1253.17	1236.17	98.9556	21.4113
70.3571	604.137	1564.75	431.326	701.016		1446.44	185.481	90.1316			5.0673	875.882	446.18	637.604	599.842	1038.8	644.479	135.59	43.2792			3.11057	656.664	766.623	888.7	833.676	1253.32	1236.31	99.7488	21.6013
70.3753	662.612		486.341	715.361		1452.08	190.013	90.3177			5.08033	891.501	518.326	652.539	678.897	1168.8	667.273	138.663	43.4832			3.12193	801.093	779.775	959.96	1227.76	1273.34	1259.31	101.143	21.8033
70.4323	662.786		486.565	715.565		1452.26	191.081	90.5146			5.0947	891.676	518.499	652.699	679.084	1168.96	667.484	139.607	43.6962			3.13595	801.295	779.978	960.099	1227.95	1273.53	1259.75	101.345	21.9773
70.4959	662.986		486.762	715.764		1452.47	200.432	90.7036			5.10693	891.859	518.656	652.872	679.253	1169.12	667.684	142.178	43.9052			3.15335	801.49	780.167	960.246	1228.12	1273.72	1259.92	101.534	22.1763
70.5285	663.162		486.944	715.959		1452.63	201.281	90.9026			5.12087	892.037	518.838	653.04	679.431	1169.3	667.897	143.048	44.1042			3.17517	801.676	780.345	960.395	1228.29	1273.87	1260.11	101.719	22.3774
70.5883	663.341		487.125	716.154		1452.8	202.214	91.0926			5.13668	892.216	518.987	653.213	679.581	1170.34	668.096	144.953	44.3133			3.2031	801.829	780.508	960.548	1228.47	1274.03	1260.28	101.904	22.9643
70.6693	670.883		504.544	762.93		1466.81	203.645	91.2767			5.15013	929.964	591.473	726.244	686.19	1211.23	899.463	146.345	44.5152			3.21482	823.315	815.665	1221.4	1280.81	1287.7	1323.4	102.83	23.1673
70.7493	671.094		504.724	763.12		1466.99	203.849	91.4726			5.17077	930.128	591.679	726.435	686.375	1211.42	899.623	146.548	44.7212			3.23278	823.508	815.862	1221.57	1281.02	1287.91	1323.6	103.838	23.3844
70.8332	671.296		504.907	763.319		1467.17	204.045	91.6767			5.1825	930.325	591.847	726.604	686.77	1211.62	899.804	146.65	44.9283			3.24715	823.689	816.136	1221.73	1281.21	1288.03	1323.79	104.859	23.5834
70.9356	671.502		505.086	763.514		1467.36	204.237	91.8806			5.1994	930.504	592.159	726.768	686.965	1211.8	899.985	146.756	45.1672			3.27177	823.869	816.322	1221.88	1281.39	1288.15	1323.99	105.904	23.7974
71.0009	671.687		505.255	763.703		1467.52	204.416	92.0797			5.21258	930.678	592.346	726.931	687.136	1211.97	900.148	146.948	45.3603			3.2882	824.024	816.507	1222.05	1281.56	1288.32	1324.15	107.355	24.0114
71.0746	805.921		514.099	851.613		1502.76	205.342	92.2636			5.22848	944.394	695.5	883.256	702.864	1236.1	937.301	147.815	45.5532			3.3062	895.055	851.885	1308.3	1352.62	1294.18	1377.89	110.447	24.2084
71.1222	806.13		514.272	851.813		1502.94	206.315	92.4436			5.24955	944.614	695.685	883.428	703.063	1236.29	937.496	148.769	45.7433			3.32092	895.265	852.067	1308.49	1352.81	1294.38	1378.08	111.407	24.3875
71.1736	806.331		514.465	851.999		1503.14	207.322	92.6217			5.2639	944.79	695.85	883.613	703.26	1236.51	937.695	149.746	45.9243			3.33995	895.448	852.219	1308.67	1353.01	1294.56	1378.27	112.639	24.5465
71.1958	806.532		514.64	852.173		1503.31	208.289	92.7926			5.2817	944.974	696.015	883.781	703.46	1236.7	937.911	150.739	46.1002			3.35668	895.623	852.379	1308.86	1353.19	1294.77	1378.45	113.672	24.7124
71.2318	806.716		514.817	852.336		1503.61	209.26	92.9656			5.31525	945.147	696.18	883.956	703.663	1236.87	938.101	151.674	46.2713			3.37925	895.778	852.509	1309.03	1353.35	1294.93	1378.61	114.623	24.8825
71.24	962.077		587.332	979.048		1533.95	212.257	93.1377			5.34915	1045.49	733.335	906.173	765.548	1276.96	1177.29	154.591	46.4363			3.403	1242.74	864.807	1316.46		1330.83	1397.18	117.854	25.0525
71.2599	963.528		587.506	979.187		1534.13	213.201	93.3037			5.37343	1045.71	733.518	906.366	765.736	1277.14	1177.48	155.962	47.2283			3.42793	1242.93	865.005	1316.64		1331.1	1397.28	118.758	25.2264
71.2701	963.684		587.675	979.588		1534.34	214.181	93.4767			5.40447	1045.9	733.673	906.537	765.929	1277.32	1177.68	156.933	47.3983			3.449	1243.12	865.16	1316.81		1331.3	1397.52	119.685	25.4184
71.2859	963.856		587.852	979.766		1534.53	215.165	93.6507			5.4379	1046.1	733.836	906.702	766.118	1277.5	1177.86	157.926	47.5703			3.47322	1243.3	865.319	1316.98		1331.48	1397.74	120.65	25.6114
71.2985	964.159		588.03	979.945		1534.73	216.05	93.8297			5.46242	1046.29	733.987	906.864	766.289	1277.66	1178.03	158.891	47.7474			3.4946	1246.42	865.463	1317.13		1331.64	1397.94	121.98	25.7905
71.3131	1161.19		610.333	1149.51		1629.71	219.227	93.9927			5.4897	1186.66	741.538	913.329	920.414		1204.28	161.932	47.9233			3.51865	1301.28	905.932	1413.42		1363.55		125.052	25.9655
71.3311	1161.39		610.553	1149.69		1629.89	220.217	94.1727			5.51708	1186.82	741.748	913.556	920.596		1204.47	162.881	48.1153			3.57552	1301.49	906.143	1413.61		1363.72		126.005	26.1485
71.3482	1161.54		610.759	1149.88		1630.44	221.314	94.3617			5.553	1187.02	741.921	913.723	920.786		1204.65	163.814	48.2924			3.62498	1301.83	906.301	1413.8		1363.91		126.808	26.3285
71.3728	1161.73		610.939	1150.05		1630.79	222.25	94.5487			5.58197	1187.21	742.086	913.891	920.987		1204.84	164.96	48.4933			3.65245	1301.96	906.447	1413.99		1364.07		127.839	26.5385
71.394	1162.18		611.117	1150.23		1630.98	223.551	94.7307			5.6227	1187.38	742.266	914.042	921.169		1205.01	165.951	48.6833			3.6877	1302.15	906.603	1414.17		1364.24		128.832	26.8485
71.4112	1198.22		707.87	1541		1657.92	226.88	94.9197			5.67232	1297.57	978.606	1021.77	955.614		1226.31	169.301	48.8694			3.7405		1266.43			1390.42		131.772	27.0495
71.4258	1198.42		708.047	1541.22		1658.08	228.063	95.0858			5.70165	1297.76	978.787	1021.96	955.789		1226.51	170.245	49.0744			3.81208		1266.63			1390.63		132.733	27.2255
71.4408	1198.6		708.23	1541.44		1658.24	229.038	95.2738			5.7334	1297.92	978.941	1022.14	955.952		1226.69	171.23	49.2844			3.86295		1266.8			1390.81		133.963	27.4124
71.4594	1198.78		708.414	1541.63		1658.39	230.033	95.4608			5.78265	1298.09	979.11	1022.32	956.119		1226.88	172.585	49.4773			3.9635		1266.95			1391		134.889	27.5886
71.4822	1198.95		708.612	1541.82		1658.56	230.828	95.6527			5.82585	1298.26	979.274	1022.5	956.275		1227.04	173.556	49.6853			4.00545		1267.11			1391.19		135.841	27.7805
71.5091	1458.71		755.604	1607.29			232.222	95.8407			5.85722		1001.48	1252.9	969.363		1263.96	176.531	49.9114			4.1362		1337.72			1404.63		137.213	27.9645
71.5318	1458.9		755.758	1607.47			232.421	96.0137			5.88435		1001.67	1253.69	969.562		1264.11	176.719	50.3205			4.3206		1337.91			1404.85		137.406	28.1705
71.5568	1459.09		755.932	1607.66			232.625	96.2038			5.94897		1001.84	1253.88	969.765		1264.31	176.898	50.4374			4.3634		1338.07			1404.99		137.602	28.3515
72.6268	1459.27		756.105	1607.87			232.819	96.4027			5.98665		1002.01	1254.12	969.954		1264.49	177.072	50.6054			4.3867		1338.22			1405.16		137.795	28.5545
72.6411	1459.43		756.272	1608.03			233.01	96.5858			6.05985		1002.16	1254.3	970.137		1264.67	177.249	50.7874			4.4123		1338.38			1405.3		137.978	28.7626
72.7159	1525.37		993.998	1637.89			233.982	96.7698			6.15195		1197.55		1242.95			178.147	50.9774			4.4312		1344.71					138.925	28.9546
72.7469	1525.56		994.183	1638.07			234.989	96.9508			6.1945		1197.74		1243.15			179.089	51.2955			4.44238		1344.92					140.175	29.1786
72.7682	1525.76		994.359	1638.27			236.015	97.1428			6.2518		1197.91		1243.31			180.033	51.4794			4.45683		1345.11					141.2	29.3915
72.7909	1525.94		994.521	1638.46			240.121	97.3368			6.2981		1198.07		1243.49			181.018	51.6715			4.46455		1345.28					142.286	29.5856
72.8149	1526.13		994.687	1638.65			241.035	97.5279			6.34713		1198.22		1243.66			181.868	51.8575			5.90945		1345.44					143.269	29.7925
72.8457	1549.15		1191.21				244.038	97.7148			6.38572		1218.13					184.923	52.3835			5.93428		1370.86					146.316	29.9906
72.8754	1549.55		1191.36				244.854	97.9209			6.39998		1218.33					185.846	52.5465			5.95453		1371.07					147.263	30.1946
72.9177	1549.72		1191.55				245.806	98.1048			6.4236		1218.51					186.826	52.7204			6.0612		1371.24					148.249	30.4006
72.939	1549.91		1191.72				246.826	98.3038			6.4449		1218.68					187.749	52.8825			6.0872		1371.39					149.243	30.6036
72.9573	1550.09		1191.89				247.796	98.5079			6.52698		1218.83					189.375	53.0765			6.16747		1371.59					150.478	30.7866
72.9834	1570.97		1473.66				250.76	98.6998			6.56968		1284.99					194.04	53.2724			6.19857		1385.45					154.036	30.9776
72.9974	1571.17		1473.85				251.664	98.8858			6.61055		1285.2					195.222	53.4564			6.23795		1385.55					155.018	31.1656
73.0139	1571.37		1474.02				252.626	99.0619			6.6424		1285.36					196.776	53.6315			6.28277		1385.76					156.513	31.3587
73.0332	1571.56		1474.2				253.606	99.2329			6.65487		1285.53					197.796	53.8025			6.30195		1385.89					157.833	31.5446
73.0512	1571.74		1474.36				254.649	99.4058			6.67005		1285.7					198.651	53.9705			6.32345		1386.06					159.064	31.7246
73.0724	1584.48		1487.35				260.229	99.5679			6.6847							200.027	54.1456			6.36437							162.246	31.8957
73.1446	1584.66		1487.56				261.211	99.7328			6.697							200.218	54.3186			6.39497							163.181	32.0836
73.2347	1584.83		1487.74				262.249	99.8928			6.7092							200.392	54.4905			6.4842							164.204	32.2676
73.2691	1592.9		1487.93				263.243	100.06			6.7188							200.578	54.6765			6.51315							165.208	32.3507
73.338	1594.66		1488.1				264.228	100.246			6.7314							200.749	54.8625			6.54095							166.212	32.4266
73.689			1495.16				267.313	100.436			6.74547							201.655	55.0485			6.55815							167.56	32.6337
74.0405			1495.33				268.261	100.623			6.7662							202.623	55.2366			6.58633							167.762	32.8227
74.0735			1495.52				269.216	100.81			6.78362							204.237	55.4376			6.60353							167.95	32.9877
74.2077			1495.68				270.22	100.997			6.82897							205.261	55.6345			6.6338							168.13	33.2037
74.3469			1495.85				271.521	101.195			6.85495							206.491	55.8195			6.65505							168.316	33.3997
74.376			1509.64				274.653	101.375			6.88392							209.521	56.0085			6.67465							169.218	33.6076
74.4313			1509.84				275.577	101.561			6.91472							210.514	56.2066			6.69155							170.205	33.7987
74.6912			1510.01				276.584	101.743			6.94822							213.374	56.5166			6.717							171.247	34.0027
74.8092			1510.18				277.819	101.931			6.9898							214.288	56.7756			6.7459							172.199	34.1857
74.8306			1510.34				279.784	102.19			7.0166							215.287	56.9596			6.76773							173.227	34.3847
74.8461			1517.51				283.067	102.389			7.04825							218.151	57.1446			6.78235							177.72	34.5947
74.8627			1517.7				284.069	102.616			7.09452							219.191	57.3556			6.80107							178.868	34.8017
74.8891			1517.88				285.125	102.816			7.17328							221.796	58.7747			6.82365							181.461	34.9647
74.9001			1518.05				287	103.009			7.19433							222.596	58.9127			6.83225							182.3	35.1367
74.9151			1518.21				288.076	103.194			7.2161							223.561	59.0907			6.85043							183.191	35.3468
74.9261			1621.76				291.107	103.392			7.232							226.781	59.2646			6.86905							186.164	35.5807
74.9471			1621.97				292.305	103.571			7.245							227.714	59.4437			6.88135							187.271	35.6397
74.9725			1622.14				295.673	103.76			7.2555							228.659	59.6396			6.9088							188.421	35.7827
74.9928			1622.33				296.516	103.951			7.26635							229.9	59.7277			6.93235							189.408	35.8468
75.0005			1622.49				297.465	104.147			7.28118							231.534	59.8026			6.99195							191.921	35.9637
75.0181							300.335	104.34			7.28718							234.755	60.0016			7.01598							193.076	36.1667
75.0297							301.326	104.528			7.29922							235.609	60.1947			7.03515							193.257	36.3597
75.0442							302.397	104.722			7.3104							236.494	60.3937			7.06597							193.439	36.5477
75.0621							303.379	104.892			7.32015							237.477	60.5947			7.10802							193.602	36.7467
75.0717							304.523	105.088			7.331							238.503	60.7987			7.1264							193.778	36.7938
75.0873							308.35	105.296			7.33927							239.977	60.9987			7.19555							194.696	36.9198
75.1027							309.367	105.498			7.3551							240.151	61.2028			7.21917							195.687	37.1088
75.1136							310.369	105.684			7.36353							240.323	61.3957			7.2641							196.47	37.3128
75.1261							311.373	105.862			7.37772							240.517	61.5927			7.2742							197.8	37.5018
75.1344							312.368	106.035			7.39187							240.658	61.7808			7.29178							198.872	37.6868
75.1482							316.152	106.216			7.40107							241.359	61.9667			7.31933							203.176	37.8728
75.1603							317.122	106.388			7.4147							242.41	62.1428			7.3403							204.106	38.0408
75.1772							318.158	106.556			7.43182							243.31	62.3137			7.36038							205.146	38.2068
75.1917							319.18	106.733			7.44265							244.664	62.4888			7.37868							206.189	38.3828
75.2079							320.45	106.924			7.455							245.697	62.6727			7.4087							207.195	38.5498
75.2217							323.411	107.125			7.4646							252.519	62.8428			7.43647							211.016	38.7399
75.2478							324.427	107.308			7.47032							253.336	63.0378			7.45763							211.979	38.9308
75.2702							326.111	107.502			7.47903							254.304	63.2168			7.47858							212.948	39.1349
75.2969							327.074	107.703			7.48942							255.262	63.4018			7.49862							214.005	39.3419
75.3319							328.501	107.899			7.50185							256.185	63.5948			7.53158							214.976	39.5408
75.3651							331.673	108.101			7.51368							259.568	63.7938			7.56163							218.011	39.7439
75.3992							332.473	108.282			7.5251							260.523	63.9948			7.58225							218.907	39.9359
75.4557							333.5	108.478			7.53718							261.511	64.1958			7.59595							219.93	40.1189
75.6167							334.476	108.67			7.54833							262.483	64.3888			7.61493							220.721	40.2989
75.669							335.446	108.868			7.5618							263.466	64.5848			7.62875							221.717	40.4999
75.7844							340.581	109.061			7.57963							264.908	64.7778			7.67395							224.557	40.6979
75.9488							341.553	109.264			7.59337							265.084	64.9728			7.69335							225.905	40.9009
75.9894							342.571	109.45			7.60553							265.271	65.1718			7.71598							227.305	41.1039
76.0627							343.544	109.658			7.621							265.451	65.3689			7.7372							228.293	41.2989
76.1001							344.565	109.863			7.63168							265.618	65.5679			7.7612							229.374	41.4819
76.1122							347.971	110.046			7.64775							266.535	65.7898			7.78745							232.918	41.6699
76.2053							348.933	110.237			7.66735							267.48	65.9928			7.80847							233.877	41.8779
76.2221							349.917	110.429			7.68403							268.599	66.2068			7.8375							234.908	42.0829
76.2942							350.872	110.803			7.69728							269.571	66.3979			7.866							235.934	42.2929
76.3795							351.823	110.961			7.71255							270.782	66.6219			7.8993							237.012	42.489
76.4357							353.047	111.143			7.72875							274.061	66.7939			7.91085							240.01	42.5549
76.4819							353.228	111.323			7.74332							275	66.9798			7.92965							241.003	42.6719
76.5049							353.423	111.497			7.7655							275.978	67.1739			7.95025							241.849	42.8809
76.5252							353.601	111.686			7.78608							277.411	67.3679			7.96675							243.454	43.087
76.5522							353.773	111.878			7.80462							278.242	67.5509			7.98782							244.447	43.1439
76.5739							354.705	112.076			7.81158							283.946	67.7629			8.013							250.342	43.287
76.5994							355.723	112.254			7.82942							284.937	67.963			8.03632							251.174	43.4939
76.6173							356.715	112.463			7.84492							285.922	68.3749			8.0567							252.508	43.682
76.6602							357.7	112.648			7.8598							286.888	68.561			8.0847							253.52	43.889
76.6941							358.705	113.074			7.87688							287.862	68.742			8.20598							254.294	44.111
76.7025							361.984	113.261			7.89203							290.628	68.918			8.26915							257.613	44.312
76.7288							362.774	113.882			7.90745							291.592	69.0889			8.28748							258.473	44.507
76.764							363.693	114.056			7.9247							292.579	69.262			8.31392							259.438	44.697
76.7845							365.273	114.216			7.94372							293.515	69.43			8.35107							260.462	44.878
76.8304							366.965	114.398			7.96152							294.545	69.6019			8.38397							261.455	45.069
76.8516							371.835	114.577			7.98358							297.35	69.7859			8.41265							263.081	45.2501
76.9549							372.683	114.772			7.99873							298.195	69.966			8.49475							263.265	45.437
77.0033							373.63	114.978			8.01455							299.143	70.1549			8.5347							263.474	45.6331
77.0292							374.904	115.163			8.03448							300.295	70.345			8.55375							263.686	45.817
77.0896							375.869	115.355			8.05077							301.352	70.546			8.57195							263.884	46.01
77.1151							378.706	115.55			8.07865							311.361	70.954			8.59267							264.881	46.197
77.1459							378.861	115.742			8.10197							312.621	71.137			8.63365							265.903	46.346
77.1769							379.047	115.929			8.12078							313.577	71.318			8.69097							266.935	46.539
77.1916							379.221	116.108			8.13815							314.498	71.5121			8.73258							267.782	46.7331
77.2186							379.399	116.302			8.16563							315.515	71.705			8.7579							268.771	46.9161
77.2356							380.444	116.489			8.1806							317.233	71.901			8.77335							271.92	47.0861
77.271							381.448	116.676			8.20402							317.443	72.0981			8.82418							272.827	47.2941
77.313							382.509	116.871			8.21935							317.618	72.294			8.8748							273.778	47.3421
77.3603							383.494	117.058			8.23885							317.799	72.495			8.93565							274.74	47.4821
77.3887							384.742	122.412			8.26103							317.971	72.68			8.96803							275.758	47.6711
77.4184							388.42	122.557			8.285							318.867	72.882			9.06363							278.753	48.0451
77.4449							389.389	122.732			8.30373							319.805	73.09			9.49718							279.72	48.2311
77.5464							390.422	122.898			8.32563							320.751	73.2921			9.56157							280.708	48.4281
77.7035							391.477	123.066			8.3416							321.681	73.5021			9.59858							281.679	48.6231
77.7391							392.736	123.164			8.36443							322.852	73.7081			9.63353							282.733	48.8022
77.7605							396.146	123.248			8.37572							326.416	73.9072			9.72857							285.83	48.9841
78.2942							397.178	123.433			8.39075							327.362	74.103			9.77945							286.785	49.1751
78.5382							398.399	123.619			8.40888							329.085	74.2951			9.8366							287.997	49.7591
78.7339							399.327	123.784			8.427							330.093	74.4961			9.87925							288.999	49.9512
78.8254							401.292	123.962			8.44145							331.074	74.6871			9.92485							290.109	50.1432
78.9025							404.674	124.151			8.4643							334.456	75.4781			9.96767							293.072	50.3412
78.9274							405.472	124.334			8.47723							335.377	75.6722			10.0272							293.997	50.5412
78.9467							406.437	124.532			8.49515							336.735	75.8732			10.113							295.019	50.7472
78.9656							407.595	124.73			8.51512							338.322	76.9052			10.1855							295.938	50.9782
78.9998							408.549	124.917			8.53125							339.242	77.0982			10.2365							296.993	51.1682
79.0224							412.22	125.103			8.55113							342.33	77.2812			10.3255							300.036	51.3842
79.0623							413.698	125.283			8.56635							342.521	77.4732			10.3751							301.567	51.5822
79.083							414.695	125.462			8.58938							342.716	77.6582			10.4848							306	51.7672
79.1069							418.675	125.631			8.60665							342.89	77.8443			10.5352							306.917	51.9402
79.1629							419.522	125.817			8.62097							343.068	78.0143			10.5957							307.811	52.1102
79.1838							422.753	125.992			8.6361							343.986	81.5213			10.6608							310.841	52.2852
79.2125							424.426	126.184			8.6517							344.942	81.6703			10.7489							311.757	52.4643
79.243							425.877	126.372			8.66517							345.899	81.8863			10.7843							312.711	52.6602
79.2704							426.84	126.568			8.67935							347.103	82.0243			10.8777							313.834	52.8473
79.3257							428.692	126.745			8.68805							347.969	82.2053			11.3623							314.962	53.0522
79.4287							431.956	126.935			8.69985							350.824	82.3874			11.4042							317.951	53.2482
79.4508							432.842	127.142			8.71017							351.698	82.5734			11.5002							318.869	53.4342
79.4711							433.833	127.318			8.72063							352.66	82.7714			11.5448							319.853	53.6173
79.4909							434.809	127.501			8.72878							354.593	82.9593			11.578							320.805	53.8043
79.5186							435.947	127.686			8.74118							356.63	83.1463			11.956							323.766	53.9922
79.5532							439.366	127.876			8.7482							359.624	83.3434			12.251							326.729	54.1812
79.5778							440.345	128.072			8.7656							359.777	83.5344			12.2952							327.661	54.3713
79.5944							441.366	128.277			8.7736							359.945	83.7153			12.3574							328.656	54.5673
79.6388							442.389	128.478			8.78555							360.107	83.9164			12.5278							329.684	54.7973
79.664							443.394	128.664			8.79908							360.27	84.0983			12.7226							330.788	54.9623
79.6883							446.763	128.846			8.80803							361.128	84.2814			12.7952							335.113	55.1433
79.722							447.746	129.05			8.82157							362.068	84.4844			12.9215							336.018	55.3303
79.7525							448.527	129.303			8.8303							363.945	84.8774			13.1244							337.091	55.5003
79.779							449.487	129.508			8.8422							364.92	85.0654			13.1995							338.065	55.6994
79.8204							450.416	129.709			8.85742							366.046	85.2655			13.2476							339.008	55.9143
79.973							454.972	129.911			8.87165							371.059	85.4664			13.3545							343.056	56.1093
80.0476							455.876	130.099			8.88235							372.827	85.6625			13.4731							344.072	56.3134
80.2382							457.099	130.298			8.89178							374.206	85.8624			13.6099							345.098	56.5123
80.3575							458.087	130.497			8.90635							375.334	86.0724			13.6844							346.315	56.6964
80.5067							459.068	130.68			8.91333							377.857	86.2595			13.739							347.296	56.8934
80.678							464.877	130.872			8.92272							380.856	86.4594			13.9423							348.985	57.0834
80.7139							465.817	131.059			8.93553							381.778	86.6514			13.9774							349.152	57.2654
81.0075							466.82	131.248			8.94468							382.752	86.8534			14.0883							349.332	57.4434
81.332							467.807	131.454			8.95133							383.742	87.1094			14.1449							349.532	57.6345
81.5449							468.778	131.644			8.96252							384.705	87.2925			14.6515							349.684	57.8294
81.7022							472.759	131.838			8.97302							387.715	87.4905			14.7084							350.637	60.5624
82.0581							473.866	132.026			8.98553							388.88	87.6885			15.9939							351.477	60.7015
82.2173							474.866	132.209			8.99113							389.878	87.8765			16.0213							352.406	60.8805
82.383							476.869	132.387			9.00245							390.846	88.0515			16.0666							353.374	61.0375
82.4159							478.221	132.56			9.01187							391.83	88.2355			16.0985							354.559	61.1906
82.6477							481.063	132.734			9.02745							393.42	88.4135			16.1297							358.203	61.3364
82.88							481.939	132.907			9.04285							393.619	88.5905			17.3033							359.051	61.5045
83.0813							482.916	133.497			9.05255							393.817	88.7745			17.3444							360.682	61.6696
83.1432							484.096	133.646			9.06565							394.004	88.9686			17.3885							361.471	61.8366
83.4768							485.017	133.81			9.07635							394.192	89.1755			17.5263							362.449	62.0085
83.5212							487.989	133.983			9.0845							395.081	89.3715			17.5691							365.886	62.1865
83.6321							489.471	134.16			9.09895							396.047	89.5735			17.6242							366.722	62.3735
83.8271							491.05	134.737			9.10778							397.053	89.7946			17.7338							367.542	62.5496
83.8645							491.98	134.923			9.1228							398.266	89.9936			17.9031							368.484	62.7465
83.9617							493.543	135.122			9.13987							399.219	90.2015			18.2572							369.422	62.9415
84.0016							496.142	135.317			9.16155							402.079	90.3896			18.3193							372.444	63.1296
84.2466							496.285	135.526			9.17652							402.947	90.5765			18.7661							373.873	63.3115
84.7114							496.452	135.723			9.19112							403.692	90.7656			18.8048							374.886	63.4956
84.9036							496.624	135.921			9.20807							404.814	90.9596			19.0397							375.815	63.6846
84.961							496.8	136.107			9.22082							405.79	91.1606			19.1702							376.831	64.0696
85.0451							497.741	136.288			9.2421							408.767	91.3476			19.2338							378.313	64.2736
85.2984							498.671	136.484			9.2882							409.688	91.5366			19.4343							378.554	65.0566
85.8131							500.609	136.677			9.3236							410.633	91.7207			19.5944							378.73	66.4086
86.0686							501.948	136.879			9.36208							411.619	91.9136			19.6283							378.892	66.5906
86.1017							503.122	137.076			9.40385							412.569	92.1127			19.65							379.059	66.7806
86.1697							506.107	137.275			9.4505							415.231	92.2996			19.6851							379.983	66.9796
86.2411							507.272	137.479			9.48498							416.122	92.4847			19.7358							381.324	67.1607
86.2478							508.942	137.684			9.52935							417.07	92.6797			19.7974							382.334	67.3667
86.292							509.949	137.865			9.72627							418.065	92.8756			20.4467							383.333	67.5947
86.3225							511.249	138.052			9.83343							419.059	93.0777			20.9371							384.497	67.8056
86.4742							515.689	138.24			9.9721							420.452	93.2806			21.0334							388.913	68.0017
86.6581							516.703	138.459			9.9958							420.639	93.4757			22.7288							389.876	68.1877
86.8089							518.842	138.649			10.0498							420.819	93.6757			22.7594							390.899	68.3768
86.8197							519.831	138.841			10.0949							421.003	93.8837			22.8167							391.9	68.5677
86.867							521.095	139.039			10.118							421.187	94.0906			22.9556							392.892	68.7836
87.0617							524.051	139.234			10.1382							422.179	97.2428			23.0248							407.014	68.9677
87.3552							524.943	139.426			10.1555							423.169	97.3908			23.3227							407.787	69.1748
87.5015							525.934	139.605			10.1677							424.153	97.5528			23.4125							408.665	69.3867
87.5314							527.298	139.776			10.1786							425.35	97.7198			23.6403							409.594	69.5578
87.5611							528.265	139.939			10.1879							426.712	97.8828			23.825							410.823	69.7207
87.6816							537.012	140.122			10.1973							428.745	98.0568			24.555							412.604	69.8917
87.6995							537.897	140.296			10.2036							428.924	98.2258			24.8577							412.759	70.0637
87.7241							538.766	140.475			10.2158							429.094	98.3998			25.032							412.928	70.2278
87.769							539.777	140.663			10.2247							429.27	98.5738			25.1706							413.105	70.3997
87.8661							541.506	140.85			10.2332							429.452	98.7588			25.2213							413.269	70.5738
87.9645							544.122	141.046			10.2398							430.322	98.9328			25.2714							414.113	70.7538
88.2379							544.382	141.231			10.2518							431.939	99.1048			25.2752							415.057	70.9368
88.4745							544.569	141.431			10.2568							432.763	99.2769			25.2786							416.475	71.1117
88.6486							544.74	141.618			10.2635							433.698	99.4558			25.2839							418.389	71.2868
89.0262							544.907	141.991			10.2715							437.391	99.6408			25.287							419.328	71.4888
89.4487							545.785	142.178			10.2818							440.139	99.8248			25.2895							422.923	71.8798
89.4665							548.606	142.364			10.2918							441.068	100.007			25.2926							423.856	72.2339
89.5051							549.62	142.566			10.3024							442.092	100.193			25.2958							424.86	72.6079
89.5489							550.941	142.768			10.3101							443.068	100.393			25.3							425.929	72.7929
89.5979							551.858	142.978			10.3181							444.042	100.601			25.3068							426.924	72.9919
89.6199							555.771	143.167			10.3277							447.002	100.782			25.3125							430.097	73.1809
89.6462							556.702	143.361			10.3397							447.934	100.97			25.3175							430.969	73.3818
89.9575							557.656	143.466			10.349							448.919	101.151			25.3238							431.89	73.5648
90.355							558.642	143.577			10.3558							449.955	101.337			25.3359							432.875	73.7508
90.5446							560.039	143.766			10.3668							450.97	101.526			25.3441							433.965	73.9369
90.7471							564.174	143.95			10.3764							454.076	101.708			25.355							436.929	74.1248
91.0814							565.245	144.143			10.3846							455.046	101.901			25.3673							437.854	74.3308
91.1276							566.156	144.757			10.4037							456.029	102.095			25.3749							438.826	74.5289
91.4645							567.154	144.94			10.4135							456.983	102.292			25.3927							439.754	74.7129
91.5353							568.139	145.377			10.4214							457.959	102.529			25.4223							441.115	74.9269
91.7194							571.249	145.573			10.4285							461.063	102.736			25.449							442.498	75.1309
91.8215							573.124	145.757			10.4419							462.025	102.937			25.4666							442.708	75.3489
91.8411							574.531	145.95			10.4461							462.996	103.128			25.4871							442.916	75.5559
91.8728							575.52	146.15			10.4535							463.956	103.317			25.506							443.121	75.7519
91.9224							577.837	146.592			10.4621							464.767	103.517			25.527							443.323	75.9349
91.9678							581.103	146.787			10.4731							468.107	103.711			25.546							444.275	76.1619
92.1047							582.078	146.976			10.4788							469.155	103.926			25.57							445.763	76.3689
92.2693							583.667	147.157			10.4861							470.381	104.116			25.5822							446.742	76.5659
92.3248							584.629	147.335			10.4951							471.267	104.215			25.6017							447.736	76.7769
92.408							585.646	147.499			10.5028							472.828	104.306			25.6206							449.398	76.988
92.8256							588.877	147.668			10.5065							475.986	104.477			25.6421							452.548	77.185
92.9854							589.863	147.844			10.5156							477.037	104.658			25.6611							453.525	77.362
93.1597							590.845	148.013			10.5243							478.077	104.831			25.6831							454.52	77.54
93.298							591.835	148.18			10.5342							480.6	105.003			25.7041							455.47	77.699
93.4817							601.828	148.346			10.5454							481.496	105.189			25.7367							456.556	77.903
93.5376							605.047	148.518			10.5497							484.344	105.449			25.8099							459.532	79.727
94.255							605.934	148.701			10.559							485.255	105.638			25.8483							460.495	79.8961
94.4302							606.886	148.871			10.5647							486.395	105.831			25.8739							461.5	80.074
94.971							607.887	149.043			10.5753							487.425	106.025			25.9							462.5	80.2561
95.0713							608.912	149.209			10.5816							488.433	106.218			25.931							463.194	80.615
95.2966							611.996	149.387			10.5886							492.136	106.406			25.9439							465.87	80.7951
95.4808							613.107	149.565			10.5926							493.108	106.6			25.9786							466.683	81.0001
95.5217							614.381	149.747			10.6035							494.16	106.787			26.0231							467.602	81.1931
96.1385							615.318	149.925			10.6098							495.15	106.972			26.0556							468.716	81.3891
96.229							616.289	150.125			10.6212							496.124	107.16			26.1005							469.574	81.58
96.8929							617.679	150.316			10.6275							500.14	107.405			26.1297							472.403	81.7682
96.9638							617.872	150.499			10.6373							503.06	109.116			26.1681							473.257	81.9901
96.9965							618.071	150.694			10.6487							503.91	109.668			26.1987							474.326	82.2082
97.0197							618.264	150.878			10.6564							505.355	109.817			26.3291							475.377	82.4211
97.0671							618.449	151.057			10.6656							506.343	110.193			26.3699							476.38	82.6161
97.1585							619.355	151.243			10.6739							509.399	110.35			26.5354							480.057	82.8761
97.9612							620.346	151.435			10.6823							510.688	111.315			26.6325							480.909	83.1271
98.1853							621.423	152.002			10.6933							511.668	111.546			26.7207							481.899	83.3301
98.2815							622.615	152.194			10.7006							513.808	111.747			26.7627							482.924	83.5472
98.3218							623.649	152.409			10.7143							517.278	111.958			26.7978							483.992	83.7651
98.4509							627.167	152.604			10.7204							519.802	112.166			26.8273							486.829	83.9912
98.5018							628.286	152.798			10.7336							521.026	112.184			26.8663							487.755	84.2022
98.523							629.236	152.99			10.7424							521.965	112.355			26.8882							488.826	84.3962
98.5419							630.207	153.195			10.7532							522.918	112.53			26.9189							489.896	84.5872
98.5813							631.198	153.406			10.7643							523.855	112.705			26.9573							490.92	84.7852
98.6226							634.403	153.624			10.7762							527.134	112.899			27.017							492.542	84.9602
98.669							635.586	153.801			10.7841							528.145	113.079			27.1983							492.729	85.1561
99.4297							636.554	153.99			10.7959							529.067	113.274			27.3111							492.916	85.3611
99.4693							637.561	154.179			10.8062							530.116	113.466			27.5679							493.106	85.5492
99.5495							638.6	154.364			10.8179							531.114	113.66			27.6607							493.269	85.7472
99.5965							649.021	154.547			10.8245							534.112	113.841			27.6909							494.166	85.9252
99.8632							649.17	154.735			10.8355							535.218	114.035			27.7633							495.156	86.0842
100.015							649.311	154.923			10.8451							536.254	114.225			27.8989							496.18	86.2533
100.668							649.472	155.103			10.8591							539.011	114.396			30.4165							497.274	86.4152
100.775							649.631	155.274			10.8642							539.896	114.577			30.8107							498.28	86.5792
100.8							650.452	155.45			10.8736							542.775	114.755			31.0613							501.724	86.7422
100.847							651.354	155.64			10.8837							543.748	114.942			31.3244							502.665	86.9122
100.877							652.28	155.824			10.8973							544.663	115.128			32.4513							503.71	87.0803
101.906							653.215	155.997			10.9106							545.654	115.317			33.0105							505.608	87.2723
101.94							654.156	156.174			10.9225							546.622	115.503			33.0384							507.266	87.4513
101.984							657.127	156.366			10.9336							549.537	115.685			33.3415							511.029	87.6282
102.079							658.033	156.558			10.9632							550.534	115.892			34.3646							511.977	87.8123
102.177							658.975	156.742			13.3155							552.584	116.083			34.4124							513.157	88.0062
102.439							659.976	156.94			13.3374							553.442	116.275			36.1482							514.47	88.1972
102.539							661.148	157.14			13.368							554.592	116.479			36.6865							515.498	88.3743
102.543							664.823	157.511			13.3986							558.446	116.657			36.9026							518.953	88.5593
102.613							665.74	157.69			13.4267							560.358	116.843			37.892							520.282	88.7513
102.644							667.516	157.863			13.4705							571.232	117.031			37.982							521.221	88.9443
102.683							668.159	158.095			13.489							572.123	117.243			38.9297							522.223	89.1533
102.74							669.544	158.284			13.5267							573.033	117.452			39.3354							523.256	89.3474
102.78							678.754	159.083			13.5473							576.27	117.659			39.7417							532.944	89.5423
102.866							680.762	159.254			13.562							586.764	117.851			40.5033							533.854	89.7384
102.913							681.738	159.421			13.6026							587.577	118.05			40.5646							534.87	89.9163
102.977							682.629	159.619			13.624							589.13	118.239			41.2576							535.914	90.1204
103.019							683.569	159.822			13.6533							589.958	118.431			41.3058							537.275	90.4983
103.61							695.123	160			13.7328							593.148	118.63			41.4218							541.258	90.5503
103.756							696.037	160.193			15.8348							594.034	119.014			41.4464							542.213	91.0914
103.798							696.939	160.397			15.869							595.371	119.23			41.5778							543.436	91.6424
103.829							697.883	160.607			15.9024							596.332	119.422			41.6048							544.391	91.8424
103.894							698.844	160.805			15.9235							597.478	119.616			41.6418							545.438	92.0374
104.016							701.903	160.987			15.9374							602.707	120.28			41.7022							548.398	92.2504
104.407							702.863	161.212			15.9541							603.504	120.603			42.0599							549.365	92.2794
104.817							704.086	161.412			15.968							604.357	120.823			42.0912							550.452	92.4984
104.847							704.752	161.596			15.977							605.359	121.052			42.4537							551.645	93.0864
104.962							706.539	161.783			15.9901							606.754	121.2			42.4963							552.604	93.2694
105.103							709.48	161.974			16.0048							609.678	121.385			42.9209							625.161	93.4755
105.15							710.392	162.173			16.0156							611.613	121.549			43.2323							626.01	93.6604
105.268							711.296	162.382			16.0256							612.372	121.714			43.4408							626.852	93.8365
105.313							713.115	162.573			16.0369							613.4	121.879			43.4738							627.801	94.0265
105.343							713.992	162.747			16.0483							614.327	122.055			43.693							635.332	94.2115
105.37							718.454	162.927			16.0629							615.68	122.223			43.7204							637.961	94.3905
106.473							719.883	163.155			16.0755							615.862	122.387			43.9081							639.029	94.5584
106.538							720.967	163.347			16.1003							616.058	122.551			43.9371							652.806	94.7415
106.92							724.493	163.54			16.1248							616.259	122.737			45.236							653.6	94.8955
106.949							725.111	163.965			16.1384							616.443	122.917			45.3083							654.511	95.0605
107.013							726.413	164.145			16.156							617.357	123.092			45.6908							657.5	95.2185
107.369							726.833	164.344			16.1693							618.359	123.273			46.2835							663.832	95.4585
107.391							727.035	164.534			16.178							619.3	123.459			46.3488							678.021	95.6015
107.57							727.229	164.702			16.194							620.796	123.658			46.4222							748.073	96.8546
107.696							727.424	164.873			16.2082							621.798	123.838			46.5412							749.418	97.0226
107.768							728.318	165.057			16.219							631.526	124.03			47.3706							767.374	97.1826
107.878							729.317	165.268			16.2301							632.542	124.627			47.3881							768.204	97.3835
107.936							730.275	165.461			16.244							633.451	124.83			48.0168							769.119	97.7725
107.961							731.307	165.649			16.2565							634.374	125.393			48.1225							770.033	97.9496
108.092							732.332	165.838			16.2666							635.584	125.993			48.1808							771.455	98.1496
108.254							735.45	166.043			16.2792							638.427	126.155			48.2091							772.97	98.3435
108.283							736.383	166.239			16.2885							639.361	126.334			48.2666							773.131	98.5286
108.47							737.356	166.441			16.2965							640.274	126.512			48.2982							773.318	98.7306
108.537							738.36	166.652			16.3126							641.309	126.682			48.3701							773.488	98.9556
108.636							739.436	167.286			16.3254							642.328	126.877			48.4274							773.657	99.1616
108.772							742.467	168.009			16.3378							643.716	127.07			48.7973							774.526	99.2756
108.89							743.432	168.145			16.3519							643.909	127.263			49.5418							775.432	99.3637
109.307							744.427	168.324			16.365							644.106	127.46			49.7274							776.39	99.5437
109.479							745.428	168.499			16.3788							644.286	127.667			50.4229							777.331	99.7487
109.594							746.392	168.684			16.3898							644.479	127.842			50.4507							778.419	99.9486
109.665							747.817	168.878			16.3994							645.402	128.046			50.4687							781.339	100.144
109.713							748.021	169.096			16.4111							646.426	128.241			50.5033							782.225	100.331
109.799							748.215	169.293			16.4195							647.416	128.653			50.5805							783.15	100.519
109.822							748.413	169.472			16.4336							649.345	128.826			50.6373							784.153	100.742
109.846							748.612	169.678			16.4438							650.371	129.035			50.6896							785.133	100.94
109.894							750.219	169.85			16.4554							654.053	129.448			50.7195							788.175	101.143
109.938							751.156	170.026			16.4671							654.975	129.573			50.7542							789.087	101.345
110.375							752.444	170.206			16.4832							656.155	129.749			50.7819							790.098	101.534
110.411							753.263	170.392			16.4982							657.187	129.907			50.8203							791.038	101.719
110.482							754.266	170.566			16.5092							658.623	130.082			50.9146							792.242	101.904
110.507							756.934	170.731			16.5186							661.96	130.251			50.9322							795.536	102.079
110.525							757.584	170.907			16.5354							662.912	130.425			50.9424							796.48	102.247
110.534							758.361	171.114			16.5466							663.9	130.621			50.9621							797.363	102.435
110.55							759.861	171.304			16.5502							664.871	130.828			50.9792							798.269	102.625
110.579							761.283	171.495			16.5677							665.875	131.052			50.9967							799.542	102.83
110.588							764.599	171.69			16.5758							667.273	131.252			51.0189							802.688	103.035
110.604							765.908	171.878			16.5897							667.484	131.447			51.0407							803.684	103.228
110.613							766.737	172.07			16.5966							667.684	131.616			51.1116							804.661	103.418
110.622							767.631	172.275			16.6068							667.897	131.794			51.1549							805.682	103.615
110.628							768.394	172.477			16.6167							668.096	131.972			51.2176							806.726	103.838
110.639							774.048	172.677			16.6268							669.006	132.168			51.2389							809.976	104.049
110.649							775.038	172.873			16.6366							670.05	132.359			51.2672							810.919	104.251
110.663							775.952	173.074			16.6495							671.035	132.557			51.5047							811.855	104.463
110.671							776.972	173.264			16.657							672.574	132.77			51.6989							813.15	104.668
110.695							777.884	173.461			16.6643							677.526	133.168			53.2937							814.248	104.859
110.703							779.423	173.666			16.6734							680.454	133.338			54.1577							817.364	105.064
110.723							779.627	177.773			16.6785							681.429	133.56			54.1788							818.262	105.301
110.752							779.829	177.903			16.6911							682.382	134.135			54.2027							819.293	105.485
110.772							780.047	178.078			16.7023							683.511	134.323			54.2179							820.04	105.702
110.799							780.252	178.251			16.7127							684.806	134.531			54.2338							821.539	105.904
110.826							781.219	178.424			16.7242							688.052	134.749			54.2503							826.908	106.122
110.853							782.374	178.604			16.738							688.917	134.972			54.2658							827.846	106.726
110.875							783.824	178.796			16.7461							690.167	135.165			54.2844							828.995	106.959
110.911							784.768	178.991			16.7601							693.398	135.389			54.3065							830.03	107.152
110.953							785.705	179.185			16.7717							694.219	135.59			54.3228							831.031	107.355
110.986							799.739	179.378			16.7865							696.995	135.768			54.3516							834.56	107.545
[truncated: 12,862 more rows]

## Sheet: Cell4
Cell4 Day1	Citric_Acid	NaCl	Quinine	Sucrose	Artificial Saliva	Rinse	Lick			Cell4 Day2	Citric_Acid	NaCl	Quinine	Sucrose	Artificial Saliva	Rinse	Lick			Cell4 Day3	Citric_Acid	NaCl	Quinine	Sucrose	Artificial Saliva	Rinse	Lick
[truncated: 12,799 more rows]

[truncated: 9 more sheets: Cell5, Cell6, Cell7, Cell8, Cell9, Cell10, Cell11, Cell12, Cell13]
