# Supplementary material for: Spontaneous Changes in Taste Sensitivity of Single Units Recorded over Consecutive Days in the Brainstem of the Awake Rat
Source: PLoS One. 2016 Aug 1;11(8):e0160143. doi: 10.1371/journal.pone.0160143 (PMC4968845; doi:10.1371/journal.pone.0160143)
Supplement: S2 File — Datasets for each neuron that met the “same unit” criterion are separated by tabs and listed by the number in which the neuron appears in Table 2. Consecutive recording days are listed together. Timestamps for spiking activity of each PbN neuron and each event associated with that neuron are separated into columns. Timestamps for each neuron and event are listed chronologically in descending order. (XLSX) [file pone.0160143.s002.xlsx]

## Sheet: Legend
		Legend for the following tabs
		Each of the following tabs holds the time for each spike and event from all cells in a specific animal on a specific day that were used in the accompanying manuscript.
	Cell X Day Y	Denotes the cell (X) and day (Y) for each unit used in table 1
		Numbers below each unit denote the time from start of session in which each action potential occurred
	Citric_Acid	Numbers below Citric_Acid denote the time from start of session for each lick of citric acid
	MSG	Numbers below MSG denote the time from start of session for each lick of MSG
	NaCl	Numbers below NaCl denote the time from start of session for each lick of NaCl
	Quinine	Numbers below Quinine denote the time from start of session for each lick of quinine
	Sucrose	Numbers below Sucrose denote the time from start of session for each lick of sucrose
	Artificial Saliva	Numbers below Artificial Saliva denote the time from start of session for each lick of artificial saliva when artificial saliva was used as a control tastant
	Water	Numbers below Water denote the time from start of session for each lick of water when water was used as a control tastant
	Rinse	Numbers below Rinse denote the time from start of session for each rinse lick wheather it was artificial saliva or water
	Lick	Numbers below Lick denote the time from start of session for every lick including reinforced and non-reinforced licks

## Sheet: Cell1
Cell1 Day1	Citric_Acid	MSG	NaCl	Quinine	Sucrose	Water	Rinse	Lick			Cell1 Day2	Citric_Acid	MSG	NaCl	Quinine	Sucrose	Water	Rinse	Lick			Cell1 Day3	Citric_Acid	MSG	NaCl	Quinine	Sucrose	Water	Rinse	Lick			Cell1 Day4	Citric_Acid	MSG	NaCl	Quinine	Sucrose	Water	Rinse	Lick
1.59242	28.7387	54.8706	34.9306	47.8607	62.0335	41.8046	20.5986	19.8036			0.069575	30.2811	35.6322	53.5611	47.2781	41.5211	59.7131	25.5922	24.7271			3.38515	94.8591	82.4692	107.771	100.83	76.5191	88.6102	71.9561	71.1281			0.647875	12.1877	0.5788	33.1957	39.2966	6.59973	17.9328	2.04675	0.0677
1.77523	28.8896	55.4015	35.2807	48.0476	62.3915	41.9896	23.5026	19.9466			0.1827	30.4622	35.7781	53.7231	47.4241	41.6791	59.9021	26.2981	24.8331			3.50725	95.0322	82.6372	107.96	101.003	76.6902	88.7963	73.1772	71.3881			0.681175	12.3437	0.73685	33.3736	39.4466	6.74777	18.1018	2.88075	0.22875
1.82317	29.0496	55.5625	35.4677	48.2485	62.5605	42.1906	24.3067	20.1486			1.80088	30.6272	35.9502	53.8731	47.5921	41.8321	60.0991	27.2202	25.3141			3.62547	95.2151	82.8032	108.127	101.179	76.8642	88.9862	73.9661	71.5151			0.68865	12.5047	0.896775	33.5477	39.6156	6.9038	18.2738	3.72682	0.39875
1.82655	29.2217	55.7355	35.6276	48.4316	62.7355	42.3737	25.2837	20.2896			3.1945	30.7882	36.1122	54.014	47.7641	42.0051	60.2771	28.3112	25.4501			17.1717	95.3751	82.9691	108.312	101.378	77.0402	89.1672	74.7282	71.6511			0.699725	12.6647	1.06583	33.7147	39.7736	7.06075	18.4458	4.62573	0.578725
1.84003	29.3746	55.9105	35.7906	48.6086	62.8775	42.5507	27.7726	20.5985			7.38992	30.9541	36.2732	54.1741	47.9231	42.1711	60.4582	29.1291	25.5921			22.0068	95.5571	83.1471	108.502	101.671	77.1981	89.3492	75.5162	71.9561			0.71905	12.8038	1.23175	33.8827	39.9416	7.2108	18.5978	5.4428	0.736775
1.86343	67.9845	100.561	80.2334	92.4814	86.5724	74.0405	30.7556	20.7826			10.722	86.853	81.18	93.5829	99.6609	69.2511	75.1351	31.7191	25.7261			38.7771	151.699	130.457	144.709	123.242	136.761	114.233	78.0172	72.0671			0.76515	50.8396	56.4997	75.1535	62.4516	44.9986	27.1798	7.9818	0.896725
1.92172	68.1785	100.716	80.3945	92.6604	86.7134	74.1946	31.6486	21.2596			11.0657	87.0209	81.326	93.7559	99.8359	69.421	75.303	32.4462	25.8551			40.1212	151.894	130.627	144.888	123.408	136.928	114.419	78.8492	72.1941			0.7868	51.0046	56.6606	75.3435	62.6185	45.1827	27.3328	8.77075	1.06575
1.92578	68.3675	101.061	80.5694	92.8193	86.9014	74.3795	32.4256	21.9166			12.5778	87.1979	81.51	93.9179	99.9908	69.574	75.46	33.1822	25.9901			46.7392	152.071	130.797	145.07	123.578	137.089	114.622	79.6992	72.8691			0.802175	51.1696	56.8066	75.5105	62.7886	45.3787	27.4837	9.56777	1.23168
1.92705	68.5465	101.237	80.7284	93.0214	87.0854	74.5505	33.2326	22.1376			13.4687	87.364	81.6789	94.0889	100.167	69.732	75.6431	33.9901	26.1541			47.8846	152.282	130.966	145.248	123.757	137.285	114.796	80.5611	72.9992			0.808	51.3316	56.9665	75.6874	62.9716	45.5847	27.6368	10.3617	1.40775
1.98317	68.7245	101.582	80.8964	93.2473	87.2634	74.7205	34.0656	23.5025			13.5494	87.523	81.8529	94.2558	100.37	69.9051	75.813	34.8101	26.298			48.0614	152.529	131.118	145.417	123.934	137.451	114.968	81.4382	73.1771			0.820025	51.4936	57.1276	75.8555	63.1375	45.7676	27.7937	11.1267	1.57373
1.9929	113.102	107.202	128.239	134.215	146.755	120.893	36.5976	23.6615			20.5648	124.51	203.171	106.895	114.315	197.404	191.917	37.0751	26.453			49.6729	171.675	191.374	177.882	165.148	158.846	184.454	83.9991	73.3081			0.821275	92.9424	81.2875	113.985	106.632	87.0034	68.2696	13.5507	1.73775
1.99382	113.274	107.393	128.415	134.364	146.931	121.077	37.4436	23.8196			20.8048	124.662	203.342	107.07	114.476	197.577	192.05	37.8791	26.5971			57.2559	171.833	191.531	178.058	165.331	159.021	184.622	84.8742	73.4942			0.82595	93.1144	81.4665	114.152	106.797	87.1875	68.4426	14.6717	1.89475
2.01943	113.451	107.538	128.564	134.543	147.108	121.261	38.2826	23.9826			21.5608	124.802	203.512	107.244	114.637	197.721	192.197	38.6761	26.9011			67.3048	172.016	191.714	178.208	165.738	159.168	184.986	85.7221	73.6542			0.833	93.3004	81.6335	114.312	106.951	87.3784	68.6056	15.5048	2.04668
2.0235	113.626	107.716	128.73	134.696	147.284	121.439	39.5155	24.1476			22.1865	124.962	203.664	107.398	115.002	197.885	192.343	39.5241	27.0601			69.5551	172.184	191.875	178.38	165.993	159.344	185.156	86.6231	73.8082			0.83685	93.4824	81.7944	114.459	107.116	87.5485	68.7766	16.3437	2.21468
2.04372	113.811	107.886	128.891	134.885	147.459	121.618	40.4186	24.3066			22.72	125.135	203.83	107.552	115.153	198.039	192.494	40.3402	27.2201			72.9271	172.335	192.042	178.56	166.182	159.528	185.622	87.5072	73.9661			0.840375	93.6684	81.9554	114.62	107.26	87.7295	69.8306	17.1207	2.39275
2.06113	165.058	214.106	171.964	179.546	152.569	158.479	41.8045	24.4676			25.7829	227.346	233.23	209.075	215.06	221.755	238.686	42.9981	27.3691			72.9492	224.867	212.127	232.143	197.265	218.681	205.82	88.6102	74.1191			0.847225	125.366	119.506	137.145	174.389	131.201	99.3925	17.9328	2.5677
2.09748	165.217	214.247	172.104	179.705	152.73	158.644	41.9896	24.7916			25.7903	227.505	233.387	209.257	215.218	221.93	238.833	43.8	27.8441			72.9536	225.053	212.298	232.297	197.421	218.852	206.006	88.7962	74.2671			0.84875	125.528	119.695	137.542	174.547	131.377	99.5605	18.1018	2.72368
2.17177	165.391	214.387	172.276	179.837	152.883	158.813	42.1906	24.9626			25.7936	227.67	233.538	209.414	215.386	222.084	238.997	44.599	28.0082			73.0067	225.245	212.449	232.46	197.602	219.007	206.164	88.9861	74.4141			0.854675	125.7	119.865	137.738	174.705	131.545	99.7224	18.2737	2.88068
2.17528	165.562	214.536	172.435	180	153.052	158.99	42.3736	25.1216			25.7988	227.85	233.677	209.571	215.553	222.247	239.169	45.4371	28.1571			73.1311	225.992	212.627	232.63	197.789	219.177	206.334	89.1671	74.5741			0.860525	125.874	120.03	137.932	174.876	131.714	100.448	18.4457	3.05673
2.19957	165.723	214.679	172.595	180.159	153.208	159.188	42.5506	25.2836			25.8014	228.174	233.824	209.729	215.731	222.402	239.327	46.2691	28.3111			73.1409	226.149	212.827	232.801	198.554	219.357	207	89.3491	74.7281			0.86825	126.028	120.203	138.114	175.032	131.867	100.672	18.5977	3.2447
2.21785	251.875	233.315	238.919	225.284	246.089	219.521	43.3105	25.9326			25.8041	276.114	264.232	257.314	244.524	269.871	250.758	49.2941	28.4701			73.3437	238.179	269.27	250.739	257.871	277.577	244.267	90.2041	74.8782			0.87175	156.576	168.491	201.513	208.309	150.588	144.181	19.3377	3.4207
2.21963	252.041	233.465	239.077	225.892	246.254	219.67	44.1376	26.0916			25.8193	276.295	264.404	257.487	244.703	270.042	250.936	50.3321	28.6301			73.4053	238.347	269.404	250.908	258.033	277.75	244.485	91.0641	75.0371			0.885375	156.701	168.674	201.859	208.497	150.78	144.374	20.1457	3.5587
2.22133	252.196	233.635	239.265	226.021	246.426	219.832	44.9885	26.2626			25.824	276.471	264.565	257.652	244.875	270.191	251.112	51.1121	28.8001			73.4105	238.526	269.559	251.083	258.208	277.924	244.586	91.9971	75.196			0.896375	157.064	168.839	202.031	208.694	150.964	144.566	20.9627	3.72675
2.23875	252.354	233.789	239.433	226.182	246.593	219.987	45.8886	26.4186			25.8371	276.64	264.724	257.796	245.048	270.359	251.277	51.922	28.9601			73.4165	238.913	269.695	251.25	258.369	278.076	244.742	92.9431	75.353			0.902125	157.24	169.005	202.193	208.867	151.135	144.745	21.8487	3.9027
2.24713	252.662	233.95	239.601	226.324	246.747	220.166	46.8006	27.7725			25.8389	276.806	264.889	257.958	245.237	270.521	251.431	52.7421	29.1291			73.4833	239.135	269.835	251.578	263.461	278.252	244.88	93.8051	75.5161			0.91725	157.415	169.178	202.363	209.38	151.295	144.895	26.0617	4.08075
2.24848	274.519	295.082	262.61	287.864	268.282	281.264	49.9055	27.9386			25.8468	312.241	300.475	294.593	306.208	288.631	282.478	54.991	29.2911			73.4998	293.421	283.52	306.579	320.081	300.845	312.733	96.5911	75.681			0.922625	187.066	391.143	426.055	396.66	181.462	194.504	27.1797	4.26067
2.2682	274.686	295.237	262.772	288.009	268.524	281.43	50.7775	28.0815			25.8532	312.39	300.647	294.76	306.39	288.756	282.643	55.8231	29.4711			73.5035	293.611	284.439	306.77	320.285	301.004	312.906	97.4531	75.8371			0.9286	187.224	391.297	426.204	396.818	181.589	194.666	27.3327	4.43872
2.38442	274.843	295.382	262.902	288.155	268.678	281.593	51.6145	28.2415			25.8574	312.545	300.823	294.926	306.564	288.915	282.817	56.6061	29.6371			73.5075	293.789	284.62	306.921	320.46	301.161	313.056	98.2321	76.0041			0.93625	187.396	391.449	426.353	396.985	181.736	194.827	27.4836	4.62568
2.40168	275.029	295.528	263.05	289.844	268.84	281.759	52.4205	28.4136			25.8757	312.717	300.979	295.088	306.747	289.09	282.987	57.4571	29.7981			73.5126	293.946	285.742	307.078	320.627	301.33	313.244	99.0121	76.1671			0.958275	187.56	391.597	426.491	397.149	181.888	194.981	27.6367	4.79275
2.43072	275.866	295.69	263.215	290.333	268.999	281.921	53.7315	28.5755			25.93	312.884	301.134	295.247	306.911	289.248	283.154	58.3301	29.9581			73.5373	294.115	287.847	307.236	320.792	301.495	313.953	99.9821	76.3481			0.96345	187.701	391.747	426.647	397.303	182.03	195.131	27.7936	4.96875
2.43195	350.227	339.143	300.843	307.765	344.601	333.343	56.7355	28.7386			25.9351	324.756	344.326	331.876	318.8	351.405	337.596	59.713	30.1011			73.5439	453.056	447.292	426.556	437.876	432.281	326.729	103.133	76.5191			0.97255	420.666	402.353	444.677	450.754	414.972	407.945	28.5797	5.1467
2.449	350.395	339.291	301.021	307.911	344.774	333.481	57.5585	28.8895			25.9418	324.902	344.522	332.043	318.961	351.573	337.733	59.9021	30.281			73.5564	453.189	447.462	426.716	438.052	432.454	326.905	103.903	76.6901			0.977775	420.806	402.526	444.844	450.926	415.107	408.123	29.3977	5.2847
2.46365	350.535	339.427	301.193	308.085	344.927	333.623	58.4025	29.0496			25.9442	325.086	344.721	332.218	319.104	351.748	337.899	60.099	30.4621			73.563	453.36	447.622	426.873	438.228	432.614	327.09	104.711	76.8641			0.984775	420.956	402.698	445.004	451.113	415.272	408.315	30.2257	5.44273
2.4821	350.704	339.579	301.364	308.246	345.086	333.753	59.2455	29.2216			25.9618	325.386	344.9	332.403	319.274	351.937	338.066	60.277	30.6271			73.5754	453.694	447.775	427.023	438.399	432.783	421.424	105.589	77.0401			0.990425	421.106	402.867	445.178	451.298	415.438	409.086	31.1077	5.62075
2.63172	350.871	339.723	301.535	308.412	345.306	333.904	60.6495	29.3745			25.9648	325.549	345.087	332.578	319.438	352.103	338.503	60.4581	30.7881			73.5917	453.8	447.922	427.184	439.793	432.925	421.756	106.488	77.1981			0.996175	421.244	403.023	445.349	451.456	415.587	409.314	31.9747	5.79767
2.63695	357.343	445.57	439.833	365.08	428.678	434.028	63.7065	29.5555			25.97	402.293	425.835	419.551	357.355	407.516	413.585	65.254	30.954			73.599	539.981	528.437	750.88	459.015	534.137	546.174	109.382	77.3571			0.998175	431.724	472.382	500.77	489.741	477.795	438.703	34.6926	5.97067
2.64785	357.5	445.74	439.969	365.241	428.817	434.17	64.5615	29.7676			25.9808	402.448	426.004	419.697	357.513	407.646	413.752	65.914	31.1101			73.6034	540.153	528.579	750.996	459.16	534.301	546.313	110.305	77.5281			1.00475	431.86	472.545	500.905	489.88	477.956	438.848	35.5447	6.16175
2.65397	357.661	445.892	440.103	365.4	428.956	434.329	65.3965	29.9205			25.9895	402.572	426.159	419.868	357.663	407.805	413.951	66.6929	31.2711			73.6292	540.33	528.73	751.114	459.302	534.446	546.427	111.133	77.7101			1.00585	431.985	472.711	501.039	490.053	478.124	439.007	36.3717	6.29975
2.66823	357.819	446.066	440.234	365.564	429.083	434.498	66.2645	30.1055			26.0088	402.724	426.316	420.027	357.836	407.971	414.114	67.554	31.4001			73.6576	540.48	528.859	751.264	459.432	534.601	546.61	112.042	77.8741			1.01283	432.163	472.862	501.178	490.196	478.279	439.166	37.2336	6.48367
2.7832	358.003	446.206	440.422	366.024	429.238	434.624	67.1265	30.7555			26.0708	402.875	426.482	420.199	358.204	408.143	414.288	68.435	31.5631			73.6816	540.614	529.021	751.396	459.576	534.773	547.657	113.166	78.0171			1.02127	432.319	473.009	501.328	490.341	478.406	439.309	38.0987	6.59965
2.859	523.244	511.389	517.046	452.368	556.178	549.9	69.7984	30.9965			26.0733	445.077	458.149	451.982	464.402	432.036	437.895	70.691	31.719			73.6842	772.068	761.196	766.645	784.059	756.177	778.377	114.233	78.1761			1.0235	483.692	560.839	668.743	656.828	554.99	566.737	40.8366	6.74768
2.8734	523.391	511.522	517.198	452.485	556.345	550.041	70.5374	31.1586			26.0889	445.222	458.324	452.148	464.561	432.213	438.075	71.521	31.8651			73.6916	772.243	761.341	766.82	784.22	756.334	778.541	114.419	78.3311			1.02755	483.839	560.999	668.897	657.084	555.145	566.899	41.6616	6.9037
3.41518	523.536	511.642	517.356	452.625	556.509	550.207	71.3765	31.3235			26.0917	445.381	458.504	452.312	464.735	432.409	438.26	72.368	31.9881			73.7109	772.403	761.495	766.949	784.427	756.483	778.709	114.622	78.4971			1.03487	483.999	561.136	669.074	657.275	555.302	567.038	42.5006	7.06067
3.42042	523.689	511.794	517.518	452.774	556.679	550.367	72.1614	31.4856			26.107	445.552	458.672	452.471	465.645	432.618	438.43	73.2489	32.1291			73.7162	772.552	761.632	767.124	784.533	756.644	778.845	114.796	78.6751			1.0429	484.145	561.279	669.234	657.452	555.457	567.188	43.3746	7.2107
3.45653	544.739	511.928	517.674	461.812	556.867	550.523	73.0065	31.6486			26.1199	445.729	458.84	452.637	465.795	432.745	438.565	74.0859	32.284			73.7469	772.709	761.781	767.288	784.687	756.783	779.165	114.968	78.8491			1.05315	484.466	561.438	669.38	657.624	555.575	567.598	44.1946	7.37467
3.47795	587.321	567.557	561.929	573.112	582.177	596.515	74.0405	31.8025			26.1268	500.81	494.92	508.209	488.745	514.433	520.506	75.135	32.4461			73.759	982.827	994.132	1005.29	790.522	999.828	988.042	116.22	79.0041			1.05598	573.797	650.67			663.417	674.809	46.6396	7.52465
3.61725	587.422	567.721	562.102	573.253	582.32	596.669	74.1945	31.9416			26.1634	501	495.073	508.362	488.882	514.584	520.678	75.3029	32.5911			73.7949	982.969	994.292	1005.47	790.661	999.99	988.199	117.428	79.1761			1.07155	573.97	650.846			663.555	675.007	47.4697	7.67267
3.67185	587.568	567.883	562.261	573.412	582.463	596.815	74.3795	32.1095			26.1766	501.18	495.222	508.534	489.031	514.756	520.871	75.46	32.7231			73.8093	983.118	994.439	1005.64	790.793	1000.15	988.357	120.57	79.3521			1.08285	574.161	651.017			663.706	675.195	48.2906	7.82562
3.67395	587.727	568.026	562.428	573.572	582.61	596.962	74.5504	32.2716			26.208	501.369	495.377	508.702	489.183	514.923	521.041	75.643	32.8591			73.8366	983.27	994.571	1005.8	790.953	1000.31	988.481	121.36	79.5281			1.08422	574.344	651.169			663.873		49.1157	7.98172
3.6926	587.892	568.183	562.591	573.725	582.765	597.11	74.7204	32.4256			26.2156	501.986	495.531	508.867	489.33	515.071	521.604	75.8129	33.0221			73.9027	983.416	994.72	1005.96	791.089	1000.44	988.619	122.227	79.6991			1.09357	574.974	651.338			663.996		49.8957	8.13775
3.88195				620.83	615.013	609.063	75.9445	32.5725			26.2341	527.014	627.097	643.186	556.173	634.663	620.513	76.9919	33.1821			73.9116	1034.77	1028.04	1053.95	1010.68	1048.23	1040.6	124.838	79.8701			1.10217							52.2696	8.29267
3.88532				620.99	615.177	609.201	76.7535	32.7216			26.2479	527.195	627.262	643.759	556.336	634.917	620.647	77.825	33.3341			73.9377	1034.93	1028.18	1054.13	1010.85	1048.41	1041.14	125.795	80.0421			1.10838							53.1176	8.4537
5.55588				621.147	615.342	609.323	77.7414	32.9016			26.2509	527.375	627.757	643.94	556.499	635.104	620.808	78.617	33.4881			73.9637	1035.09	1028.33	1054.28	1011.02	1048.57	1041.47	127.496	80.205			1.12345							53.8856	8.61172
5.68938				621.309	615.505	609.466	78.6244	33.0655			26.2637	527.716	627.923	645.003	556.641	635.422	620.985	79.44	33.6521			74.0222	1035.25	1028.45	1054.41	1011.18	1048.71	1041.66	128.338	80.3781			1.12853							54.6795	8.77068
5.7318				623.552	615.723	609.626	79.4764	33.2325			26.3559	527.975	628.095	645.262	558.07	635.587	621.369	80.2879	33.8261			74.0271	1035.43	1028.58	1054.56	1011.33	1048.86	1041.81	129.16	80.5611			1.12928							55.5295	8.95572
5.7408							81.7233	33.3935			26.3981	668.676	657.036	675.797	682.689	662.965	650.937	82.671	33.99			74.0377	1061.37						131.946	80.7461			1.13278							57.9226	9.0927
5.7425							82.5513	33.5436			26.4147	668.848	657.192	675.962	682.925	663.13	651.108	83.54	34.1391			74.045	1061.56						132.778	80.9061			1.13657							58.7166	9.24967
5.74338							83.3584	33.7226			26.4369	669.03	657.353	676.139	683.174	663.302	651.275	84.4289	34.2901			74.0849	1061.67						133.672	81.0761			1.15215							59.5265	9.40565
5.75758							84.2114	33.8975			26.4704	669.208	657.511	676.58	683.328	663.487	651.451	85.204	34.4661			74.1421	1061.81						134.598	81.2611			1.15823							60.3726	9.5677
5.8284							85.0704	34.0656			26.5273	669.355	657.667	676.726	683.672	663.607	651.629	86.0149	34.644			74.1464	1061.93						135.711	81.4381			1.16825							61.2576	9.72673
5.83193							88.0513	34.2336			26.5624							89.4779	34.81			74.1541							138.255	81.6151			1.17617							64.0395	9.88568
14.5536							88.8554	34.3955			26.5644							90.2279	34.9791			74.1771							139.611	81.7911			1.18172							64.8436	10.0577
17.4192							89.6944	34.5755			26.5729							90.9779	35.1441			74.371							140.86	81.9591			1.18687							65.6165	10.2167
17.831							90.5404	34.7535			26.6153							91.7829	35.3011			74.4507							142.642	82.116			1.1885							66.4055	10.3616
20.1908							91.4133	34.9305			26.6175							92.562	35.4671			74.465							143.47	82.299			1.1977							67.3485	10.5136
20.2571							95.6604	35.2806			26.6282							95.0619	35.6321			74.5017							146.284	82.4691			1.2104							68.2695	10.6646
20.333							96.7634	35.4676			26.6423							95.8939	35.7781			74.5123							147.153	82.6371			1.22707							68.4425	10.8216
22.0796							97.5613	35.6275			26.6607							96.8359	35.9501			74.7541							148.179	82.8031			1.2355							68.6055	10.9797
22.0886							98.3684	35.7905			26.6676							97.6149	36.1121			74.8537							149.398	82.969			1.23948							68.7765	11.1266
22.0904							99.3554	35.9706			26.699							98.4718	36.2731			74.9537							150.542	83.1471			1.25065							69.8305	11.2837
22.0953							102.406	36.1255			26.7159							102.294	36.44			74.9698							153.304	83.3211			1.2531							70.6295	11.4397
22.0987							103.463	36.2835			26.7313							103.819	36.596			74.974							154.202	83.5031			1.2566							71.4605	11.5927
22.1017							104.297	36.4335			26.738							104.56	36.756			74.983							154.892	83.6731			1.2699							72.2815	11.7537
22.1168							105.153	36.5975			26.7728							105.308	36.9161			75.0054							155.706	83.8311			1.27883							73.0806	11.9057
22.1209							105.966	36.7645			26.783							106.107	37.075			75.0252							157.871	83.999			1.2828							73.9255	12.0527
22.1306							108.742	36.9255			26.8067							108.378	37.232			75.0463							160.371	84.1681			1.29113							76.6975	12.1877
22.1567							109.592	37.1026			26.8239							109.208	37.4011			75.1016							161.251	84.3411			1.29503							77.4975	12.3437
22.1777							110.486	37.2796			26.8289							109.975	37.559			75.1817							162.133	84.5211			1.3004							78.4785	12.5046
22.2006							111.353	37.4435			26.8454							112.15	37.719			75.2928							163.009	84.698			1.3064							79.4155	12.6647
22.2502							112.234	37.5825			26.8491							112.989	37.879			75.3834							163.873	84.8741			1.32345							80.3284	12.8037
22.2634							115.785	37.7595			26.8693							116.104	38.038			75.4533							166.924	85.023			1.32692							82.7885	12.9706
22.2937							117.293	37.9315			26.9021							120.718	38.188			75.4601							167.696	85.1971			1.33577							83.6964	13.1287
22.3204							118.069	38.1025			26.9191							121.992	38.361			75.5494							169.248	85.3751			1.35675							84.5265	13.2887
22.3233							118.875	38.2826			26.9879							122.698	38.523			75.5909							169.999	85.5471			1.375							85.3415	13.4397
22.3305							119.7	38.4605			26.9956							123.452	38.676			75.5919							170.835	85.722			1.38522							86.1535	13.5506
22.3464							120.893	39.0095			27.0987							188.36	38.846			75.7419							173.322	85.9041			1.40813							88.5255	13.6816
22.3626							121.077	39.1656			27.1012							188.993	39.013			75.7703							174.632	86.082			1.41572							89.3845	13.8376
22.381							121.261	39.3265			27.1041							189.642	39.197			75.8046							175.448	86.2791			1.4225							90.1935	13.9807
22.4008							121.439	39.5155			27.14							190.321	39.366			75.8673							176.263	86.4451			1.42613							91.0174	14.5456
22.4064							121.618	39.6935			27.2384							191.033	39.5241			75.8921							177.076	86.623			1.46117							91.8704	14.6716
22.4273							123.271	39.8775			27.269							191.917	39.659			75.9							179.388	86.794			1.47497							94.4394	14.8367
22.4382							124.508	40.0596			27.2979							192.049	39.8331			75.9057							180.27	86.967			1.4868							95.7784	15.0007
22.4604							125.287	40.2445			27.3051							192.197	40.001			75.9227							181.208	87.1421			1.49323							96.5334	15.1737
22.501							126.32	40.4186			27.3167							192.343	40.169			75.9352							182.071	87.326			1.51887							97.3384	15.3386
22.5041							127.197	40.7595			27.3311							192.494	40.3401			75.9419							182.955	87.5071			1.5248							98.5014	15.5047
22.5201							129.709	40.9436			27.3883							193.307	40.513			75.9435							184.454	87.686			1.53638							99.3924	15.6806
22.5366							130.576	41.1125			27.4277							194.068	40.6871			75.9667							184.622	87.8791			1.58278							99.5604	15.8377
22.5457							131.444	41.2585			27.4487							194.813	40.8631			76.001							184.986	88.064			1.59115							99.7224	16.0117
22.5835							132.342	41.4376			27.4498							195.613	41.034			76.017							185.156	88.2631			1.60088							100.448	16.1806
22.6077							133.37	41.6275			27.4653							196.393	41.188			76.0826							185.622	88.447			1.6368							100.672	16.3437
22.6105							142.585	41.8045			27.4704							198.792	41.342			76.0985							186.574	88.6101			1.65217							101.788	16.5037
22.644							143.358	41.9895			27.4802							199.54	41.5211			76.1065							187.442	88.7961			1.6534							102.581	16.6507
22.6624							144.103	42.1905			27.499							200.33	41.679			76.2694							188.326	88.9861			1.66835							103.388	16.8397
22.6631							144.874	42.3735			27.5183							201.141	41.8321			76.2805							189.116	89.167			1.69188							104.26	16.9696
22.6743							145.647	42.5506			27.5453							201.985	42.005			76.3048							189.983	89.349			1.72338							105.419	17.1207
22.6831							148.222	42.6915			27.5592							204.627	42.1711			76.3453							192.875	89.5391			1.75727							108.6	17.2786
22.6869							148.98	42.8535			27.5732							205.405	42.342			76.3951							193.696	89.7081			1.76665							109.887	17.4427
22.6951							149.804	43.0115			27.601							206.206	42.5061			76.4125							194.574	89.861			1.77982							110.74	17.6016
22.7015							150.633	43.1645			27.6245							207.049	42.666			76.4172							195.399	90.029			1.79697							112.186	17.7647
22.7057							151.443	43.3105			27.6362							207.845	42.838			76.4348							196.425	90.204			1.81975							113.049	17.9327
22.713							153.996	43.4765			27.6481							210.499	42.998			76.4472							200.606	90.392			1.83495							115.393	18.1017
22.7244							154.797	43.6145			27.6635							211.3	43.1581			76.4657							202.146	90.563			1.8519							116.157	18.2737
22.739							155.635	43.7955			27.6761							212.383	43.314			76.5299							203.063	90.734			1.86777							116.981	18.4457
22.7448							156.48	43.9655			27.7248							213.15	43.4721			76.5463							203.815	90.909			2.1228							117.805	18.5976
22.7523							157.306	44.1375			27.7421							213.919	43.64			76.605							204.631	91.064			2.19267							118.629	18.7727
22.7632							158.479	44.2985			27.7835							216.9	43.8			76.6239							205.82	91.2391			2.2048							121.062	18.8986
22.7898							158.644	44.4594			27.7914							218.49	43.955			76.6314							206.006	91.423			2.21922							121.893	19.1166
22.7922							158.813	44.6324			27.8563							219.291	44.115			76.6789							206.164	91.5981			2.22648							122.712	19.2277
22.8181							158.99	44.8145			27.9107							220.014	44.277			76.728							206.334	91.794			2.22852							123.55	19.3376
22.827							159.188	44.9885			28.0446							220.807	44.439			76.7511							207	91.997			2.23645							124.317	19.4596
22.8309							160.506	45.1814			28.0721							223.166	44.599			76.7601							207.986	92.174			2.25398							127.492	19.6316
22.8529							161.321	45.3665			28.0887							223.945	44.7561			76.8079							208.791	92.375			2.26973							128.193	19.7997
22.8636							162.149	45.5475			28.5607							224.714	44.9391			76.8708							209.602	92.565			2.2887							128.899	19.9796
22.9711							163.014	45.7124			28.571							225.501	45.105			76.9004							210.451	92.7581			2.29433							129.641	20.1457
22.9757							163.904	45.8886			28.5723							226.339	45.27			76.9433							211.261	92.943			2.30655							130.426	20.3077
22.988							166.473	46.0715			28.5825							228.878	45.437			76.9669							213.679	93.1181			2.30762							132.682	20.4837
22.9919							167.382	46.2516			28.5832							229.746	45.6161			76.9759							214.532	93.287			2.31285							133.515	20.6587
22.995							168.09	46.4415			28.5895							230.467	45.769			77.0038							215.429	93.4671			2.32425							134.366	20.8216
23.1724							170.106	46.6255			28.5987							231.174	45.936			77.0296							216.256	93.639			2.32645							135.253	20.9626
23.2594							171.061	46.8005			28.6039							231.985	46.1069			77.0935							217.294	93.805			2.34215							136.173	21.1156
23.3721							173.384	46.9956			28.6089							234.62	46.269			77.1559							220.159	93.986			2.34963							138.957	21.2667
23.4638							174.189	47.3755			28.6157							235.426	46.434			77.1707							220.999	94.1601			2.35237							139.79	21.4517
23.5493							174.995	47.5535			28.6259							236.273	46.5981			77.1838							221.845	94.34			2.35518							140.729	21.6586
23.5617							175.819	47.7145			28.6276							237.098	46.776			77.2							222.678	94.516			2.357							142.451	21.8486
23.6051							177.697	47.8606			28.651							237.883	46.947			77.2189							223.575	94.689			2.3656							143.234	22.0146
23.6201							183.09	48.0475			28.6589							238.686	47.112			77.239							227.574	94.859			2.36655							144.181	22.2326
23.6305							183.829	48.2484			28.6757							238.833	47.2781			77.2759							228.294	95.0321			2.369							144.374	25.7416
23.6357							211.51	48.4315			28.6767							238.997	47.424			77.2913							229.084	95.2151			2.37195							144.566	25.8817
23.6599							212.222	48.6085			28.6785							239.169	47.592			77.2983							229.879	95.375			2.37405							144.745	26.0617
23.6628							212.957	48.7605			28.6793							239.327	47.764			77.3108							230.615	95.557			2.38837							144.895	26.2116
23.6891							215.443	48.9415			28.6954							240.229	47.9231			77.327							233.657	95.7571			2.39732							145.945	26.5376
23.7394							216.213	49.6275			28.7056							241.083	48.1001			77.3376							234.483	95.903			2.4098							146.801	26.6396
23.744							216.994	49.7715			28.7557							241.934	48.843			77.3448							235.305	96.282			2.41465							147.629	26.7616
23.7616							217.781	49.9055			28.7734							242.742	48.98			77.3838							236.158	96.417			2.41688							148.412	26.8936
23.7713							218.581	50.0775			28.7763							243.528	49.133			77.4005							237.11	96.591			2.42413							149.373	27.0426
23.7723							219.521	50.2465			28.8277							246.256	49.294			77.4228							239.905	96.764			2.43478							152.081	27.1797
23.7758							219.67	50.4194			28.8588							247.343	49.442			77.4296							241.179	96.941			2.45047							152.885	27.3327
23.7785							219.832	50.5995			28.8644							248.117	49.612			77.4334							241.967	97.12			2.46033							153.698	27.4836
23.799							219.987	50.7774			28.8878							248.873	50.065			77.4561							242.697	97.282			2.46307							154.542	27.6366
23.8159							220.166	50.9044			28.8985							249.647	50.189			77.4711							243.475	97.453			2.49598							155.354	27.7936
23.8178							221.132	51.0674			29.1968							250.758	50.3321			77.487							244.266	97.589			2.5173							164.507	27.9516
23.831							221.881	51.2515			29.2244							250.936	50.499			77.4909							244.485	97.735			2.54597							165.231	28.1136
23.8398							222.708	51.4335			29.2307							251.112	50.65			77.5173							244.585	97.915			2.5486							165.98	28.2797
23.861							223.529	51.6144			29.2367							251.277	50.8329			77.5519							244.741	98.0851			2.55123							166.768	28.4326
23.8668							224.321	51.7585			29.2395							251.431	50.972			77.5618							244.879	98.2321			2.57518							167.601	28.5796
23.8702							228.507	51.9325			29.2602							252.345	51.1121			77.5956							246.128	98.37			2.62577							170.011	28.7396
23.8775							229.781	52.0985			29.2671							253.187	51.265			77.6304							246.915	98.542			2.96							170.917	28.9027
23.8894							230.728	52.2655			29.3066							253.985	51.453			77.6361							247.734	98.693			2.96155							171.788	29.0627
23.9024							231.473	52.4204			29.3218							255.426	51.622			77.694							248.555	98.825			2.96685							172.655	29.2235
23.924							232.23	52.5984			29.3239							256.186	51.767			77.7292							249.58	99.012			2.9735							173.591	29.3976
23.9387							234.723	53.3005			29.3485							258.767	51.922			77.7408							252.407	99.202			2.98533							176.755	29.5586
24.001							235.538	53.4184			29.3762							259.58	52.106			77.7895							253.324	99.403			2.98795							177.577	29.7186
24.014							236.365	53.5524			29.3851							260.426	52.247			77.905							254.18	99.594			2.9899							178.402	29.8886
24.0191							237.181	53.7314			29.4051							262.472	52.422			78.1032							255.148	99.785			2.99178							179.229	30.0626
24.0274							237.937	53.9254			29.4512							263.271	52.5821			78.1053							256.409	99.982			3.0036							179.988	30.2256
24.0369							240.39	54.3494			29.4569							265.703	52.742			78.1116							264.395	100.164			3.02018							182.752	30.3936
24.0398							241.24	54.5414			29.4774							266.523	52.878			78.1617							265.53	100.311			3.07077							183.544	30.5816
24.0557							242.318	54.7195			29.4938							267.356	53.0489			78.2002							266.94	100.463			3.09147							184.614	30.7526
24.0853							243.181	54.8705			29.5231							268.183	53.227			78.2186							267.648	100.645			3.1351							185.402	30.9326
24.1118							245.009	55.4014			29.5367							269.047	53.3881			78.2414							268.35	100.83			3.1693							186.185	31.1076
24.1403							247.544	55.5624			29.5814							271.453	53.561			78.2526							270.648	101.003			3.17695							190.255	31.2867
24.1536							248.341	55.7354			29.5851							272.257	53.723			78.3914							271.477	101.179			3.17835							190.946	31.4616
24.1765							249.168	55.9104			29.6811							273.158	53.873			78.4128							272.313	101.378			3.18933							191.655	31.6366
24.3473							250.012	56.0835			30.0667							274.062	54.014			78.4334							273.354	101.671			3.19687							192.685	31.8036
24.381							250.858	56.2414			30.0782							274.957	54.174			78.4363							275.901	101.8			3.21902							193.398	31.9746
24.4029							258.358	56.4174			30.3559							277.688	54.339			78.4863							279.073	101.94			3.22642							194.504	32.1557
24.4057							259.478	56.5705			30.5357							278.447	54.501			78.5271							279.965	102.692			3.2655							194.666	32.3246
24.4156							260.191	56.7354			30.5821							279.131	54.665			78.5534							280.886	102.914			3.27738							194.827	32.4906
24.4501							260.868	56.8934			30.6747							280.507	54.825			78.5912							281.774	103.133			3.27975							194.981	32.6706
24.4594							261.567	57.0474			30.6765							281.313	54.991			78.5999							282.633	103.247			3.31855							195.131	32.8355
24.4884							263.984	57.2304			30.7062							282.478	55.154			78.7066							288.903	103.414			3.35025							196.8	33.0145
24.5008							264.749	57.4004			30.7416							282.643	55.323			78.7078							289.764	103.58			3.35175							197.625	33.1955
24.5077							265.514	57.5585			30.771							282.817	55.492			78.727							290.578	103.745			3.36377							198.67	33.3735
24.5153							266.269	57.7045			30.7812							282.987	55.663			78.7467							291.431	103.903			3.3653							199.511	33.5476
24.5435							267.052	57.8835			30.7882							283.154	55.823			78.8677							292.278	104.069			3.38967							200.266	33.7146
24.5624							269.781	58.0634			30.8004							284.099	55.982			78.9243							295.026	104.214			3.39717							203.185	33.8826
24.5745							271.052	58.2355			30.8122							284.941	56.146			79.0766							297.131	104.385			3.41832							204.175	34.0466
24.5927							271.816	58.4025			30.8218							285.74	56.324			79.0964							297.881	104.547			3.4286							204.934	34.2046
24.5947							272.612	58.5584			30.8231							286.609	56.469			79.2302							298.664	104.711			3.43265							205.907	34.3766
24.6108							273.549	58.7354			30.8462							287.469	56.606			79.2451							299.418	104.894			3.4349							207.052	34.5466
24.6447							276.805	58.9074			30.8572							290.05	56.787			79.2708							302.294	105.059			3.4492							211.054	34.6925
24.6515							277.856	59.0735			30.8593							290.878	56.9519			79.2883							303.128	105.239			3.4698							388.195	34.8596
24.6621							278.619	59.2454			30.9182							291.727	57.146			79.332							303.932	105.412			3.47343							389.004	35.0365
24.6663							279.366	59.7914			30.9569							292.582	57.3069			79.3421							304.78	105.589			3.4923							389.691	35.2106
24.6776							280.177	59.9414			30.9688							293.443	57.457			79.3733							305.596	105.775			3.62675							390.389	35.3766
24.6918							281.264	60.1065			30.99							296.046	57.635			79.4297							308.05	105.955			3.76895							392.486	35.5446
24.7102							281.43	60.2724			31.0012							296.869	57.801			79.4484							308.901	106.135			3.8237							393.251	35.6986
24.7314							281.593	60.6495			31.0253							297.715	57.98			79.4506							309.714	106.32			3.9795							394.08	35.8726
24.7425							281.759	60.8165			31.0271							298.576	58.1509			79.4765							310.979	106.488			4.00382							394.976	36.0495
24.7469							281.921	61.3544			31.0393							299.572	58.33			79.5156							311.854	106.634			4.0134							395.814	36.2065
24.761							283.522	61.5104			31.0487							301.949	58.4889			79.548							312.733	106.819			4.01775							398.034	36.3716
24.769							284.293	61.7124			31.0586							302.779	58.854			79.563							312.906	107.007			4.01952							398.905	36.5415
24.7798							285.104	61.8995			31.0679							303.615	58.9999			79.5668							313.056	107.202			4.02743							399.636	36.7346
24.7889							285.909	62.0334			31.0856							304.432	59.175			79.5828							313.244	107.402			4.0289							400.447	36.9016
24.7937							286.707	62.3914			31.0934							305.239	59.3499			79.599							313.953	107.582			4.03022							401.271	37.0566
24.7966							291.055	62.5605			31.0994							307.675	59.531			79.6186							314.927	107.771			4.03955							403.794	37.2336
24.8164							291.768	62.7354			31.1243							308.441	59.7129			79.636							316.68	107.96			4.0506							404.617	37.4165
24.822							292.492	62.8775			31.1516							309.806	59.902			79.6429							317.46	108.127			4.05825							405.463	37.5936
24.8254							293.241	63.0594			31.1592							310.584	60.099			79.731							318.255	108.312			4.06855							406.315	37.7656
24.8471							293.96	63.2215			31.1774							311.413	60.2769			79.7776							319.074	108.502			4.09438							407.141	37.9276
24.9054							296.467	63.3914			31.1855							313.622	60.458			79.8124							321.829	108.675			4.09642							407.945	38.0986
24.9449							297.266	63.5524			31.2074							314.386	60.6159			79.8145							322.616	108.856			4.12635							408.123	38.2735
24.9477							298.081	63.7064			31.2418							315.236	64.7909			79.8175							323.757	109.038			4.15885							408.315	38.4525
24.9508							299.049	63.8744			31.2662							317.04	64.914			79.8196							324.67	109.214			4.20817							409.086	38.6316
24.9694							299.864	64.0444			31.2707							317.814	65.042			79.8524							325.775	109.382			4.24512							409.314	38.8015
24.9758							302.356	64.2134			31.2865							320.239	65.2539			79.8613							326.729	109.56			4.2471							410.081	38.9655
24.9778							303.187	64.3785			31.3081							321.156	65.3599			79.8987							326.905	109.749			4.2484							410.817	39.1306
24.9894							304.069	64.5614			31.3243							321.997	65.492			79.9086							327.09	109.935			4.27473							411.618	39.2965
25.007							304.958	64.7114			31.3676							322.77	65.6319			79.9282							421.424	110.127			4.29683							412.503	39.4465
25.0215							306.73	64.8754			31.3797							323.619	65.771			79.9335							421.756	110.305			4.3102							413.756	39.6155
25.0276							311.08	65.0533			31.4027							326.801	65.9139			79.9528							422.725	110.484			4.4406							416.308	39.7735
25.0557							328.638	65.2293			31.4126							328.545	66.0659			79.9607							423.405	110.663			4.5548							417.087	39.9415
25.0582							329.855	65.3964			31.4392							329.43	66.2289			79.9617							424.121	110.809			4.69182							417.887	40.1035
25.1774							331.724	65.5543			31.4594							330.135	66.3889			79.9641							424.853	110.951			4.70515							418.799	40.3096
25.2171							332.387	65.7395			31.4897							330.916	66.5559			79.968							425.603	111.133			4.72805							419.555	40.5545
25.3254							333.343	65.9264			31.4905							333.384	66.6929			79.9697							427.938	111.313			4.84935							422.062	40.6706
25.3824							333.481	66.0904			31.5076							334.217	66.8599			79.9841							428.738	111.491			4.88893							422.848	40.8366
25.3845							333.622	66.2644			31.5194							335.103	67.0349			80.0321							429.517	111.684			4.89745							423.607	41.0046
25.389							333.753	66.4384			31.5373							335.97	67.1979			80.062							430.353	111.852			4.906							424.294	41.1795
25.3977							333.904	66.6164			31.5609							336.807	67.3769			80.0861							431.197	112.042			4.90752							425.001	41.3356
25.4105							335.321	66.7864			31.5665							337.596	67.5539			80.1261							433.682	112.233			4.90977							427.412	41.5016
25.5451							336.284	66.9564			31.5775							337.733	67.739			80.1324							434.497	112.427			4.91303							428.211	41.6615
25.5713							336.96	67.1264			31.5996							337.899	67.9239			80.1377							435.323	112.813			4.9191							429.038	41.8295
25.5769							337.685	67.3094			31.607							338.066	68.1029			80.1505							436.186	112.983			4.92472							430.026	41.9785
25.6051							338.436	67.4883			31.6139							338.503	68.271			80.1602							437.059	113.166			4.93208							430.808	42.1945
25.6209							340.484	67.6604			31.6441							339.267	68.4349			80.1941							442.637	113.352			4.93365							434.57	42.3266
25.6242							341.242	67.8324			31.65							340.059	68.5999			80.233							443.858	113.548			4.9527							435.628	42.5005
25.6328							342	67.9844			31.6516							340.912	68.7709			80.2917							444.569	113.9			4.95357							436.334	42.6776
25.652							342.792	68.1784			31.6538							341.97	68.9219			80.3775							445.291	114.042			4.9553							437.006	42.8316
25.6605							343.564	68.3675			31.6627							343.088	69.0859			80.4781							446.081	114.233			4.9663							437.846	43.0196
25.6654							345.995	68.5464			31.6933							345.921	69.251			80.5839							448.727	114.419			4.9693							438.703	43.2015
25.6793							346.765	68.7244			31.7003							346.782	69.4209			80.599							449.558	114.622			4.98785							438.848	43.3745
25.695							347.564	69.1834			31.7247							347.617	69.5739			80.7052							450.556	114.796			4.9935							439.007	43.5425
25.7209							348.39	69.3084			31.7418							348.447	69.7319			80.7666							451.333	114.968			5.00488							439.166	43.7316
25.7331							349.245	69.4764			31.7567							350.272	69.905			80.7768							452.033	115.122			5.01588							439.309	43.9136
25.752							351.895	69.6454			31.7673							352.952	70.0649			80.7853							454.947	115.292			5.0296							440.353	44.0535
25.7732							354.306	69.7983			31.7715							353.985	70.21			80.8046							455.664	115.471			5.04228							441.193	44.1945
25.7872							355.072	69.9313			32.0307							354.824	70.374			80.8361							456.616	115.975			5.0848							442.03	44.3676
25.7981							355.817	70.0794			32.04							355.696	70.5389			80.8501							457.382	116.22			5.11958							442.883	44.5305
25.8357							356.561	70.2293			32.086							356.513	70.691			80.857							458.179	116.394			5.1296							443.681	44.7335
25.8708							359.148	70.3744			32.1197							359.592	70.8469			80.8607							522.965	116.967			5.15465							446.158	44.8486
25.879							361.501	70.5374			32.1352							399.13	71.0169			80.8958							524.694	117.09			5.16225							447.066	44.9985
25.9269							362.468	70.6974			32.1554							399.879	71.1819			80.9131							525.703	117.255			5.19522							448.049	45.1826
25.9458							363.289	70.8614			32.1561							400.627	71.3419			80.939							526.648	117.428			5.2096							448.958	45.3785
25.963							364.021	71.0314			32.3191							401.384	71.5209			80.9508							527.369	117.628			5.2105							449.885	45.5846
25.9643							366.823	71.2164			32.3302							403.576	71.6859			80.9604							529.804	120.041			5.36102							452.354	45.7675
26.0009							368.884	71.3764			32.3326							404.342	71.85			81.0207							530.645	120.274			5.37265							453.043	45.9415
26.0258							426.118	71.5134			32.3544							405.069	72.0159			81.0241							531.399	120.417			5.3883							456.997	46.1115
26.0412							427.28	71.6664			32.3601							405.824	72.187			81.026							532.19	120.57			5.45657							469.483	46.2756
26.5073							427.909	71.8314			32.3719							406.546	72.3679			81.0811							532.994	120.728			5.513							471.266	46.4656
26.5172							430.035	72.0004			32.7259							409.02	72.534			81.1098							535.532	120.891			5.51438							473.8	46.6395
26.5366							430.748	72.1613			32.8126							409.825	72.7149			81.1388							536.379	121.04			5.51588							474.579	46.8195
26.5508							431.495	72.3163			32.9145							410.66	72.8939			81.1896							537.188	121.204			5.53155							475.366	46.9856
26.5587							432.233	72.4864			32.9196							411.532	73.0669			81.1967							538.024	121.36			5.5588							476.172	47.1516
26.573							432.983	72.6694			32.9515							412.385	73.2489			81.2109							538.819	121.534			5.56058							477.011	47.3125
26.6513							434.028	72.8474			32.9811							413.585	73.4228			81.2623							542.12	121.711			5.62298							479.143	47.4696
27.2133							434.17	73.0064			32.9845							413.752	73.5979			81.3255							542.828	121.876			5.64982							479.928	47.6345
27.6662							434.329	73.1703			33.0227							413.951	73.7739			81.3499							543.614	122.035			5.66615							481.281	47.8045
27.6872							434.498	73.3363			33.0309							414.114	73.941			81.3544							544.642	122.227			5.69937							481.998	47.9715
28.042							434.624	73.5353			33.0447							414.288	74.0858			81.5633							545.402	122.397			5.72447							482.797	48.1315
28.1319							435.857	73.7134			33.0661							415.224	74.2508			81.6011							546.174	122.581			5.72952							485.577	48.2906
28.1837							436.634	73.8803			33.0699							416.103	74.4269			81.6513							546.313	122.758			5.73383							486.435	48.4716
28.1913							437.388	74.0404			33.0782							416.903	74.6019			81.6779							546.427	122.92			5.7454							487.222	48.6405
28.1929							438.127	74.1944			33.1186							417.789	74.7809			81.7255							546.61	123.106			5.75087							487.941	48.8025
28.1945							438.871	74.3794			33.2204							418.63	74.9559			81.7863							547.657	123.242			5.80795							488.718	48.9525
28.2095							441.277	74.5503			33.2392							420.997	75.1349			81.7894							548.625	123.408			5.81377							496.313	49.1156
28.2117							442.045	74.7204			33.4224							421.8	75.3029			81.8244							549.412	123.578			5.81635							497.053	49.2766
28.2139							442.798	74.8834			33.426							422.665	75.4599			81.8349							550.171	123.757			5.81925							498.063	49.4285
28.2402							443.57	75.4814			33.4384							423.661	75.6429			81.873							551.343	123.934			5.85213							498.775	49.5906
28.2578							444.682	75.6183			33.5766							424.607	75.8128			81.9649							749.567	124.106			5.866							499.57	49.7435
28.2648							446.979	75.7774			33.5778							427.292	76.3959			82.0023							752.206	124.426			5.89973							502.084	49.8956
28.2795							447.81	75.9444			33.6726							428.095	76.4999			82.0482							752.925	124.548			5.9091							502.871	50.0605
28.3343							448.546	76.1163			33.7015							428.927	76.6579			82.0585							753.674	124.696			5.91223							505.012	50.2145
28.3403							449.631	76.2784			33.7124							430.024	76.8209			82.0668							754.416	124.838			5.94857							553.381	50.4005
28.347							450.445	76.4484			33.7539							430.925	76.9918			82.1983							755.198	125.031			5.9556							554.125	50.5316
28.357							463.041	76.5973			34.1724							433.518	77.1539			82.1999							757.467	125.303			6.02768							556.475	50.6615
28.361							464.54	76.7534			34.3644							434.339	77.3139			82.3247							758.162	125.497			6.05028							557.692	50.8395
28.3721							509.22	76.9334			34.3972							435.176	77.4819			82.3666							758.926	125.661			6.06837							558.479	51.0045
28.3787							509.863	77.1094			34.42							436.103	77.6549			82.3998							759.705	125.795			6.08485							559.335	51.1695
28.3827							510.552	77.4313			34.4328							436.998	77.8249			82.4761							760.434	125.947			6.09173							560.068	51.3315
28.3856							512.656	77.5614			34.4477							437.894	77.9819			82.5128							762.56	126.978			6.09638							562.477	51.4935
28.39							513.401	77.7413			34.4675							438.075	78.1499			82.5577							763.364	127.171			6.13208							563.236	51.6525
28.3932							514.187	77.9123			34.4757							438.26	78.3169			82.5669							764.153	127.298			6.14497							564.035	51.8165
28.3952							514.926	78.0793			34.4787							438.43	78.4739			82.5696							764.923	127.496			6.1503							564.838	52.0105
28.4192							515.712	78.2583			34.5159							438.564	78.6169			82.5857							765.726	127.664			6.7759							565.593	52.1125
28.4256							518.427	78.4323			34.9127							440.476	78.7799			82.6122							768.069	127.864			6.81192							566.736	52.2695
28.4371							519.442	78.6244			35.0491							441.248	78.9468			82.6253							768.873	128.008			6.81693							566.898	52.4275
28.4535							520.219	78.7843			35.1634							442.095	79.1228			82.6618							769.696	128.179			6.8205							567.038	52.5615
28.4763							521.159	78.9493			35.204							442.92	79.2789			82.6668							770.495	128.338			6.84065							567.187	52.8135
28.5223							521.924	79.1234			35.2958							443.712	79.4399			82.669							771.256	128.486			6.84395							567.597	52.9525
28.5255							546.202	79.3003			35.3573							447.415	79.6099			82.6898							773.892	128.663			6.85088							569.064	53.1175
28.5301							546.84	79.4763			35.4606							448.38	79.7679			82.6971							774.669	128.838			6.86107							569.845	53.2826
28.5356							547.538	79.6093			35.5576							449.104	79.9519			82.705							776.091	129.012			6.86355							570.783	53.4375
28.5371							548.242	79.7633			35.8058							450.421	80.1238			82.7114							776.835	129.16			6.86547							571.686	53.5825
28.562							549.079	79.9453			35.8154							451.2	80.2879			82.7331							777.634	129.334			6.87475							572.53	53.7365
28.5782							549.899	80.0754			35.829							453.989	80.4629			82.7373							778.377	129.548			6.89208							577.064	53.8856
28.5847							550.04	80.2333			35.8432							454.806	80.6459			82.7423							778.541	129.831			6.90637							578.016	54.0495
28.5972							550.206	80.3944			35.8454							455.641	80.8219			82.7759							778.709	129.975			6.9144							648.447	54.2396
28.6331							550.366	80.5693			35.8544							456.494	81.0019			82.7979							778.845	130.138			6.91685							649.127	54.3875
28.6386							550.522	80.7283			35.8777							457.307	81.1799			82.8077							779.165	130.305			6.93483							649.903	54.5335
28.6833							551.65	80.8963			35.8865							459.698	81.3259			82.8272							779.902	130.457			6.95557							652.106	54.6795
28.7321							552.786	81.0624			35.8895							460.56	81.5099			82.8369							780.715	130.627			6.95753							652.881	54.8045
28.779							553.611	81.2284			35.9255							461.452	81.6788			82.841							781.468	130.797			6.9599							653.729	54.9845
28.8429							554.463	81.3864			35.9388							462.336	81.8528			82.8542							782.208	130.966			6.97443							654.579	55.1665
28.8527							555.219	81.5513			35.9551							463.471	82.0169			82.8693							783.016	131.118			6.976							655.431	55.3425
28.8584							557.674	81.7233			35.9711							467.251	82.1778			82.8946							785.835	131.289			6.97907							659.479	55.5294
28.8612							558.449	81.8993			35.9841							484.605	82.3388			82.9086							786.573	131.45			6.98315							660.317	55.7045
28.9078							559.23	82.0523			35.9943							485.786	82.5039			82.9137							787.311	131.602			6.98595							661.043	55.8794
28.9151							560.015	82.2153			36.0033							486.726	82.6709			82.9156							788.04	131.773			6.98857							661.745	56.0535
28.9396							560.948	82.3823			36.0459							487.613	82.8398			82.9204							788.829	131.946			6.99467							662.494	56.2094
28.9482							563.358	82.5513			36.0534							490.86	83.0169			82.9498							795.288	132.113			6.9968							664.688	56.3455
28.9879							564.118	82.7193			36.0575							491.56	83.1869			82.966							796.977	132.285			7.00247							665.38	56.4996
29.0018							564.959	82.8624			36.0598							492.722	83.3539			83.0131							797.982	132.466			7.00917							666.158	56.6605
29.0045							565.751	83.0473			36.0908							493.466	83.5399			83.0332							980.851	132.619			7.01837							666.894	56.8065
29.0288							566.494	83.2103			36.1069							494.208	83.7199			83.0581							981.883	132.778			7.02508							667.644	56.9665
29.0319							568.987	83.3583			36.1241							496.335	83.8999			83.0707							984.098	132.951			7.0301							670.148	57.1275
29.0413							569.763	83.5274			36.1272							497.169	84.0888			83.0763							984.755	133.126			7.04087							670.961	57.2825
29.0432							570.547	83.7043			36.1379							498.002	84.2539			83.0895							985.436	133.317			7.04418							671.789	57.4415
29.0615							571.451	83.8743			36.1577							498.801	84.4288			83.0948							986.183	133.495			7.05192							672.671	57.6165
29.0659							572.257	84.0364			36.1667							499.572	84.5829			83.1076							986.939	133.672			7.057							673.667	57.7685
29.0759							575.03	84.2113			36.1681							503.163	84.7169			83.1206							988.041	133.859			7.07118							674.809	57.9225
29.0853							576.552	84.3863			36.1921							503.89	84.8839			83.134							988.198	134.056			7.07435							675.007	58.0865
29.094							578.028	84.5404			36.2082							505.072	85.0518			83.1483							988.357	134.264			7.07583							675.195	58.2505
29.0974							580.212	84.7293			36.2212							505.863	85.2039			83.1681							988.48	134.413			7.10267								58.4105
29.1133							581.358	84.8923			36.2334							507.268	85.3379			83.1919							988.618	134.598			7.13943								58.5665
29.1219							583.458	85.0703			36.2651							509.692	85.5109			83.2285							989.357	134.791			7.14443								58.7165
29.1241							584.216	85.4073			36.2692							510.524	85.6658			83.2352							990.103	134.966			7.14623								58.8715
29.1454							584.978	85.6674			36.29							511.524	85.8379			83.2618							990.921	135.128			7.14842								59.0365
29.1549							585.728	85.8483			36.2946							512.407	86.0148			83.273							991.644	135.355			7.16205								59.2024
29.1602							586.508	86.0213			36.3401							513.248	86.1909			83.2982							993.431	135.711			7.16345								59.3615
29.1866							589.082	86.2103			36.3607							516.015	86.3648			83.3172							995.786	135.978			7.1749								59.5264
29.1962							592.547	86.3914			36.3643							516.856	86.5279			83.3255							996.573	136.258			7.18295								59.6915
29.2026							594.317	86.5723			36.368							517.679	86.7108			83.3417							997.343	136.414			7.18773								59.8704
29.2104							595.018	86.7133			36.3869							518.491	86.8529			83.3506							998.146	136.588			7.19233								60.0385
29.2266							595.741	86.9013			36.4022							519.288	87.0209			83.3558							998.943	136.761			7.19552								60.2034
29.234							596.515	87.0853			36.4216							520.506	87.1979			83.3606							1001.15	136.928			7.1969								60.3725
29.2392							596.669	87.2634			36.4236							520.678	87.3639			83.3872							1001.94	137.089			7.2014								60.5564
29.2513							596.815	87.4083			36.4333							520.871	87.5229			83.3905							1002.74	137.285			7.20887								60.7364
29.2592							596.962	87.5724			36.4361							521.041	87.7038			83.3963							1003.58	137.451			7.21587								60.9284
29.2828							597.11	87.7303			36.4649							521.604	88.9849			83.4029							1004.42	137.589			7.22345								61.0885
29.2895							599.03	87.8853			36.4935							522.416	89.1978			83.4253							1006.7	137.753			7.2311								61.2575
29.3288							600.465	88.0513			36.5004							523.244	89.3198			83.4293							1007.54	137.92			7.23897								61.4354
29.3305							602.803	88.2133			36.5168							524.147	89.4779			83.4535							1008.37	138.083			7.24155								61.6175
29.3547							606.023	88.3654			36.5212							525.013	89.6408			83.4778							1009.15	138.255			7.24927								61.7835
29.3586							608.382	88.5194			36.5391							525.846	89.7858			83.4858							1009.93	138.409			7.25363								61.9495
29.3602							609.063	88.6753			36.546							551.039	89.9279			83.4908							1012.19	138.576			7.27115								62.1144
29.3638							609.201	88.8554			36.5498							551.843	90.0898			83.4999							1012.9	138.758			7.27377								62.2744
29.3687							609.323	89.0193			36.5744							552.677	90.2278			83.5101							1024.86	138.955			7.27835								62.4515
29.3844							609.466	89.1723			36.5862							553.925	90.3729			83.5268							1026.16	139.611			7.28295								62.6184
29.3981							609.626	89.3534			36.5926							555.207	90.5109			83.5466							1026.8	139.785			7.2967								62.7885
29.4112							610.866	89.5213			36.624							616.349	90.6549			83.5598							1029.29	139.961			7.30532								62.9715
29.4546							611.735	89.6943			36.6719							617.255	90.8158			83.5731							1030.03	140.154			7.30713								63.1374
29.4653							612.51	89.8573			36.6787							617.946	90.9779			83.5756							1030.8	140.691			7.31497								63.3024
29.4669							613.311	90.0363			36.7053							618.749	91.1179			83.596							1033.06	140.86			7.3189								63.4835
29.5029							614.082	90.2183			36.7893							619.491	91.2879			83.6085							1033.74	141.018			7.3235								63.7395
29.5045							616.554	90.3843			36.8118							620.513	91.4548			83.6175							1036.08	141.181			7.32838								63.8685
29.5117							617.336	90.5404			36.9432							620.647	91.6149			83.6373							1036.93	141.905			7.35898								64.0395
29.5371							618.123	90.7103			36.9699							620.808	91.7828			83.6471							1037.9	142.037			7.36385								64.1865
29.599							618.944	90.8972			37.1235							620.985	91.9208			83.6806							1038.59	142.642			7.37798								64.3604
29.6391							619.727	91.0643			37.2853							621.369	92.0869			83.6916							1039.63	142.767			7.38395								64.4954
29.6617							624.843	91.2272			37.3006							622.791	92.2558			83.7073							1040.6	142.952			7.39748								64.6825
29.6739							626.123	91.4133			37.5237							623.587	92.4158			83.7159							1041.14	143.133			7.423								64.8435
29.7063								91.5993			37.575							624.428	92.5619			83.8605							1041.47	143.299			7.43773								65.0075
29.7099								91.7803			37.5831							625.319	92.7169			83.9221							1041.66	143.47			7.43872								65.1564
29.7127								91.9523			37.5988							626.113	92.9008			83.9284							1041.81	143.645			7.4533								65.2815
29.7518								92.1073			37.732							628.883	93.0778			83.9433							1043.16	143.848			7.47098								65.4554
29.7939								92.2963			37.7361							629.715	93.2518			83.9674							1043.94	144.021			7.47425								65.6165
29.8038								92.4813			37.7678							630.528	93.4228			83.9986							1044.72	144.181			7.49467								65.7935
29.809								92.6603			37.9421							631.516	93.5829			84.0195							1045.55	144.352			7.51813								65.9634
29.8505								92.8192			38.0397							632.889	93.7558			84.1031							1046.93	144.534			7.54167								66.1205
29.8598								93.0213			38.1221							636.401	93.9178			84.2455							1049.59	144.709			7.57805								66.2444
29.8684								93.2472			38.1286							637.229	94.0888			84.2669							1050.39	144.888			7.5991								66.4054
29.8769								94.1833			38.1303							638.312	94.2558			84.2787							1051.2	145.07			7.6052								66.5734
29.8876								94.3373			38.1313							639.645	94.4329			84.2907							1052.02	145.248			7.61412								66.7595
29.8983								94.4973			38.1422							641.851	94.5798			84.3422							1052.79	145.417			7.6322								67.0225
29.9047								94.6673			38.1697							646.072	94.7439			84.3444							1055.44	145.592			7.64748								67.1814
29.9191								95.6603			38.1919							646.877	94.9028			84.3551							1056.24	145.767			7.6519								67.3484
29.9261								95.8713			38.2043							647.831	95.0618			84.3768							1057.04	145.937			7.68625								67.5094
29.9286								96.0423			38.2631							648.67	95.2389			84.3783							1058.18	146.117			7.7223								67.6685
29.9624								96.5182			38.3894							649.668	95.4048			84.4129							1059.02	146.284			7.72665								67.8125
29.9646								96.6263			38.4092							650.937	95.5708			84.4428							1063.56	146.454			7.73048								68.1055
29.9787								96.7633			38.5124							651.108	95.7438			84.4457							1064.63	146.626			7.75087								68.2694
29.997								96.9082			38.5696							651.275	95.8938			84.465								146.807			7.75875								68.4424
30.0081								97.0712			38.5957							651.451	96.0648			84.5174								146.964			7.7641								68.6055
30.0102								97.2412			38.6114							651.629	96.2338			84.5238								147.153			7.76657								68.7764
30.0157								97.3973			38.613							652.608	96.5528			84.5326								147.346			7.76973								69.8304
30.0302								97.5612			38.6884							653.386	96.6739			84.5525								147.531			7.84505								69.9954
30.0351								97.7143			38.7217							654.185	96.8358			84.5697								147.724			7.88187								70.1575
30.0409								97.8753			38.7514							655.064	96.9878			84.5833								147.904			7.8829								70.3135
30.0538								98.0372			38.7569							656.015	97.1218			84.5996								148.179			7.88722								70.4644
30.0744								98.2053			38.7711							658.459	97.2958			84.6201								148.362			7.93398								70.6294
30.1137								98.3683			38.8773							659.281	97.4398			84.6492								148.833			7.98875								70.7955
30.1231								98.5053			38.8796							660.065	97.6149			84.7459								148.996			8.03613								70.9565
30.1326								98.8762			38.8816							660.908	97.7918			84.7662								149.174			8.19347								71.1225
30.1393								99.0433			38.8953							661.7	97.9558			84.8699								149.398			8.20973								71.2884
30.1452								99.2062			38.9045							664.376	98.1338			84.9079								149.852			8.2171								71.4604
30.1559								99.3553			38.9182							665.183	98.3028			84.9292								149.976			8.22028								71.6215
30.1727								99.5323			38.923							665.967	98.4718			84.9324								150.165			8.22418								71.7884
30.1802								99.7183			38.945							666.763	98.6299			84.9764								150.34			8.2346								71.9624
30.2027								99.8872			38.9527							667.574	98.8068			85.0761								150.542			8.24152								72.1004
30.2192								100.059			39.01							670.419	98.9887			85.1017								150.747			8.25618								72.2815
30.2239								100.222			39.0164							672.381	99.1677			85.1062								150.935			8.26662								72.4494
30.2377								100.393			39.0426							673.092	99.3458			85.1122								151.131			8.2792								72.6144
30.2524								100.561			39.0601							673.856	99.5169			85.132								151.52			8.30792								72.7815
30.2833								100.716			39.0653							674.622	99.6608			85.1407								151.699			8.31788								72.9304
30.3046								101.061			39.1018							677.764	99.8358			85.153								151.894			8.32703								73.0805
30.3676								101.237			39.115							678.534	99.9908			85.1906								152.071			8.34383								73.2515
30.4359								101.582			39.1257							679.374	100.167			85.1977								152.282			8.35138								73.4274
30.9133								101.746			39.1293							680.166	100.37			85.2238								152.529			8.3645								73.5915
30.9464								101.904			39.2267							681.456	100.595			85.2727								152.702			8.37095								73.7445
30.9837								102.073			39.2482							685.218	100.737			85.2772								152.822			8.3783								73.9254
30.991								102.239			39.2647							686.976	100.897			85.2984								152.981			8.38213								74.1004
30.9931								102.406			39.2744							695.29	102.048			85.3046								153.14			8.38392								74.2864
31.0034								102.568			39.2837							696.479	102.294			85.3193								153.304			8.3939								74.4644
31.0074								102.964			39.2934								102.471			85.3437								153.455			8.39782								74.6295
31.0475								103.13			39.2967								102.715			85.3686								153.6			8.40747								74.8104
31.0678								103.289			39.3085								103.125			85.384								153.757			8.42145								74.9784
31.0964								103.463			39.3121								103.479			85.4172								154.058			8.453								75.1535
31.1046								103.629			39.375								103.819			85.4759								154.202			8.46965								75.3434
31.1072								103.782			39.388								103.925			85.5774								154.35			8.47305								75.5104
31.112								103.949			39.4204								104.076			85.5968								154.494			8.47475								75.6873
31.1204								104.113			39.4275								104.237			85.6224								154.622			8.49817								75.8554
31.1407								104.297			39.5376								104.403			85.6642								154.755			8.53235								76.0284
31.1464								104.463			39.5545								104.56			85.8036								154.892			8.5416								76.1954
31.153								104.609			39.5791								104.705			85.8111								155.05			8.55053								76.3564
31.1768								104.803			39.5958								104.861			85.8211								155.225			8.7019								76.5274
31.1832								104.979			39.6156								105.011			85.8297								155.4			8.80227								76.6974
31.1877								105.153			39.7044								105.157			85.8321								155.563			8.82535								76.8614
31.2508								105.314			39.7089								105.308			85.8695								155.706			8.83798								77.0354
31.255								105.471			39.7488								105.467			85.8744								155.844			8.8571								77.2114
31.3102								105.657			39.7685								105.626			85.9014								156.046			8.85955								77.3624
31.3259								105.816			39.7801								105.793			85.9201								156.247			8.86893								77.4974
31.3517								105.966			39.7869								105.952			85.9356								156.42			8.87565								77.6654
31.3639								106.146			39.7999								106.107			85.9467								157.871			8.88203								77.8354
31.3688								106.331			39.8165								106.261			86.0178								158.017			8.8857								78.1363
31.37								106.51			39.8204								106.429			86.0345								158.118			8.99747								78.3204
31.4113								106.664			39.8341								106.612			86.0387								158.257			8.99885								78.4784
31.4273								106.809			39.8607								106.757			86.0496								158.393			9.0024								78.6644
31.4496								107.015			39.864								106.895			86.0849								158.543			9.02112								78.8594
31.4717								107.202			39.8732								107.07			86.099								158.684			9.02905								79.0144
31.5093								107.393			39.8877								107.244			86.1062								158.846			9.16972								79.1934
31.5249								107.538			39.8919								107.398			86.1134								159.021			9.21208								79.4154
31.5742								107.716			39.9365								107.552			86.1425								159.168			9.2504								79.6034
31.5851								107.886			39.9475								107.723			86.1479								159.344			9.26008								79.7935
31.6512								108.058			39.9609								107.885			86.1515								159.528			9.3134								79.9684
31.6843								108.233			39.9851								108.049			86.1803								159.694			9.32845								80.1514
31.8029								108.4			40.0076								108.213			86.218								159.849			9.33855								80.3284
31.8366								108.567			40.0278								108.378			86.2204								160.022			9.35598								80.5194
31.8918								108.742			40.0406								108.539			86.2632								160.19			9.39045								80.7094
31.8933								108.92			40.085								108.703			86.2708								160.371			9.39465								80.8854
31.8964								109.113			40.0907								108.87			86.2849								160.528			9.41238								81.1714
31.9326								109.279			40.0931								109.038			86.3033								160.705			9.42313								81.2874
31.9371								109.436			40.1944								109.208			86.3142								160.878			9.46648								81.4664
31.9546								109.592			40.2061								109.357			86.3217								161.047			9.4711								81.6334
32.005								109.769			40.2559								109.51			86.3421								161.251			9.48663								81.7944
32.0072								109.953			40.2582								109.679			86.3715								161.43			9.55798								81.9554
32.0079								110.131			40.2635								109.844			86.3921								161.603			9.65977								82.1204
32.0341								110.302			40.2674								109.975			86.4163								161.773			9.81777								82.2994
32.0415								110.486			40.278								110.141			86.4427								161.958			9.82203								82.4604
32.0524								110.64			40.367								110.31			86.4831								162.133			9.83038								82.6193
32.0545								110.83			40.3719								111.628			86.5665								162.311			9.83485								82.7884
32.0605								111.018			40.3854								111.805			86.6572								162.503			9.85042								82.9533
32.0659								111.191			40.4031								112.15			87.0438								162.674			9.8534								83.1274
32.0744								111.353			40.4104								112.382			87.0445								162.829			9.8683								83.3373
32.0786								111.526			40.4359								112.539			87.0789								163.009			9.8755								83.5284
32.0919								111.68			40.4492								112.691			87.0919								163.183			9.88335								83.6963
32.0968								111.868			40.4519								112.838			87.0993								163.355			9.89687								83.8614
32.1255								112.053			40.4573								112.989			87.1708								163.54			9.91413								84.0194
32.1432								112.234			40.5012								113.146			87.2199								163.706			9.95278								84.1834
32.2002								112.385			40.5064								113.301			87.2554								163.873			9.96705								84.3474
32.2216								112.571			40.5526								113.487			87.2632								164.043			9.9821								84.5264
32.2484								112.766			40.5716								113.646			87.3007								164.238			9.9857								84.6904
32.2709								112.933			40.5883								113.792			87.3065								164.43			9.9882								84.8414
32.2981								113.102			40.5926								113.957			87.3303								164.625			9.9902								85.0074
32.3257								113.274			40.5945								114.315			87.3484								164.805			10.0194								85.1644
32.3534								113.451			40.6181								114.476			87.3756								164.981			10.026								85.3414
32.3708								113.626			40.6204								114.637			87.4018								165.148			10.0396								85.5143
32.3798								113.811			40.623								115.002			87.4027								165.331			10.0628								85.6873
32.495								115.026			40.6293								115.153			87.4355								165.738			10.076								85.8574
32.5935								115.342			40.6308								115.318			87.4455								165.993			10.0891								85.9894
32.632								115.465			40.6338								115.486			87.4498								166.182			10.0939								86.1534
32.6485								115.612			40.6385								115.672			87.4556								166.343			10.1067								86.3284
32.6586								115.785			40.6424								115.947			87.4911								166.453			10.1131								86.5083
32.6832								115.945			40.652								116.104			87.5089								166.591			10.124								86.6843
32.693								116.109			40.6544								116.214			87.5293								166.763			10.1358								86.8464
32.7062								116.273			40.674								116.349			87.533								166.924			10.5847								87.0033
32.749								116.922			40.6792								116.482			87.5673								167.09			10.5921								87.1874
32.7768								117.293			40.6988								120.51			87.6243								167.263			10.5992								87.3783
32.7907								117.414			40.7024								120.718			87.6268								167.416			10.6045								87.5484
32.8331								117.562			40.7249								121.204			87.6367								167.575			10.6113								87.7294
32.8355								117.729			40.7261								121.542			87.661								167.696			10.6806								87.8883
32.8594								117.905			40.7288								121.691			87.6899								167.834			10.6859								88.0554
32.8828								118.069			40.7421								121.889			87.7279								168.014			10.725								88.2164
32.9181								118.234			40.7774								121.992			87.7742								168.936			10.7306								88.3623
32.9395								118.396			40.7893								122.114			87.7948								169.085			10.7479								88.5254
32.9632								118.571			40.8229								122.255			87.7999								169.248			10.7518								88.6883
33.0564								118.724			40.8502								122.402			87.8463								169.379			10.7672								88.8564
33.0608								118.875			40.8869								122.555			87.8517								169.512			10.7795								89.0194
33.066								119.036			40.8903								122.698			87.8715								169.645			10.8093								89.1913
33.0984								119.215			40.9602								122.846			87.9118								169.832			10.831								89.3844
33.1205								119.39			40.9689								123.006			87.9343								169.999			10.8495								89.5483
33.167								119.55			40.9729								123.156			87.99								170.172			10.8569								89.6973
33.2751								119.7			41.0259								123.303			88.0044								170.359			10.9437								89.8703
33.3175								119.869			41.0733								123.452			88.0095								170.529			10.9759								90.0283
33.3283								120.056			41.0804								123.594			88.0135								170.679			10.9919								90.1934
33.4806								120.229			41.1311								123.727			88.0321								170.835			10.9931								90.3593
33.4821								120.401			41.1353								123.871			88.0389								170.979			11.0237								90.5323
33.4922								120.585			41.1488								124.038			88.0425								171.149			11.0435								90.7044
33.5044								120.74			41.1955								124.205			88.0588								171.334			11.0493								90.8544
33.5159								120.893			41.2108								124.371			88.0664								171.499			11.2045								91.0174
33.5533								121.077			41.2305								124.51			88.0821								171.675			11.2945								91.2024
33.5586								121.261			41.246								124.662			88.1001								171.833			11.3079								91.3693
33.5759								121.439			41.2642								124.802			88.1129								172.016			11.312								91.5533
33.599								121.618			41.2702								124.962			88.1225								172.184			11.3454								91.7183
33.6243								122.607			41.2758								125.135			88.1248								172.335			11.3634								91.8704
33.6432								122.834			41.2813								186.767			88.127								172.667			11.3666								92.0533
33.6679								122.955			41.2866								187.022			88.1784								172.79			11.4167								92.2304
33.7229								123.097			41.3086								187.807			88.1903								172.901			11.4224								92.4083
33.7531								123.271			41.3417								188.15			88.195								173.079			11.4685								92.5834
33.7692								123.444			41.4003								188.359			88.2001								173.322			11.5226								92.7624
33.7785								123.615			41.4413								188.484			88.2388								173.564			11.5356								92.9424
33.8131								124.074			41.4765								188.589			88.2516								173.739			11.5474								93.1143
33.8359								124.386			41.5778								188.719			88.2538								173.91			11.6121								93.3003
33.9259								124.508			41.579								188.853			88.2832								174.047			11.6169								93.4823
34.1033								124.671			41.6128								188.992			88.2955								174.632			11.6273								93.6683
34.1118								124.831			41.6228								189.107			88.3059								174.783			11.6407								93.8574
34.1641								124.981			41.6272								189.236			88.3357								174.952			11.6442								93.9783
34.2714								125.132			41.7361								189.373			88.3571								175.126			11.6504								94.0813
34.3217								125.287			41.7624								189.516			88.3627								175.292			11.6645								94.2573
34.3334								125.636			41.7661								189.642			88.3845								175.448			11.6846								94.4393
34.3638								125.807			41.7707								189.774			88.6884								175.63			11.7538								94.5714
34.3883								125.966			41.7787								189.913			88.6972								175.806			11.8015								95.3273
34.3974								126.154			41.8362								190.061			88.7366								175.966			11.8083								95.5044
34.406								126.32			41.9141								190.187			88.7719								176.119			11.8626								95.6163
34.4173								126.495			41.9237								190.321			88.8488								176.263			11.8914								95.7783
34.4305								126.686			41.9288								190.469			88.9312								176.429			11.9309								95.9353
34.4361								126.858			41.9673								190.609			88.9408								176.586			11.9745								96.0794
34.4486								127.034			41.9685								190.759			88.9429								176.754			12.1024								96.2263
34.4922								127.197			41.9885								190.893			88.9523								176.9			12.424								96.3673
34.4943								127.362			42.0062								191.032			88.9561								177.076			12.4295								96.5333
34.504								127.541			42.0189								191.185			88.96								177.22			12.4503								96.7064
34.51								127.71			42.059								191.336			88.9685								177.386			12.4695								96.8194
34.5191								127.888			42.0654								191.49			88.981								177.558			12.4803								96.9553
34.5541								128.067			42.078								191.646			88.9914								177.7			12.4863								97.1463
34.5834								128.239			42.0831								191.793			89.0132								177.882			12.5166								97.3384
34.6308								128.415			42.0966								191.916			89.0217								178.058			12.5576								97.4913
34.6837								128.564			42.1025								192.049			89.1034								178.208			12.5653								97.6793
34.7033								128.73			42.1256								192.196			89.1162								178.38			12.568								97.8614
34.7478								128.891			42.1309								192.342			89.1175								178.56			12.5846								98.0423
34.7575								129.056			42.134								192.493			89.1227								178.731			12.5915								98.5013
34.7696								129.218			42.1543								192.635			89.128								178.898			12.5945								98.6493
34.7787								129.384			42.1851								192.796			89.1365								179.07			12.5971								98.8374
34.7912								129.545			42.1949								192.971			89.1539								179.267			12.6041								99.0153
34.8004								129.709			42.2054								193.093			89.1708								179.388			12.6064								99.2053
34.8447								129.875			42.2073								193.307			89.1773								179.57			12.611								99.3923
35.0445								130.05			42.2082								193.457			89.1976								179.75			12.6252								99.5603
35.0506								130.238			42.2467								193.602			89.2189								179.903			12.6314								99.7223
35.0566								130.401			42.2565								193.754			89.2528								180.086			12.6359								100.448
35.0747								130.576			42.2792								193.906			89.2598								180.27			12.6798								100.672
35.1523								130.749			42.2964								194.067			89.2863								180.451			12.6932								101.134
35.1661								130.915			42.3145								194.22			89.3078								180.646			12.6963								101.321
35.1973								131.093			42.3377								194.383			89.3157								180.829			12.7583								101.531
35.2269								131.266			42.3508								194.538			89.3186								181.016			12.7675								101.644
35.2806								131.444			42.3569								194.673			89.3452								181.208			12.7747								101.788
35.2893								131.611			42.3665								194.812			89.3496								181.39			12.7908								101.953
35.3363								131.799			42.3807								194.965			89.3614								181.59			12.8214								102.111
35.34								131.982			42.3828								195.125			89.3781								181.743			12.8672								102.271
35.3972								132.157			42.413								195.292			89.3851								181.91			12.8841								102.423
35.4024								132.342			42.423								195.459			89.4068								182.071			12.9001								102.581
35.4048								132.709			42.4348								195.612			89.434								182.241			12.9132								102.732
35.4187								132.843			42.4413								195.774			89.4608								182.422			12.9216								102.887
35.4207								133.018			42.4496								195.934			89.4636								182.601			12.9443								103.049
35.4302								133.194			42.4527								196.087			89.4743								182.786			12.9733								103.216
35.4534								133.37			42.4577								196.23			89.4809								182.955			12.978								103.388
35.4545								133.545			42.4591								196.393			89.5093								183.153			13.0032								103.567
35.4708								133.715			42.4646								196.574			89.5151								183.329			13.0176								103.744
35.4811								133.893			42.4675								196.743			89.5261								183.514			13.0274								103.916
35.5031								134.072			42.4844								196.914			89.5333								183.697			13.0381								104.082
35.5167								134.215			42.5136								197.064			89.5425								183.892			13.0417								104.26
35.5283								134.364			42.5325								197.225			89.5529								184.33			13.0528								104.399
35.5578								134.543			42.55								197.403			89.5592								184.454			13.0605								104.583
35.5633								134.696			42.5566								197.576			89.5613								184.622			13.0717								105.106
35.6008								134.885			42.5903								197.721			89.5643								184.986			13.0863								105.266
35.625								135.015			42.5972								197.885			89.5813								185.156			13.0923								105.419
35.6277								135.165			42.6063								198.038			89.5969								185.622			13.094								105.578
35.6479								135.606			42.6141								198.187			89.6197								185.765			13.1232								105.935
35.6587								135.741			42.6259								198.349			89.6334								185.968			13.1292								106.041
35.6662								142.585			42.6375								198.488			89.6701								186.273			13.1587								106.178
35.7003								142.824			42.6416								198.634			89.7047								186.4			13.2036								106.333
35.7336								142.951			42.6849								198.792			89.713								186.574			13.2401								106.48
35.7401								143.059			42.6956								198.945			89.7257								186.722			13.3409								106.632
35.7894								143.206			42.7363								199.091			89.7344								186.912			13.7579								106.797
35.8037								143.358			42.7534								199.238			89.7466								187.073			13.8554								106.951
35.8282								143.506			42.7783								199.387			89.928								187.254			13.8761								107.116
35.8351								143.662			42.8283								199.54			89.9411								187.442			13.9311								107.26
35.8636								143.814			42.8437								199.697			89.9695								187.626			13.9808								107.419
35.9023								143.956			42.8599								199.865			90.2259								187.809			14.7062								107.558
35.9316								144.103			42.8785								200.027			90.2886								187.983			14.7503								108.32
35.9494								144.251			42.9081								200.181			90.325								188.154			14.766								108.45
35.962								144.407			43.0309								200.329			90.355								188.326			14.7678								108.6
35.9896								144.554			43.0564								200.512			90.3705								188.478			14.7794								108.736
35.9943								144.721			43.057								200.673			90.4085								188.648			14.7863								108.877
36.0112								144.874			43.0837								200.825			90.438								188.815			14.8011								109.638
36.0152								145.015			43.0941								200.979			90.4613								188.964			14.8301								109.745
36.0209								145.161			43.1454								201.141			90.4867								189.116			14.8454								109.887
36.026								145.324			43.1812								201.311			90.5466								189.304			14.8599								110.035
36.0349								145.485			43.2061								201.472			90.6029								189.485			14.8739								110.172
36.0446								145.647			43.239								201.643			90.6063								189.65			14.8843								110.335
36.0579								145.811			43.4196								201.811			90.6456								189.831			14.8959								110.601
36.0785								145.968			43.4395								201.985			90.7721								189.983			14.9111								110.74
36.1094								146.123			43.5559								202.16			91.1735								190.182			14.9148								110.904
36.1198								146.282			43.5763								202.328			91.2058								190.373			14.9224								111.066
36.1375								146.416			43.8297								202.493			91.2301								190.724			14.9259								111.232
36.2074								146.581			43.8843								202.659			91.2613								190.867			14.9427								111.863
36.2224								146.755			43.9458								202.821			91.2749								190.996			15.0448								112.186
36.251								146.931			43.9936								202.987			91.2819								191.164			15.0782								112.479
36.2702								147.108			44.0373								203.171			91.2903								191.374			15.0971								112.585
36.3223								147.284			44.0518								203.342			91.3234								191.531			15.108								112.718
36.3377								147.459			44.0699								203.512			91.3563								191.714			15.1316								112.877
36.3399								147.603			44.1032								203.664			91.3637								191.875			15.1495								113.049
36.3828								147.759			44.1188								203.83			91.3678								192.042			15.1575								113.194
36.4102								147.926			44.1356								203.993			91.3818								192.207			15.1671								113.343
36.4241								148.075			44.1916								204.151			91.4231								192.37			15.1872								113.506
36.4618								148.222			44.2044								204.31			91.4473								192.541			15.2268								113.667
36.4734								148.369			44.2706								204.471			91.457								192.708			15.2334								113.805
36.4968								148.525			44.3311								204.627			91.4793								192.875			15.2964								113.985
36.5322								148.686			44.3563								204.777			91.5413								193.015			15.3082								114.152
36.5449								148.832			44.3593								204.944			91.549								193.187			15.4479								114.312
36.5692								148.98			44.37								205.079			91.5992								193.357			15.4528								114.459
36.5773								149.167			44.3769								205.244			91.6233								193.527			15.483								114.62
36.5799								149.346			44.3937								205.405			91.6456								193.696			15.5058								114.779
36.5994								149.504			44.6716								205.556			91.6882								193.871			15.5186								114.933
36.6964								149.648			44.7065								205.717			91.7045								194.046			15.5401								115.084
36.7056								149.804			44.7466								205.883			91.7262								194.212			15.6057								115.236
36.7479								149.984			44.7796								206.048			104.904								194.394			15.7003								115.393
36.7623								150.156			44.8134								206.206			104.912								194.574			15.702								115.554
36.8249								150.321			44.8261								206.377			104.919								194.75			15.7614								115.694
36.8614								150.478			44.8299								206.546			104.947								194.893			15.7713								115.867
36.9793								150.633			44.8528								206.708			105.004								195.062			15.7831								116.01
36.9906								150.796			44.8575								206.886			105.01								195.243			15.7856								116.157
37.1556								150.977			44.8719								207.049			105.047								195.399			15.8119								116.316
37.1752								151.148			44.8763								207.19			105.112								195.562			15.858								116.484
37.327								151.309			44.8912								207.361			105.143								195.753			15.8693								116.656
37.5072								151.443			44.895								207.533			105.239								196.079			15.9352								116.818
37.5362								151.592			44.898								207.692			105.569								196.248			15.9461								116.981
37.6324								151.752			44.9267								207.845			105.7								196.425			15.9485								117.151
37.7058								151.916			44.9422								208.015			105.713								196.598			15.9653								117.312
37.7184								152.086			44.9652								208.195			105.735								196.755			15.9885								117.467
37.7214								152.248			44.9941								208.369			105.761								196.944			15.9937								117.633
37.7229								152.406			45.0014								208.54			105.763								197.11			15.9969								117.805
37.7346								152.569			45.0027								208.72			105.765								197.265			15.9985								117.98
37.7565								152.73			45.0277								208.898			105.907								197.421			16.0215								118.143
37.8095								152.883			45.0426								209.075			105.957								197.602			16.0308								118.304
37.8229								153.052			45.0737								209.257			105.991								197.789			16.0398								118.47
37.8509								153.208			45.0895								209.414			106.025								198.554			16.0448								118.629
37.861								153.365			45.1015								209.571			106.062								199.137			16.0494								118.798
37.9322								153.523			45.164								209.729			106.096								199.474			16.0998								118.98
37.9395								153.673			45.1693								209.876			106.102								199.646			16.1189								119.168
37.966								153.836			45.1797								210.033			106.121								200.019			16.1669								119.331
38.0999								153.996			45.2334								210.188			106.127								200.606			16.1992								119.506
38.1041								154.158			45.2995								210.344			106.14								200.73			16.2286								119.695
38.2281								154.32			45.3344								210.499			106.173								200.867			16.2429								119.865
38.3635								154.487			45.3635								210.659			106.181								201.274			16.2479								120.03
38.3959								154.642			45.3754								210.82			106.205								201.607			16.2824								120.203
38.4166								154.797			45.4738								210.981			106.232								202.146			16.2863								120.374
38.4213								154.967			45.5352								211.147			106.247								202.26			16.3342								120.538
38.4504								155.129			45.627								211.3			106.687								202.396			16.4202								120.705
38.4813								155.293			45.6415								211.454			106.728								202.744			16.4303								120.879
38.4883								155.463			45.6508								211.608			106.75								202.92			16.5787								121.062
38.5557								155.635			45.6691								211.784			106.755								203.063			16.5844								121.218
38.5716								155.798			45.6701								212.223			106.759								203.219			16.5894								121.385
38.5791								155.967			45.7013								212.383			106.766								203.372			16.7449								121.554
38.5957								156.139			45.7122								212.52			106.792								203.519			16.751								121.722
38.6174								156.308			45.7137								212.665			106.795								203.647			16.755								121.893
38.6279								156.48			45.7258								212.829			106.813								203.815			16.7604								122.058
38.6386								156.642			45.7347								212.99			106.817								203.972			16.7747								122.234
38.6701								156.812			45.8081								213.15			106.842								204.139			16.7974								122.4
38.6725								156.982			45.8223								213.31			106.872								204.318			16.8212								122.54
38.6803								157.135			45.8537								213.461			106.94								204.458			17.2097								122.712
38.7026								157.306			45.8674								213.635			106.942								204.631			17.4								122.882
38.7534								157.466			45.8793								213.795			106.971								204.802			17.5122								123.034
38.7947								157.636			45.8967								213.919			106.997								204.97			17.549								123.21
38.8302								157.79			45.9193								214.089			107.019								205.115			17.5525								123.372
38.8398								157.949			45.9357								214.255			107.045								205.297			17.6409								123.55
38.8411								158.124			45.9514								214.422			107.072								205.471			18.1208								123.691
38.8666								158.301			45.9532								214.588			107.088								205.67			18.1556								123.843
38.9126								158.479			45.9703								214.712			107.104								205.82			18.1901								124.006
38.9408								158.644			46.0377								214.889			107.114								206.006			18.1941								124.163
38.9663								158.813			46.0857								215.06			107.137								206.164			18.1983								124.317
39.0057								158.99			46.129								215.218			107.157								206.334			18.2021								124.471
39.0481								159.188			46.1687								215.386			107.167								207			18.2135								124.629
39.5564								159.774			46.1846								215.553			107.243								207.307			18.2353								124.797
39.5851								160.008			46.3246								215.731			107.363								207.469			18.2382								125.192
39.6168								160.166			46.327								216.278			107.478								207.64			18.2497								125.366
39.6332								160.334			46.3381								216.42			107.521								207.81			18.2628								125.528
39.6674								160.506			46.5028								216.584			107.547								207.986			18.2737								125.7
39.6784								160.658			46.5232								216.753			107.595								208.136			18.2762								125.874
39.7039								160.83			46.5877								216.9			107.628								208.298			18.287								126.028
39.7177								161.009			46.6129								217.055			107.679								208.46			18.2958								126.601
39.7351								161.16			46.6871								217.195			107.682								208.617			18.3102								126.771
39.7946								161.321			46.7035								218.132			107.688								208.791			18.3199								127.244
39.8095								161.496			46.7678								218.388			107.844								208.936			18.3524								127.362
39.8526								161.629			47.1466								218.49			107.919								209.107			18.365								127.492
39.906								161.807			47.5406								218.764			107.944								209.287			18.3703								127.605
39.9202								161.971			47.5523								218.865			107.95								209.451			18.3737								127.761
39.9594								162.149			47.6011								218.998			107.958								209.602			18.3929								127.925
39.9809								162.325			47.6336								219.15			107.972								209.765			18.4033								128.066
40.0053								162.5			47.6502								219.291			107.993								209.936			18.4049								128.193
40.0278								162.664			47.6818								219.43			108.007								210.104			18.4065								128.32
40.0437								162.849			47.6969								219.561			108.048								210.272			18.4291								128.461
40.0549								163.014			47.7055								219.724			108.065								210.451			18.4401								128.617
40.0636								163.177			47.7587								219.873			108.069								210.592			18.4448								128.749
40.0724								163.366			47.7795								220.014			108.071								210.758			18.4611								128.899
40.0866								163.549			47.7857								220.18			108.087								210.932			18.4848								129.041
40.102								163.729			47.7956								220.323			108.094								211.11			18.5212								129.176
40.1793								163.904			47.8083								220.489			108.112								211.261			18.5283								129.328
40.2862								164.068			47.8103								220.644			108.13								211.44			18.542								129.488
40.3337								164.253			47.8536								220.807			108.153								211.61			18.5538								129.641
40.5077								164.421			47.8753								220.935			108.167								211.783			18.566								129.813
40.5095								164.57			47.896								221.106			108.18								211.935			18.5742								129.979
40.5144								164.743			47.9475								221.269			108.184								212.127			18.5832								130.12
40.5213								164.904			47.9635								221.426			108.187								212.298			18.5899								130.27
40.5382								165.058			47.9954								221.587			108.23								212.448			18.5992								130.426
40.5399								165.217			48.0148								221.755			108.252								212.627			18.6469								130.566
40.5476								165.391			48.0296								221.93			108.256								212.827			18.6546								130.718
40.6069								165.562			48.0382								222.084			108.257								213.001			18.6688								130.897
40.6804								165.723			48.0488								222.247			108.264								213.165			18.6809								131.055
40.6944								165.89			48.0988								222.402			108.274								213.337			18.6892								131.201
40.7012								166.025			48.1084								222.561			108.28								213.51			18.6937								131.377
40.7152								166.169			48.1325								222.701			108.296								213.679			18.7046								131.545
40.7273								166.324			48.1459								222.852			108.306								213.843			18.7184								131.714
40.7358								166.473			48.1576								223.009			108.311								214.015			18.719								131.867
40.7506								166.636			48.1601								223.166			108.319								214.186			18.7258								132.035
40.7601								166.846			48.18								223.319			108.327								214.367			18.7353								132.186
40.7818								167.075			48.1903								223.477			108.332								214.532			18.744								132.35
40.7869								167.214			48.1992								223.625			108.336								214.722			18.7506								132.508
40.804								167.382			48.2215								223.788			108.352								214.901			18.7658								132.682
40.8819								167.516			48.2398								223.945			108.363								215.066			18.7753								132.842
40.9124								167.638			48.2528								224.099			108.378								215.237			18.7774								133.007
40.929								167.772			48.277								224.249			108.38								215.429			18.7902								133.174
40.9347								167.927			49.1184								224.412			108.413								215.625			18.7995								133.346
40.9378								168.09			49.1217								224.572			108.429								215.799			18.8182								133.515
40.9522								168.236			49.1394								224.714			108.441								215.909			18.8281								133.696
40.9608								168.403			49.2766								224.871			108.461								216.083			18.8448								133.879
40.9657								168.558			49.2948								225.019			108.473								216.256			18.8509								134.048
40.9926								168.716			49.33								225.182			108.49								216.441			18.8718								134.222
40.9964								170.106			49.331								225.342			108.5								216.63			18.8818								134.366
40.9989								170.509			49.3343								225.501			108.508								216.824			18.9202								134.552
41.1103								170.611			49.3354								225.657			108.512								217.177			18.9344								134.728
41.1133								170.75			49.3836								225.827			108.518								217.294			18.9536								134.904
41.1572								170.909			49.4412								226.004			108.529								217.468			18.9645								135.068
41.1668								171.061			49.4505								226.17			108.536								217.651			18.9845								135.253
41.3183								171.21			49.5524								226.339			108.538								217.825			18.988								135.447
41.4341								171.343			49.5751								226.518			108.557								217.968			19.0032								135.635
41.4907								171.486			49.6005								226.695			108.574								218.347			19.0169								135.828
41.6407								171.649			49.6201								226.856			108.585								218.52			19.0192								136.018
41.6887								171.802			50.2666								227			108.596								218.68			19.0916								136.173
41.9393								171.964			50.2706								227.174			108.602								218.852			19.1032								136.374
41.9704								172.104			50.2778								227.346			108.613								219.007			19.114								136.563
41.9721								172.276			50.3235								227.505			108.617								219.177			19.4205								136.757
42.0176								172.435			50.3721								227.67			108.623								219.357			19.5842								136.939
42.0862								172.595			50.4421								227.85			108.641								219.527			19.6298								137.145
42.0962								172.756			50.5112								228.174			108.652								219.681			19.6432								137.542
42.1336								172.912			50.5242								228.282			108.667								219.849			19.6563								137.738
42.1502								173.075			50.5742								228.438			108.669								220.007			19.7183								137.932
42.1534								173.218			50.5864								228.578			108.672								220.158			19.7294								138.114
42.165								173.384			50.5995								228.737			108.696								220.332			19.7414								138.29
42.1821								173.558			50.6013								228.878			108.708								220.499			19.7512								138.455
42.1927								173.717			50.6363								229.036			108.72								220.65			19.7551								138.628
42.2053								173.876			50.6487								229.324			108.721								220.822			19.7919								138.784
42.209								174.024			50.699								229.457			108.726								220.999			19.8004								138.957
42.2172								174.189			50.8408								229.603			108.732								221.166			19.8117								139.134
42.2322								174.357			50.8803								229.746			108.738								221.345			19.8468								139.303
42.2853								174.523			50.8986								229.871			108.746								221.512			19.9125								139.445
42.2965								174.692			51.0231								229.996			108.76								221.667			19.9264								139.604
42.329								174.855			51.0523								230.142			108.769								221.845			19.981								139.79
42.3376								174.995			51.0593								230.303			108.772								222.023			19.9989								139.971
42.3693								175.159			51.0653								230.467			108.805								222.193			20.4195								140.162
42.3843								175.321			51.1087								230.618			108.814								222.357			20.4305								140.358
42.3901								175.498			51.1418								230.776			108.844								222.51			20.4696								140.545
42.411								175.663			51.188								230.913			108.847								222.677			20.5005								140.729
42.4482								175.819			51.2136								231.04			108.877								222.867			20.5145								140.911
42.4657								175.988			51.2261								231.174			108.879								223.059			20.5822								141.112
42.4784								176.143			51.2413								231.345			108.886								223.203			20.6334								142.137
42.4898								177.436			51.2531								231.508			108.942								223.386			20.7391								142.347
42.5313								177.549			51.2724								231.656			109.018								223.574			21.0694								142.451
42.5792								177.697			51.2859								231.822			109.028								223.771			21.1673								142.599
42.6085								178.746			51.3109								231.985			109.037								223.956			21.2036								142.759
42.6317								178.968			51.351								232.149			109.05								224.145			21.2074								142.909
42.6437								179.087			51.3781								232.303			109.099								224.333			21.2108								143.069
42.6465								179.217			51.4143								232.443			109.151								224.5			21.2122								143.234
42.6723								179.381			51.4199								232.605			109.196								224.68			21.2207								143.385
42.6815								179.546			51.4394								232.764			109.212								224.867			21.2248								143.54
42.6871								179.705			51.4497								232.934			109.248								225.052			21.2542								143.711
42.7047								179.837			51.4602								233.23			109.291								225.245			21.2757								143.845
42.7266								180			51.463								233.387			109.295								225.992			21.2791								144.009
42.7846								180.159			51.4894								233.538			109.297								226.149			21.2822								144.181
42.8077								182.257			51.5068								233.677			109.31								226.325			21.3323								144.374
42.8115								182.686			51.5121								233.824			109.381								226.513			21.3429								144.566
42.8528								182.797			51.5537								233.976			109.485								227.061			21.3747								144.745
42.8738								182.929			51.6294								234.14			109.535								227.228			21.3845								144.895
42.922								183.09			52.0166								234.299			109.549								227.573			21.3977								145.067
42.9703								183.253			52.0788								234.46			109.554								227.705			21.4196								145.226
43.0125								183.406			52.0875								234.62			109.575								227.851			21.4341								145.355
43.0402								183.555			52.1178								234.781			109.641								228.025			21.4373								145.788
43.0698								183.709			52.1446								234.954			109.667								228.154			21.4583								145.945
43.0811								183.829			52.1648								235.121			109.689								228.293			21.468								146.11
43.151								183.962			52.2008								235.28			109.717								228.457			21.4795								146.299
43.3481								184.093			52.235								235.426			109.732								228.614			21.4933								146.471
43.3703								210.767			52.2495								235.594			109.777								228.786			21.5639								146.635
43.4013								211.022			52.2578								235.766			109.788								228.951			21.5729								146.801
43.4178								211.51			52.2743								235.932			109.858								229.083			21.6281								146.979
43.426								211.657			52.3136								236.102			109.87								229.24			21.7754								147.159
43.5012								211.824			52.3455								236.273			109.9								229.416			21.7995								147.312
43.5496								211.954			52.3918								236.409			109.906								229.548			21.8623								147.468
43.7577								212.085			52.4124								236.58			109.934								229.702			21.9497								147.629
43.7737								212.222			52.4158								236.757			109.991								229.878			22.1073								147.771
43.837								212.366			52.4495								236.924			109.995								230.033			22.1123								147.934
43.9211								212.497			52.4666								237.098			110.006								230.203			22.1181								148.091
43.9667								212.65			52.5842								237.256			110.03								230.344			22.1854								148.253
44.0372								212.802			52.6066								237.42			110.062								230.48			22.2041								148.412
44.0616								212.957			52.9477								237.597			110.083								230.614			22.2225								148.565
44.1539								213.103			52.959								237.769			110.179								230.782			22.2249								148.746
44.1878								213.254			52.9801								237.883			110.217								230.957			26.714								148.9
44.2997								213.412			52.9859								238.051			110.246								231.783			26.7184								149.053
44.3576								213.594			52.9991								238.217			110.316								231.999			26.7198								149.373
44.3613								213.787			53.0056								238.379			110.428								232.142			26.7303								149.546
44.3673								213.95			53.017								238.538			110.488								232.296			26.7467								149.721
44.3746								214.106			53.0258								238.686			110.526								232.46			26.7606								149.904
44.3864								214.247			53.042								238.833			110.537								232.629			26.7735								150.06
44.3904								214.387			53.0576								238.997			110.557								232.8			26.8001								150.227
44.3986								214.536			53.0727								239.169			110.589								232.972			26.8326								150.407
44.4056								214.679			53.1419								239.327			111.03								233.15			26.8428								150.588
44.4573								214.838			53.2151								239.465			111.065								233.319			26.8454								150.78
44.4789								214.993			53.2243								239.626			111.095								233.486			26.8467								150.964
44.5082								215.142			53.2506								239.924			111.114								233.656			26.8797								151.135
44.5709								215.289			53.32								240.059			111.169								233.816			26.9262								151.295
44.6051								215.443			53.9731								240.229			111.24								233.975			26.9303								151.461
44.6243								215.602			54.0668								240.395			111.275								234.147			26.9544								151.612
44.6471								215.759			54.0791								240.562			111.315								234.306			26.9561								151.769
45.1078								215.917			54.084								240.734			111.328								234.482			26.9712								151.92
45.126								216.069			54.1025								240.903			111.365								234.649			26.9748								152.081
45.2238								216.213			54.1054								241.083			111.387								234.811			26.98								152.237
45.2306								216.365			54.1131								241.247			111.426								234.997			27.1268								152.398
45.319								216.524			54.1328								241.414			111.435								235.161			27.13								152.558
45.4138								216.674			54.1382								241.595			111.436								235.305			27.2528								152.72
45.4854								216.841			54.1425								241.775			111.461								235.48			27.2726								152.885
45.5654								216.994			54.154								241.934			111.474								235.663			27.3074								153.059
45.5837								217.151			54.1667								242.095			111.48								235.803			27.3741								153.225
45.9359								217.298			54.1837								242.249			111.507								235.938			27.4083								153.393
45.9592								217.457			54.1979								242.398			111.538								236.158			27.4339								153.552
45.9945								217.623			54.2238								242.562			111.567								236.405			27.5299								153.698
46.0101								217.781			54.264								242.742			111.571								236.58			27.5637								153.87
46.0219								217.937			54.3007								242.913			111.573								236.754			27.581								154.045
46.0323								218.097			54.32								243.025			111.587								236.934			27.5907								154.214
46.0945								218.268			54.3242								243.188			111.593								237.109			27.5967								154.373
46.0963								218.419			54.336								243.359			111.663								237.297			27.6089								154.542
46.1547								218.581			54.341								243.528			111.743								237.483			27.6491								154.699
46.1599								218.738			54.3532								243.688			111.753								237.662			27.6698								154.859
46.184								218.918			54.3708								243.844			111.764								237.84			27.7223								155.007
46.2002								219.08			54.385								244.009			111.789								238.011			27.738								155.197
46.2243								219.221			54.399								244.18			111.847								238.179			27.7807								155.354
46.2267								219.374			54.3997								244.345			111.882								238.346			27.7879								155.591
46.2561								219.521			54.4417								244.524			111.912								238.525			27.8042								155.764
46.2627								219.67			54.4497								244.703			111.953								238.912			27.8201								155.916
46.2867								219.832			54.4599								244.875			111.956								239.135			27.8355								156.087
46.3043								219.987			54.4803								245.048			111.993								239.302			27.8513								156.576
46.3376								220.166			54.4869								245.237			112.179								239.458			27.8545								156.701
46.4607								220.589			54.4925								245.364			112.275								239.603			27.8636								157.064
46.4874								220.693			54.508								245.527			112.298								239.734			27.8767								157.24
46.4909								220.826			54.5113								245.94			112.365								239.904			27.9037								157.415
46.6608								220.974			54.527								246.086			112.375								240.082			27.9206								163.108
46.6718								221.132			54.5382								246.256			112.376								240.202			27.9385								163.7
46.8292								221.265			54.5426								246.419			112.378								240.698			27.9473								163.996
46.9186								221.432			54.5538								246.585			112.382								241.06			27.9624								164.385
46.9337								221.571			54.5633								247.052			112.396								241.179			27.9947								164.507
46.9447								221.729			54.5853								247.173			112.415								241.34			27.9986								164.642
46.9496								221.881			54.6083								247.343			112.416								241.498			28.0083								164.789
46.9803								222.047			54.6225								247.507			112.425								241.614			28.0138								164.926
47.0094								222.204			54.6418								247.678			112.433								241.769			28.0156								165.072
47.1202								222.373			54.6616								247.839			112.446								241.966			28.0195								165.231
47.1247								222.543			54.6746								247.977			112.454								242.072			28.0325								165.383
47.1392								222.708			54.678								248.117			112.476								242.222			28.0343								165.547
47.1489								222.873			54.6922								248.258			112.527								242.392			28.0379								165.699
47.1512								223.032			54.7085								248.401			112.54								242.553			28.0426								165.827
47.1777								223.206			54.7145								248.56			112.615								242.696			28.0461								165.98
47.2028								223.378			54.7257								248.726			112.652								242.861			28.0511								166.139
47.2123								223.529			54.732								248.873			112.663								243.043			28.0524								166.324
47.2214								223.698			54.745								249.026			112.722								243.204			28.0912								166.429
47.223								223.838			54.7759								249.163			112.76								243.345			28.1839								166.591
47.3464								224			54.8069								249.335			112.778								243.475			28.1912								166.768
47.3581								224.155			54.839								249.487			112.833								243.636			28.3159								166.937
47.3737								224.321			54.8498								249.647			113.036								243.785			28.3911								167.093
47.428								224.48			54.8764								249.777			113.288								243.956			28.4897								167.253
48.0176								224.636			54.8915								249.943			113.474								244.117			28.5283								167.427
48.1392								224.802			54.9059								250.108			113.491								244.266			28.5463								167.601
48.1487								224.965			54.9235								250.267			113.502								244.484			28.6772								167.779
48.1522								225.115			54.9318								250.424			113.51								244.585			28.687								167.954
48.1617								225.284			54.9403								250.587			113.559								244.741			28.7623								168.133
48.1677								225.892			54.9904								250.758			113.577								244.879			28.7892								168.308
48.1697								226.021			55.011								250.936			113.598								245.025			28.835								168.491
48.184								226.182			55.0673								251.112			113.671								245.689			28.849								168.674
48.1994								226.324			55.0898								251.277			113.683								245.814			28.8578								168.839
48.2159								226.484			55.094								251.431			113.69								245.97			28.8772								169.005
48.2522								226.639			55.102								251.58			113.698								246.127			28.8964								169.178
48.2578								228.08			55.1041								251.745			113.702								246.28			28.921								169.343
48.3102								228.375			55.1533								252.02			113.713								246.439			28.9451								169.51
48.3238								228.507			55.182								252.179			113.754								246.608			28.9773								169.675
48.3586								228.652			55.1885								252.345			114.536								246.747			28.9906								169.842
48.3772								228.809			55.1893								252.522			114.547								246.915			28.9994								170.011
48.4119								228.993			55.214								252.696			114.562								247.068			29.0096								170.19
48.4372								229.461			55.221								252.875			114.603								247.246			29.014								170.369
48.4755								229.781			55.2478								253.037			114.62								247.418			29.1398								170.56
48.4823								230.159			55.2689								253.187			114.656								247.577			29.1698								170.732
48.4908								230.28			55.3134								253.346			114.684								247.734			29.2679								170.917
48.5063								230.419			55.3416								253.501			114.691								247.92			29.6401								171.098
48.5374								230.582			55.4026								253.663			114.728								248.065			29.6415								171.272
48.5732								230.728			55.4063								253.829			114.733								248.229			29.644								171.434
48.6453								230.872			55.416								253.985			114.734								248.396			29.6571								171.606
48.654								231.008			55.4183								254.111			114.751								248.555			29.6643								171.788
48.6639								231.163			55.4753								254.259			114.789								248.734			29.6742								171.968
48.6951								231.319			55.4827								255.092			114.798								248.91			29.7035								172.131
48.7137								231.473			55.5161								255.308			114.802								249.131			29.7161								172.308
48.7293								231.616			55.5273								255.426			114.818								249.417			29.7173								172.467
48.7546								231.763			55.5426								255.588			114.825								249.58			29.7971								172.655
48.7665								231.905			55.5555								255.744			114.841								249.754			29.7985								172.868
48.8044								232.073			55.5808								255.882			114.858								249.905			29.8003								173.069
48.8412								232.23			55.6132								256.032			114.9								250.078			29.8244								173.239
48.8883								232.37			55.8863								256.186			114.909								250.241			29.8433								173.412
48.8967								232.531			56.0233								256.322			114.94								250.408			29.865								173.591
48.9397								232.698			56.0598								256.499			114.947								250.566			29.8867								173.744
48.9457								232.854			56.0713								256.668			114.981								250.739			29.9079								173.915
48.9806								233.007			56.0767								256.819			115.036								250.908			29.9347								174.081
48.9871								233.164			56.0968								256.982			115.044								251.083			29.9524								174.232
49.0008								233.315			56.1323								257.128			115.053								251.25			30.0177								174.389
49.0059								233.465			56.1441								257.314			115.056								251.578			30.0739								174.547
49.0108								233.635			56.1696								257.487			115.101								251.735			30.1628								174.705
49.0161								233.789			56.184								257.652			115.115								251.91			30.167								174.876
49.0289								233.95			56.2342								257.796			115.151								252.072			30.232								175.032
49.0403								234.105			56.6623								257.958			115.178								252.238			30.2342								175.192
49.0806								234.263			56.6734								258.123			115.181								252.407			30.2492								175.848
49.2162								234.408			56.7224								258.286			115.218								252.577			30.3198								176.305
49.2509								234.561			56.7393								258.444			115.225								252.762			30.3425								176.53
49.8004								234.723			56.7505								258.603			115.238								252.975			30.3925								176.755
49.8467								234.881			56.774								258.767			115.279								253.136			30.4176								177.001
49.9493								235.041			56.7917								258.928			115.292								253.324			30.4406								177.136
49.993								235.211			56.8299								259.101			115.304								253.504			30.4733								177.285
50.021								235.375			56.8532								259.261			115.313								253.653			30.5036								177.419
50.0414								235.538			56.8676								259.425			115.366								253.836			30.528								177.577
50.055								235.704			56.883								259.58			115.381								254.011			30.569								177.713
50.0638								235.852			56.8959								259.738			115.384								254.18			30.6186								177.883
50.0754								236.022			56.9283								259.917			115.399								254.322			30.644								178.048
50.0883								236.19			56.9425								260.088			115.409								254.496			30.6711								178.259
50.0906								236.365			57.0353								260.259			115.423								254.665			30.674								178.402
50.1303								236.513			57.141								260.426			115.444								254.889			31.1557								178.557
50.1599								236.688			57.1994								260.576			115.474								255.148			31.1813								178.743
50.1729								236.856			57.3942								260.75			115.497								255.321			31.1963								178.908
50.1839								237.011			57.4032								262.071			115.513								255.495			31.2177								179.073
50.192								237.181			57.5039								262.316			115.553								255.662			31.2224								179.229
50.2895								237.3			57.5151								262.472			115.566								256.251			31.2534								179.385
50.3443								237.46			57.5258								262.623			115.575								256.409			31.2723								179.522
50.3612								237.622			57.5486								262.77			115.578								256.572			31.277								179.691
50.3792								237.784			57.5682								262.93			116.125								256.762			31.2934								179.842
50.3966								237.937			57.5751								263.108			116.199								257.157			31.3003								179.988
50.4001								238.106			57.5913								263.271			116.283								257.385			31.3082								180.166
50.4383								238.285			57.6121								263.425			116.3								257.562			31.3285								180.317
50.4694								238.426			57.6495								263.587			116.319								257.709			31.3325								180.506
50.5036								238.599			57.6769								263.754			116.364								257.871			31.3479								180.707
50.5742								238.749			57.7221								263.918			116.386								258.032			31.3772								180.909
50.5803								238.919			57.744								264.066			116.401								258.208			31.3789								181.072
50.9479								239.077			57.7525								264.232			116.429								258.369			31.3915								181.462
50.962								239.265			57.7884								264.404			116.484								263.461			31.3972								181.589
50.9834								239.433			57.8127								264.565			117.195								263.667			31.4013								181.736
51.012								239.601			57.834								264.724			117.222								263.801			31.4041								181.888
51.0185								239.757			57.8501								264.889			117.223								263.91			31.4136								182.03
51.0241								239.921			57.8546								265.054			117.352								264.253			31.4183								182.148
51.045								240.081			57.8633								265.213			117.371								264.395			31.4279								182.3
51.0574								240.238			57.8806								265.377			117.374								264.53			31.4335								182.448
51.1253								240.39			57.9271								265.541			117.544								264.676			31.4449								182.595
51.1391								240.564			57.9727								265.703			117.567								264.816			31.4488								182.752
51.1546								240.736			57.9911								265.856			117.598								264.981			31.4672								182.908
51.1838								240.905			58.0444								266.029			117.604								265.53			31.4801								183.072
51.2086								241.073			58.117								266.206			120.212								265.995			31.5063								183.234
51.2278								241.24			58.1418								266.382			120.236								266.534			31.5792								183.395
51.2701								241.377			58.2191								266.523			120.261								266.65			31.5907								183.544
51.317								241.552			58.2434								266.679			120.285								266.787			31.608								183.719
51.3634								242.004			58.2532								266.853			120.321								266.94			31.6196								183.904
51.3803								242.148			58.2634								267.026			120.323								267.069			31.6387								184.074
51.4234								242.318			58.4021								267.186			120.335								267.224			31.6608								184.453
51.4426								242.484			58.4046								267.356			120.392								267.369			31.6943								184.614
51.4759								242.655			58.414								267.521			120.472								267.509			31.7331								184.776
51.4913								242.826			58.4241								267.697			120.567								267.648			31.7457								184.949
51.5615								242.991			58.4301								267.861			120.591								267.785			31.7677								185.108
51.5823								243.181			58.4353								268.023			120.673								267.906			31.7807								185.244
51.6092								243.364			58.5872								268.183			120.812								268.057			32.0448								185.402
51.6118								243.547			58.5986								268.348			120.825								268.202			32.067								185.556
51.6479								243.742			58.6271								268.517			120.874								268.35			32.0694								185.733
51.6917								244.683			58.6457								268.694			120.981								268.506			32.0727								185.895
51.7091								245.009			58.6835								268.863			121.145								268.663			32.074								186.039
51.7509								245.145			58.7215								269.047			121.301								268.802			32.076								186.185
51.807								245.295			58.7663								269.22			121.308								268.96			32.0792								186.334
51.8681								245.443			58.8995								269.377			121.446								269.098			32.1384								186.475
51.9208								245.603			58.956								269.546			121.465								269.27			32.1431								186.626
51.9758								245.748			58.9934								269.721			121.468								269.404			32.2016								186.779
52.0329								245.923			59.1029								269.871			121.54								269.559			32.2575								186.942
52.5626								246.089			59.1302								270.042			121.574								269.695			32.2615								187.066
52.5711								246.254			59.2042								270.191			121.618								269.835			32.2692								187.224
52.7274								246.426			59.2726								270.359			121.641								269.998			32.272								187.396
52.7498								246.593			59.2973								270.521			121.656								270.158			32.2863								187.56
52.7672								246.747			59.3103								270.731			121.806								270.319			32.3017								187.701
52.7909								246.898			59.3137								270.974			122.324								270.48			32.3452								189.246
53.975								247.069			59.3173								271.125			122.34								270.648			32.353								189.625
53.9784								247.224			59.3356								271.293			122.385								270.817			32.3939								189.934
53.981								247.377			59.345								271.453			122.421								270.98			32.3974								190.128
54.0016								247.544			59.3648								271.608			122.485								271.131			32.42								190.255
54.0049								247.728			59.3658								271.767			122.488								271.299			32.438								190.378
54.0131								247.893			59.3724								271.943			122.502								271.477			32.4434								190.53
54.0228								248.039			59.3764								272.096			122.503								271.651			32.477								190.683
54.034								248.193			59.3924								272.257			122.505								271.872			32.5863								190.808
54.0463								248.341			59.4022								272.443			122.509								271.99			32.5959								190.946
54.0685								248.503			59.4082								272.626			122.527								272.15			32.6109								191.111
54.0805								248.678			59.424								272.803			122.545								272.313			32.63								191.259
54.1009								248.843			59.4586								272.975			122.579								272.472			32.6557								191.425
54.1721								249.013			59.4676								273.158			122.595								272.642			32.6658								191.526
54.1737								249.168			59.4736								273.333			122.672								272.828			32.6792								191.655
54.1798								249.324			59.4753								273.513			122.721								272.994			32.6979								191.788
54.1857								249.492			59.4926								273.687			122.757								273.354			32.7071								191.958
54.1946								249.656			59.4996								273.881			122.843								273.527			32.7533								192.396
54.2051								249.826			59.5098								274.062			122.867								273.686			32.8612								192.508
54.2069								250.012			59.5219								274.249			122.889								274.072			32.8817								192.685
54.2129								250.143			59.5343								274.439			122.938								274.249			32.9808								192.822
54.2207								250.304			59.5405								274.627			122.999								275.901			33.121								192.97
54.2413								250.473			59.5523								274.786			123.024								276.04			33.2311								193.111
54.2665								250.669			59.5581								274.957			123.038								276.198			33.2942								193.243
54.269								250.858			59.5949								275.1			123.065								276.358			33.3178								193.398
54.2849								251.025			59.6279								275.278			123.14								276.519			33.3201								193.555
54.3013								251.196			59.6422								275.454			123.17								277.053			33.3216								193.704
54.3038								251.374			59.6498								275.621			123.2								277.226			33.3701								193.879
54.3082								251.548			59.7019								275.791			123.292								277.577			33.3929								194.024
54.3096								251.692			59.8025								275.958			123.365								277.75			33.3972								194.189
54.3196								251.875			59.8262								276.114			123.453								277.924			33.4093								194.337
54.3584								252.041			59.8313								276.295			123.512								278.076			33.412								194.504
54.389								252.196			59.8399								276.471			123.524								278.252			33.4249								194.666
54.4139								252.354			59.8566								276.64			123.569								278.412			33.446								194.827
54.4207								252.662			59.8733								276.806			123.654								278.584			33.449								194.981
54.4672								252.772			59.9021								276.946			123.67								278.749			33.4624								195.131
54.4927								253.831			59.9326								277.094			123.696								278.916			33.4658								196.007
54.5171								253.962			59.9563								277.391			123.7								279.073			33.4742								196.32
54.5298								254.125			59.9656								277.525			123.704								279.247			33.4768								196.481
54.5397								258.358			59.9763								277.688			123.721								279.433			33.4914								196.635
54.5663								258.6			59.9845								277.851			123.745								279.609			33.4968								196.8
54.5951								258.863			60.0174								278.012			123.761								279.769			33.5029								196.955
54.6341								259.088			60.0217								278.167			123.779								279.965			33.505								197.121
54.6422								259.307			60.0298								278.32			123.79								280.131			33.5063								197.279
54.6609								259.478			60.0319								278.447			123.796								280.317			33.5118								197.442
54.6616								259.662			60.0456								278.585			123.813								280.499			33.5211								197.625
54.7052								259.809			60.0556								278.712			123.825								280.688			33.5302								197.765
54.8094								259.953			60.0894								278.859			123.839								280.886			33.5378								197.941
54.9226								260.068			60.1142								278.971			123.86								281.079			33.5466								198.077
54.9315								260.191			60.128								279.131			123.865								281.266			33.5548								198.448
54.9816								260.327			60.143								279.297			123.877								281.448			33.5585								198.67
54.9875								260.463			60.1901								279.455			123.883								281.617			33.5656								198.844
54.994								260.607			60.1939								280.177			123.892								281.774			33.5802								199.019
54.9987								260.744			60.2055								280.354			123.903								281.951			33.6053								199.195
55.0127								260.868			60.211								280.507			123.907								282.127			33.6085								199.364
55.0228								261.001			60.2156								280.682			123.923								282.274			33.6427								199.511
55.0523								261.15			60.2245								280.855			123.932								282.462			33.6489								199.677
55.0603								261.298			60.2587								281.017			123.943								282.633			33.6598								199.808
55.0654								261.447			60.2719								281.195			123.949								282.791			33.6658								199.976
55.076								261.567			60.2993								281.313			123.96								282.989			33.6724								200.119
55.0796								261.711			60.3122								281.48			123.985								283.153			33.6811								200.266
55.0908								261.853			60.3558								281.658			124.021								283.335			33.6851								200.403
55.1011								262.012			60.3567								281.831			124.041								283.52			33.6921								200.54
55.1489								262.148			60.3576								282.007			124.052								284.439			33.6979								200.837
55.1612								262.308			60.3745								282.172			124.057								284.62			33.7108								201.001
55.1713								262.46			60.3791								282.32			124.076								285.742			33.7145								201.162
55.1992								262.61			60.4487								282.478			124.102								287.847			33.7202								201.343
55.2142								262.772			60.4656								282.643			124.11								288.016			33.7302								201.513
55.2162								262.902			60.5052								282.817			124.118								288.188			33.7364								201.859
55.2535								263.05			60.5361								282.987			124.127								288.536			33.7408								202.031
55.3222								263.215			60.5642								283.154			124.133								288.722			33.7531								202.193
55.3514								263.377			60.5853								283.461			124.149								288.903			33.7721								202.363
55.4008								263.584			60.6061								283.599			124.169								289.076			33.7861								202.531
55.4211								263.688			60.6161								283.783			124.179								289.266			33.7979								202.691
55.4372								263.826			60.6349								283.95			124.187								289.441			33.8281								202.864
55.4695								263.984			60.6456								284.099			124.196								289.596			33.8381								203.024
55.4813								264.139			60.6591								284.258			124.201								289.764			33.8394								203.185
55.4894								264.29			60.6745								284.429			124.207								289.929			33.8514								203.354
55.5103								264.449			60.6835								284.605			124.211								290.08			33.8618								203.522
55.5388								264.587			60.7126								284.777			124.214								290.248			33.8781								203.695
55.5785								264.749			60.727								284.941			124.215								290.412			33.8827								203.87
55.5826								264.908			60.7645								285.109			124.219								290.578			33.8896								204.175
55.6219								265.056			60.767								285.273			124.221								290.736			33.8926								204.332
55.6558								265.211			60.7782								285.448			124.235								290.913			33.8983								204.479
55.6698								265.347			60.7924								285.602			124.244								291.09			33.9089								204.649
55.6826								265.514			62.5217								285.74			124.247								291.253			33.9104								204.8
55.719								265.669			65.3433								285.909			124.273								291.431			33.9121								204.934
55.732								265.818			65.3668								286.085			124.296								291.608			33.9286								205.098
55.7403								265.982			65.3727								286.261			124.304								291.78			33.9605								205.265
55.752								266.144			65.3768								286.428			124.312								291.962			33.9639								205.449
55.809								266.269			65.4087								286.609			124.337								292.118			33.972								205.726
55.8692								266.461			65.4124								286.785			124.602								292.278			33.9806								205.907
55.8912								266.576			65.413								286.964			125.196								292.445			33.9829								206.39
55.9406								266.76			65.4708								287.145			125.212								292.613			33.9941								206.535
55.9539								266.892			65.49								287.29			125.243								292.765			33.9959								206.708
55.9698								267.052			65.4972								287.469			125.265								292.944			34.0046								206.886
55.98								267.219			65.501								287.639			125.3								293.109			34.0081								207.052
56.0089								267.388			65.5378								287.815			125.43								293.281			34.0335								207.233
56.011								267.564			65.5397								287.995			125.471								293.421			34.06								207.418
56.0393								267.739			65.545								288.17			125.481								293.611			34.0684								207.619
56.0575								267.902			65.565								288.348			125.501								293.789			34.0986								207.982
56.0627								268.282			65.6045								288.631			125.521								293.946			34.109								208.128
56.1163								268.524			65.6067								288.756			125.538								294.115			34.1124								208.309
56.1938								268.678			65.6154								288.915			125.55								294.283			34.1155								208.497
56.2579								268.84			65.6282								289.09			125.565								294.534			34.1174								208.694
56.2903								268.998			65.6295								289.248			125.572								294.738			34.1386								208.867
56.3272								269.149			65.678								289.413			125.579								294.863			34.1478								209.38
56.3533								269.31			65.7003								289.564			125.616								295.026			34.1504								209.643
56.3582								269.48			65.7089								289.731			125.643								295.213			34.1512								209.747
56.4008								269.618			65.7134								289.891			125.658								296.48			34.1579								210.066
56.4448								269.781			65.7616								290.05			125.69								296.866			34.1596								210.869
56.4665								269.942			65.8013								290.211			125.719								296.976			34.1638								211.054
56.4789								270.103			65.8066								290.378			125.859								297.131			34.1664								211.295
56.5562								270.761			65.8168								290.547			126.063								297.286			34.1825								233.876
56.642								270.9			65.8176								290.712			126.071								297.462			34.2072								234.005
56.6575								271.051			65.8213								290.878			127.392								297.595			34.2236								388.022
56.6682								271.198			65.85								291.044			127.399								297.747			34.2426								388.195
56.6791								271.347			65.9206								291.224			127.417								297.881			34.2452								388.307
56.7048								271.511			65.9585								291.388			127.443								298.032			34.2687								388.545
56.7402								271.67			66.0735								291.556			127.469								298.19			34.2713								388.768
56.7744								271.815			66.1081								291.727			127.513								298.325			34.2846								388.873
56.8383								271.981			66.1088								291.898			127.543								298.5			34.2961								389.004
56.8445								272.142			66.1141								292.069			127.56								298.664			34.3006								389.145
56.9522								272.305			66.1495								292.245			127.597								298.8			34.303								389.293
56.9828								272.444			66.1784								292.418			127.601								298.986			34.3064								389.416
56.9859								272.611			66.2359								292.582			127.609								299.146			34.3111								389.563
56.9872								272.782			66.2803								292.749			127.626								299.289			34.3177								389.691
57.0724								272.923			66.3118								292.926			127.638								299.418			34.3312								389.831
57.1493								273.093			66.3353								293.107			127.639								299.571			34.3465								389.974
57.2142								273.253			66.3724								293.28			127.646								300.041			34.3515								390.111
57.2166								273.549			66.3786								293.443			127.659								300.191			34.3555								390.251
57.2232								273.69			66.429								293.624			127.665								300.364			34.3658								390.389
57.2616								273.86			66.4965								293.782			127.676								300.53			34.3933								390.529
57.2798								274.023			66.6212								293.941			127.681								300.691			34.4011								390.678
57.2871								274.19			66.638								294.114			127.7								300.845			34.4254								390.827
57.3063								274.322			66.7983								294.281			127.718								301.004			34.4374								390.99
57.3246								274.519			66.8118								294.456			127.734								301.161			34.4644								391.143
57.3316								274.686			66.8337								294.593			127.739								301.33			34.4871								391.297
57.3923								274.842			66.847								294.76			127.772								301.495			34.4909								391.449
57.4251								275.029			66.8736								294.926			127.799								301.641			34.5105								391.597
57.4528								275.865			66.9321								295.088			127.828								301.8			34.5247								391.747
57.4888								275.991			66.9544								295.247			127.848								301.963			34.5433								391.894
57.648								276.145			66.9672								295.405			127.858								302.124			34.5497								392.046
57.6712								276.318			67.029								295.567			127.889								302.294			34.5609								392.202
57.806								276.468			67.0991								295.73			127.919								302.441			34.5637								392.35
57.8111								276.805			67.1114								295.886			127.941								302.609			34.6093								392.486
57.8449								277.28			67.1467								296.046			127.951								302.774			34.6502								392.63
57.8836								277.421			67.1888								296.205			127.955								302.94			34.6742								392.779
57.8875								277.559			67.2596								296.352			127.98								303.128			34.6955								392.944
57.9061								277.715			67.3974								296.522			127.989								303.283			34.7313								393.1
57.9372								277.856			67.3992								296.693			128.106								303.434			34.7397								393.251
57.9617								278.012			67.5863								296.869			128.15								303.582			34.7563								393.419
57.9678								278.16			67.6136								297.024			128.2								303.758			34.7824								393.592
57.9896								278.312			67.6426								297.197			128.427								303.932			34.7841								393.755
58.056								278.447			67.6675								297.371			128.465								304.111			34.7983								393.911
58.0787								278.618			67.6742								297.543			128.469								304.282			34.8203								394.08
58.1116								278.78			67.6839								297.715			128.498								304.477			34.8991								394.257
58.1195								278.928			67.6882								297.894			128.57								304.614			34.9363								394.443
58.1728								279.056			67.6928								298.064			128.578								304.78			34.9529								394.644
58.1744								279.193			67.6971								298.237			128.588								304.943			34.9728								394.809
58.1901								279.366			67.715								298.412			128.606								305.106			34.9805								394.976
58.2743								279.528			67.7166								298.576			128.623								305.275			35.0018								395.134
58.3272								279.682			67.7205								298.762			128.678								305.438			35.0117								395.308
58.4485								279.849			67.7403								298.946			128.72								305.596			35.0216								395.489
58.4976								280.012			67.7648								299.125			128.758								305.76			35.0371								395.641
58.5005								280.176			67.7754								299.322			128.774								305.92			35.0636								395.814
58.6045								280.341			67.7898								299.572			128.787								306.083			35.0731								395.992
58.6663								280.513			67.802								299.756			128.828								306.246			35.0843								396.158
58.6901								280.683			67.8105								299.937			128.838								306.41			35.0889								396.322
58.6922								280.973			67.8187								300.12			128.849								306.579			35.1245								396.493
58.7311								281.099			67.8274								300.3			128.866								306.77			35.1405								396.66
58.7338								281.263			67.8457								300.475			128.938								306.921			35.1533								396.818
58.7645								281.429			67.8549								300.647			128.971								307.078			35.1889								396.985
58.8231								281.592			67.86								300.823			129.055								307.236			35.197								397.149
58.8533								281.758			67.8836								300.979			129.223								307.394			35.2432								397.303
58.9009								281.921			67.8982								301.134			129.293								307.556			35.2524								397.447
58.9497								282.682			67.9056								301.292			129.311								307.718			35.4231								397.611
58.9722								282.994			67.92								301.454			129.381								307.887			35.6305								397.777
59.071								283.14			67.9354								301.616			129.399								308.05			35.6352								397.895
59.1197								283.359			67.9559								301.777			129.403								308.212			35.6476								398.034
59.2801								283.522			67.9922								301.949			129.427								308.384			35.7313								398.219
59.3665								283.671			68.0125								302.109			129.434								308.567			35.7909								398.418
59.3785								283.829			68.0581								302.282			129.443								308.739			35.8098								398.589
59.3857								283.973			68.1163								302.449			129.451								308.901			35.8139								398.759
59.4042								284.13			68.1977								302.606			129.474								309.062			35.8197								398.905
59.4345								284.293			68.2082								302.779			129.494								309.219			35.8473								399.038
59.4682								284.443			68.4903								302.925			129.499								309.385			35.8624								399.196
59.4892								284.612			68.7103								303.104			129.525								309.553			35.8928								399.352
59.5585								284.786			68.7155								303.276			129.543								309.714			35.9032								399.484
59.5631								284.951			68.8671								303.449			129.592								309.87			35.9075								399.636
59.5639								285.103			68.869								303.615			129.7								310.038			35.9317								399.781
59.6373								285.239			68.8961								303.759			130.274								310.645			35.9699								399.942
59.6427								285.398			68.9025								303.931			130.283								310.802			35.9708								400.101
59.6649								285.579			68.9069								304.102			130.526								310.979			36.0331								400.268
59.7091								285.745			68.9363								304.268			130.54								311.135			36.0625								400.447
59.7351								285.908			68.9872								304.432			130.557								311.317			36.0661								400.618
59.7403								286.054			68.9979								304.589			130.569								311.49			36.0797								400.799
59.8078								286.226			69.0959								304.747			130.61								311.666			36.1103								400.974
59.8267								286.396			69.1333								304.916			130.618								311.854			36.134								401.131
59.8939								286.55			69.1906								305.079			130.637								312.04			36.153								401.271
60.1558								286.707			69.1992								305.239			130.675								312.211			36.1891								401.433
60.212								286.872			69.3389								305.394			130.68								312.367			36.2509								401.589
60.227								287.204			69.6601								305.555			130.714								312.536			36.257								401.738
60.2848								287.354			69.6656								305.726			130.724								312.733			36.2918								401.886
60.3055								287.517			69.6702								305.877			130.735								312.906			36.294								402.026
60.4689								287.682			69.6917								306.038			130.738								313.056			36.3124								402.183
60.5593								287.863			69.7203								306.208			130.749								313.244			36.324								402.353
60.7037								288.009			69.7285								306.39			130.754								313.953			36.4641								402.526
60.7531								288.154			69.7301								306.564			130.774								314.191			36.4703								402.698
60.7583								289.844			69.7522								306.747			130.785								314.342			36.4814								402.867
60.8186								290.332			69.7934								306.911			130.79								314.5			36.4838								403.023
60.8312								290.445			69.8064								307.086			130.807								314.815			36.4887								403.175
60.9161								290.582			69.8212								307.232			130.815								314.927			36.5129								403.328
60.922								290.728			69.8219								307.39			130.824								315.09			36.5276								403.482
60.9257								290.896			69.8385								307.574			130.832								315.929			36.5639								403.636
60.9333								291.054			69.8782								307.675			130.872								316.394			36.603								403.794
60.943								291.205			69.9036								307.787			130.884								316.569			36.6456								403.972
60.961								291.321			69.9139								307.964			130.893								316.68			36.6517								404.145
60.9658								291.462			69.9336								308.133			130.898								316.782			36.6591								404.301
60.973								291.618			69.9426								308.315			130.921								317.001			36.6646								404.454
61.017								291.767			69.944								308.441			130.939								317.164			36.729								404.617
61.0416								291.894			69.9479								308.616			130.953								317.315			36.7448								404.804
61.1215								292.06			69.9809								308.778			130.956								317.46			36.754								405
61.2177								292.209			69.9978								309.53			130.964								317.612			36.7736								405.164
61.2227								292.355			70.0058								309.655			130.986								317.768			36.8026								405.293
61.2339								292.492			70.0202								309.806			130.993								317.958			36.8227								405.463
61.4081								292.64			70.0487								309.976			131.002								318.09			36.8355								405.655
61.6911								292.791			70.0721								310.137			131.033								318.255			36.8423								405.831
61.7741								292.947			70.087								310.29			131.051								318.407			36.8442								405.998
62.2075								293.101			70.1019								310.427			131.059								318.586			36.8454								406.158
62.3198								293.24			70.1159								310.584			131.063								318.75			36.8769								406.315
62.3325								293.394			70.1232								310.74			131.074								318.903			36.8852								406.482
62.3362								293.531			70.1362								310.904			131.097								319.074			36.8922								406.684
62.3562								293.715			70.1446								311.075			131.107								319.245			36.9249								406.848
62.3689								293.827			70.1558								311.244			131.114								319.434			36.9302								407.009
62.3935								293.959			70.1619								311.413			131.145								319.62			36.934								407.141
62.4206								294.096			70.1642								311.571			131.161								319.739			36.9475								407.285
62.4838								294.237			70.1663								311.734			131.171								319.906			36.9566								407.452
62.4926								294.377			70.1802								311.898			131.175								320.081			36.9832								407.626
62.4986								294.525			70.19								312.08			131.194								320.285			36.9983								407.786
62.52								294.846			70.2053								312.241			131.218								320.46			37.0606								407.945
62.5245								295.081			70.2165								312.39			131.223								320.627			37.107								408.123
62.5411								295.237			70.2447								312.545			131.231								320.792			37.1362								408.315
62.542								295.381			70.2495								312.717			131.24								321.263			37.15								409.086
62.5442								295.528			70.2575								312.884			131.278								321.391			37.1653								409.314
62.5525								295.69			70.2713								313.042			131.283								321.562			37.2057								409.462
62.5677								295.847			70.2833								313.16			131.317								321.697			37.2565								409.608
62.5797								295.988			70.301								313.314			131.338								321.829			37.2591								409.759
62.6041								296.161			70.3173								313.486			131.357								321.994			37.2808								409.913
62.607								296.319			70.3225								313.622			131.367								322.159			37.3296								410.081
62.6385								296.467			70.3388								313.791			131.379								322.344			37.3434								410.21
62.6604								296.619			70.3583								313.95			131.39								322.478			37.3505								410.351
62.6632								296.777			70.3985								314.118			131.395								322.616			37.3537								410.503
62.6745								296.936			70.4001								314.255			131.404								322.784			37.3565								410.654
62.6861								297.107			70.4731								314.386			131.437								322.938			37.381								410.817
62.6928								297.265			70.5644								314.64			131.449								323.442			37.3888								410.97
62.7261								297.411			70.5905								314.779			131.456								323.595			37.3989								411.138
62.727								297.578			70.6072								314.949			131.472								323.757			37.4049								411.292
62.7458								297.749			70.6277								315.092			131.517								323.925			37.4067								411.46
62.7512								297.91			70.6606								315.236			131.542								324.084			37.4247								411.618
62.7838								298.081			70.6692								316.194			131.552								324.234			37.4278								411.792
62.7945								298.25			70.6971								316.494			131.554								324.352			37.4378								411.962
62.8034								298.427			70.7442								316.763			131.56								324.67			37.4616								412.137
62.8094								298.74			70.7508								316.888			131.635								324.829			37.4704								412.326
62.8127								298.875			70.7902								317.04			131.661								324.976			37.4948								412.503
62.849								299.048			70.7935								317.182			131.673								325.159			37.5145								412.686
62.8566								299.216			70.7993								317.337			131.677								325.281			37.5204								412.864
62.8663								299.395			70.8422								317.505			131.681								325.775			37.5258								413.445
62.8778								299.615			70.905								317.665			131.693								325.912			37.5324								413.621
62.9598								299.716			70.9362								317.814			131.712								326.053			37.5352								413.756
62.9783								299.863			70.9419								318.009			131.717								326.246			37.5382								413.933
63.0063								300.022			70.9511								318.169			131.734								326.387			37.5551								414.549
63.016								300.185			70.9634								318.334			131.754								326.563			37.5758								414.69
63.0388								300.365			70.9673								318.466			131.777								326.729			37.5782								414.845
63.0442								300.677			70.975								318.633			131.798								326.905			37.5805								414.972
63.0728								300.843			71.0264								318.8			131.826								327.09			37.59								415.107
63.0932								301.021			71.042								318.961			131.84								421.424			37.6139								415.272
63.1077								301.193			71.0551								319.104			131.844								421.756			37.6323								415.438
63.1125								301.364			71.0671								319.274			131.871								422.042			37.652								415.587
63.1345								301.535			71.1004								319.438			131.886								422.295			37.6815								415.729
63.1469								301.699			71.123								319.597			131.913								422.503			37.6836								415.864
63.1619								301.86			71.1436								319.759			131.927								422.609			37.6984								416.006
63.1716								302.024			71.1996								319.932			131.928								422.725			37.7084								416.159
63.1899								302.183			71.2351								320.078			131.942								422.841			37.7131								416.308
63.1981								302.356			71.255								320.239			131.959								422.997			37.7257								416.464
63.2166								302.54			71.2563								320.411			131.973								423.135			37.7434								416.616
63.2401								302.701			71.541								320.532			131.988								423.272			37.7477								416.777
63.2503								302.861			71.5808								320.704			132.004								423.405			37.7527								416.931
63.2741								303.011			71.583								321.029			132.017								423.55			37.7557								417.087
63.2997								303.187			71.6063								321.156			132.031								423.686			37.7791								417.258
63.3119								303.37			71.6179								321.323			132.054								423.83			37.7942								417.427
63.3139								303.55			71.6217								321.498			132.192								423.972			37.8248								417.579
63.374								303.723			71.6737								321.672			132.199								424.121			37.8385								417.738
63.3867								303.893			71.6767								321.83			132.386								424.251			37.8683								417.887
63.4631								304.069			71.6808								321.997			132.5								424.405			37.8723								418.058
63.5152								304.261			71.7249								322.159			132.642								424.558			37.8803								418.309
63.5384								304.436			71.7381								322.296			132.716								424.709			37.8999								418.474
63.7364								304.604			71.7618								322.465			132.78								424.853			37.9604								418.655
63.7591								304.777			71.8842								322.615			132.808								425.007			38.0294								418.799
63.8079								304.957			71.9096								322.77			132.814								425.172			38.0436								418.929
63.8444								305.137			71.9103								322.952			132.843								425.327			38.1805								419.088
63.8522								305.321			71.9535								323.123			132.854								425.481			38.2012								419.236
63.8659								306.237			71.9633								323.283			132.855								425.603			38.2062								419.394
63.8971								306.607			71.9979								323.449			132.863								425.76			38.2083								419.555
64.0673								306.73			72.0456								323.619			132.884								425.917			38.214								419.702
64.6648								306.842			72.0652								323.772			132.975								426.057			38.2205								419.863
64.7892								307.067			72.0772								323.936			132.989								426.211			38.2291								420.024
64.8749								307.248			72.1783								324.12			133.012								426.38			38.2364								420.175
64.9121								307.421			72.2361								324.275			133.015								426.556			38.24								420.342
64.9784								307.594			72.3182								324.436			133.017								426.716			38.2702								420.517
64.986								307.765			72.3964								324.591			133.027								426.873			38.2805								420.666
65.0395								307.911			72.412								324.756			133.034								427.023			38.2955								420.806
65.0619								308.085			72.4256								324.902			133.04								427.184			38.3167								420.956
65.0877								308.245			72.431								325.086			133.052								427.342			38.327								421.106
65.1217								308.412			72.4369								325.386			133.059								427.473			38.3438								421.244
65.1688								308.843			72.4523								325.549			133.061								427.63			38.3639								421.409
65.2701								309.634			72.4738								325.719			133.081								427.786			38.3794								421.539
65.3342								310.554			72.4813								326.332			133.098								427.938			38.3826								421.82
65.4926								310.958			72.495								326.474			133.101								428.102			38.3888								421.926
65.6588								311.08			72.5223								326.639			133.113								428.272			38.3989								422.062
65.6801								311.217			72.5232								326.801			133.126								428.419			38.4043								422.224
65.6999								311.357			72.5278								326.955			133.14								428.569			38.4104								422.367
65.7578								311.506			72.5336								327.096			133.187								428.738			38.4154								422.525
65.8268								328.243			72.5592								327.248			133.201								428.893			38.4389								422.693
65.8521								328.638			72.5649								328.426			133.226								429.072			38.4429								422.848
65.8847								328.767			72.5753								328.545			133.243								429.191			38.4698								422.998
65.9588								329.057			72.5807								328.825			133.25								429.35			38.4795								423.129
66.0276								329.192			72.584								329.032			133.29								429.517			38.4934								423.299
66.0316								329.455			72.6539								329.142			133.295								429.683			38.5311								423.443
66.0373								329.855			72.6595								329.276			133.302								429.841			38.5531								423.607
66.0455								330.366			72.6646								329.43			133.324								430.007			38.5648								423.731
66.1232								330.486			72.7477								329.58			133.333								430.171			38.57								423.861
66.1382								330.732			72.8074								329.731			133.342								430.353			38.5756								423.999
66.1696								331.458			72.8334								329.868			133.358								430.532			38.5792								424.142
66.2493								331.724			72.8461								330.003			133.377								430.703			38.5998								424.294
66.3206								331.865			72.8659								330.135			133.393								430.858			38.618								424.433
66.337								331.994			72.8744								330.293			133.414								431.016			38.6385								424.574
66.3708								332.129			72.9311								330.453			133.418								431.197			38.6428								424.724
66.3817								332.259			72.9376								330.613			133.452								431.38			38.6666								424.86
66.4211								332.387			72.9668								330.751			133.455								431.541			38.7391								425.001
66.4287								332.53			73.0645								330.916			133.464								431.697			38.8302								425.137
66.4557								332.663			73.1037								331.042			133.473								431.854			38.8733								425.288
66.4719								332.803			73.2848								331.205			133.474								432.003			39.0358								425.623
66.4832								332.937			73.3114								331.38			133.491								432.137			39.1711								425.743
66.4904								333.043			73.3142								331.545			133.523								432.281			39.4935								425.895
66.5665								333.191			73.3351								331.701			133.538								432.454			39.5439								426.055
66.5928								333.343			73.3452								331.876			133.556								432.614			39.5502								426.204
66.5984								333.481			73.3505								332.043			133.608								432.783			39.5577								426.353
66.6143								333.622			73.3528								332.218			133.624								432.925			39.5633								426.491
66.6669								333.753			73.3581								332.403			133.715								433.087			39.6017								426.647
66.6979								333.904			73.3634								332.578			133.746								433.222			39.6032								426.796
66.7155								334.214			73.3646								332.743			133.751								433.381			39.6279								426.945
66.721								334.402			73.3764								332.905			133.761								433.556			39.6339								427.095
66.7909								334.576			73.3835								333.048			133.84								433.682			39.6367								427.259
66.7964								334.712			73.3863								333.218			133.898								433.846			39.6885								427.412
66.8651								335.321			73.388								333.384			133.923								434.001			39.7099								427.565
66.8831								335.729			73.3949								333.546			133.944								434.169			39.7111								427.725
66.8886								335.847			73.4029								333.723			133.947								434.331			39.7161								427.884
66.8938								335.995			73.4056								333.884			133.95								434.497			39.7216								428.029
67.0048								336.155			73.4085								334.061			133.959								434.682			39.7375								428.211
67.051								336.284			73.4156								334.217			133.975								434.859			39.7403								428.388
67.0835								336.43			73.4285								334.394			133.992								435.024			39.7472								428.517
67.0898								336.555			73.4534								334.572			134.006								435.154			39.7501								428.697
67.0971								336.694			73.4637								334.761			134.013								435.323			39.7572								428.872
67.1137								336.837			73.4729								334.962			134.033								435.511			39.7642								429.038
67.1174								336.96			73.5172								335.103			134.043								435.68			39.7726								429.229
67.1465								337.1			73.5247								335.283			134.056								435.848			39.7968								429.409
67.1583								337.249			73.5319								335.452			134.072								436.014			39.8337								429.725
67.2114								337.411			73.538								335.626			134.081								436.186			39.836								429.86
67.2292								337.543			73.5433								335.798			134.095								436.328			39.8534								430.026
67.257								337.685			73.5564								335.97			134.118								436.482			39.8656								430.178
67.2591								337.834			73.5764								336.128			134.144								436.648			39.8688								430.343
67.2655								337.98			73.5919								336.287			134.16								436.939			39.8768								430.505
67.2699								338.143			73.5965								336.466			134.171								437.059			39.8808								430.654
67.2793								338.301			73.6153								336.638			134.182								437.22			39.8894								430.808
67.3213								338.436			73.6195								336.807			134.199								437.378			39.8952								430.957
67.3493								338.576			73.6316								336.963			134.206								437.548			39.9037								431.128
67.3532								338.707			73.6722								337.129			134.238								437.705			39.922								431.431
67.365								338.858			73.676								337.306			134.241								437.876			39.9343								431.572
67.374								339.008			73.6935								337.491			134.268								438.052			39.9423								431.724
67.4104								339.143			73.6968								337.596			134.282								438.228			39.9455								431.86
67.4499								339.291			73.9608								337.733			134.285								438.399			39.949								431.985
67.4774								339.427			73.972								337.899			134.324								439.793			39.9788								432.163
67.4852								339.579			73.9737								338.066			134.463								440.039			40.0067								432.319
67.4958								339.723			74.0006								338.503			134.488								441.109			40.0135								433.297
67.5157								339.873			74.0266								338.644			134.514								442.265			40.021								433.573
67.536								340.026			74.047								338.808			134.526								442.502			40.0364								433.734
67.8353								340.167			74.0724								338.981			134.554								442.637			40.045								433.865
67.8645								340.323			74.1462								339.133			134.588								443.036			40.0518								434.57
68.1191								340.484			74.1736								339.267			134.591								443.423			40.059								434.951
68.144								340.636			74.1826								339.44			134.596								443.563			40.0641								435.209
68.153								340.782			74.1843								339.618			134.617								443.708			40.0663								435.378
68.189								340.924			74.1869								339.82			134.64								443.858			40.068								435.481
68.1941								341.091			74.1967								339.95			134.645								443.991			40.0954								435.628
68.2623								341.242			74.1975								340.059			134.655								444.143			40.1109								435.772
68.2702								341.384			74.2034								340.241			134.661								444.278			40.131								435.935
68.2916								341.552			74.2132								340.412			134.702								444.424			40.1365								436.076
68.2931								341.707			74.2584								340.589			134.703								444.569			40.16								436.214
68.3176								341.854			74.272								340.737			134.725								444.713			40.1711								436.334
68.3667								342			74.282								340.912			134.743								444.869			40.1947								436.49
68.3882								342.146			74.3066								341.108			134.762								445.01			40.2118								436.612
68.4586								342.317			74.3227								341.301			134.774								445.156			40.2199								436.749
68.4785								342.475			74.3551								341.618			134.785								445.291			40.2312								436.877
68.5093								342.623			74.3617								341.786			134.792								445.448			40.2407								437.006
68.5152								342.792			74.3664								341.97			134.816								445.569			40.2559								437.132
68.5371								342.949			74.3701								342.154			134.821								445.729			40.2837								437.265
68.5575								343.108			74.3773								342.336			134.84								445.958			40.288								437.442
68.5597								343.263			74.3833								342.724			134.858								446.081			40.3156								437.692
68.5676								343.429			74.3906								342.9			134.876								446.223			40.3392								437.846
68.5809								343.564			74.4108								343.088			134.878								446.387			40.5962								437.98
68.6234								343.718			74.4182								343.261			134.905								446.554			40.6262								438.108
68.6351								343.87			74.4441								343.441			134.918								446.688			40.6316								438.239
68.6517								344.025			74.4601								343.615			134.947								446.809			40.6339								438.403
68.7087								344.16			74.4801								343.789			134.955								447.129			40.7632								438.557
68.7148								344.311			74.502								343.952			134.986								447.292			40.7886								438.703
68.7165								344.457			74.53								344.142			134.995								447.462			40.7931								438.848
68.7415								344.601			74.5365								344.326			135.001								447.622			40.7994								439.007
68.7472								344.774			74.5455								344.522			135.062								447.775			40.8268								439.166
68.7735								344.927			74.5602								344.721			135.117								447.922			40.8511								439.309
68.7871								345.086			74.5893								344.9			135.129								448.081			40.8799								439.773
68.7896								345.306			74.6049								345.087			135.264								448.241			40.9252								439.881
68.8077								345.409			74.8312								345.263			135.278								448.394			40.9339								440.04
68.8168								345.542			74.8337								345.425			135.283								448.558			40.9569								440.198
68.8304								345.691			74.8924								345.587			135.291								448.727			40.9774								440.353
68.835								345.838			74.946								345.756			135.297								448.888			40.9831								440.513
68.8377								345.995			74.9955								345.921			135.307								449.053			40.9888								440.686
68.8415								346.136			75.2024								346.106			135.313								449.22			40.9941								440.837
68.8617								346.285			75.2343								346.292			135.319								449.385			41.0014								441.012
68.8671								346.433			75.2398								346.473			135.327								449.558			41.0155								441.193
68.8716								346.602			75.2491								346.61			135.335								449.74			41.0621								441.368
68.876								346.765			75.2593								346.782			135.341								449.918			41.0758								441.506
68.9007								346.929			75.2764								346.955			135.352								450.113			41.1021								441.68
68.905								347.08			75.3559								347.13			135.36								450.378			41.1079								441.852
68.9221								347.227			75.3819								347.302			135.363								450.556			41.1276								442.03
68.9271								347.385			75.399								347.439			135.367								450.724			41.1529								442.212
68.9604								347.564			75.4105								347.617			135.391								450.886			41.1749								442.383
68.9631								347.726			75.4562								347.788			135.415								451.03			41.1934								442.55
68.9668								347.892			75.4646								347.966			135.431								451.174			41.2177								442.714
68.9763								348.057			75.4794								348.127			135.457								451.333			41.2224								442.883
68.9817								348.219			75.5144								348.287			135.896								451.481			41.236								443.061
69.0095								348.39			75.5321								348.447			135.917								451.616			41.2393								443.203
69.0513								348.554			75.5705								348.636			135.929								451.755			41.2744								443.375
69.081								348.724			75.5745								348.826			135.942								451.885			41.2984								443.519
69.2143								348.89			75.5873								349.316			135.951								452.033			41.326								443.681
69.2501								349.065			75.6009								350.1			135.957								452.178			41.3424								443.855
69.2691								349.245			75.6029								350.272			135.966								452.342			41.4154								444.013
69.2957								349.4			75.6077								350.514			135.981								452.469			41.6012								444.17
69.3087								349.563			75.6186								350.685			135.988								452.62			41.7552								444.34
69.3161								349.736			75.62								350.885			136.027								452.759			42.4522								444.5
69.4045								349.898			75.6322								351.229			136.056								452.895			42.4753								444.677
69.4096								350.055			75.6387								351.405			136.352								453.056			42.4936								444.844
69.4433								350.227			75.6423								351.573			136.36								453.189			42.5191								445.004
69.4608								350.395			75.6527								351.748			136.365								453.36			42.5742								445.178
69.4753								350.535			75.654								351.937			136.372								453.694			42.6078								445.349
69.484								350.704			75.6677								352.103			136.385								453.8			42.6101								445.507
69.4931								350.871			75.6733								352.273			136.394								453.922			42.6641								445.67
69.5643								351.171			75.6807								352.442			136.396								454.497			42.6838								445.828
69.5905								351.409			75.7005								352.608			136.4								454.643			42.7369								445.991
69.6269								351.589			75.7087								352.777			136.433								454.794			42.7413								446.158
69.6372								351.74			75.7312								352.952			136.45								454.947			42.7797								446.324
69.9631								351.895			75.7387								353.111			136.454								455.098			42.79								446.504
69.9945								352.144			75.7424								353.282			136.463								455.246			42.821								446.673
70.0302								352.311			75.7564								353.454			136.514								455.385			42.8291								446.853
70.1226								352.461			75.7638								353.808			136.521								455.511			42.9476								447.066
70.126								353.938			75.7656								353.985			136.529								455.664			42.949								447.325
70.1417								354.306			75.7852								354.158			136.531								455.798			42.9708								447.504
70.1701								354.449			75.8079								354.336			136.548								455.928			42.9809								447.688
70.1947								354.596			75.82								354.512			136.559								456.064			42.9941								447.866
70.2598								354.74			75.8378								354.679			136.565								456.469			43.0181								448.049
70.2936								354.907			75.8661								354.824			136.569								456.616			43.0656								448.261
70.4416								355.072			75.9009								355.002			136.578								456.779			43.133								448.43
70.5184								355.226			75.9093								355.172			136.591								456.949			43.1426								448.6
70.5681								355.377			75.9194								355.35			136.616								457.115			43.1789								448.744
70.5968								355.508			75.9255								355.522			136.634								457.244			43.1853								448.958
70.613								355.669			75.9303								355.696			136.689								457.382			43.2147								449.163
70.7435								355.817			75.9417								355.806			136.714								457.564			43.2201								449.357
70.7579								355.952			75.9622								355.976			136.716								457.731			43.2533								449.529
70.7618								356.102			75.9925								356.158			136.742								457.88			43.3251								449.703
70.7785								356.263			76.0049								356.333			136.784								458.045			43.3529								449.885
70.7916								356.408			76.0132								356.513			136.808								458.179			43.3547								450.075
70.816								356.561			76.0648								356.681			136.86								458.36			43.373								450.248
70.8313								356.707			76.5416								356.855			136.871								458.542			43.43								450.416
70.8681								356.851			76.5872								357.028			136.882								458.711			43.4542								450.594
70.8928								357.025			76.5952								357.193			137								458.863			43.4669								450.754
70.9002								357.176			76.6087								357.355			137.021								459.015			43.4775								450.926
70.9983								357.343			76.6153								357.513			137.029								459.159			43.4917								451.113
71.0179								357.5			76.6985								357.663			137.03								459.302			43.5003								451.298
71.0374								357.661			76.7682								357.836			137.032								459.432			43.5323								451.456
71.6051								357.819			76.7739								358.204			137.036								459.576			43.5457								451.631
71.6273								358.003			76.7834								358.333			137.046								459.901			43.5677								451.808
71.6369								358.524			76.7874								358.981			137.055								460.014			43.628								452.055
71.6712								358.664			76.8071								359.337			137.071								460.63			43.6353								452.218
71.6814								358.821			76.8202								359.445			137.084								461.012			43.645								452.354
71.6995								358.986			76.8522								359.592			137.098								522.965			43.6462								452.496
71.7071								359.148			76.8668								359.747			137.101								523.208			43.6596								452.633
71.7636								359.303			76.9242								359.923			137.109								523.577			43.6696								452.77
71.7744								359.447			76.9359								360.63			137.128								523.737			43.6797								452.924
71.7777								359.624			76.9538								361.736			137.136								524.308			43.6826								453.043
71.7832								359.778			76.9844								399.13			137.198								524.694			43.7098								455.693
71.8118								361.501			77.0072								399.254			137.199								525.2			43.7237								456.35
71.8255								361.603			77.0281								399.369			137.203								525.303			43.742								456.506
71.8346								361.969			77.0296								399.513			137.212								525.427			43.7494								456.772
71.841								362.076			77.073								399.739			137.227								525.563			43.7543								456.997
71.8435								362.28			77.0995								399.879			137.235								525.703			43.8962								457.104
71.8526								362.468			77.1033								400.027			137.256								525.837			43.9235								457.221
71.8747								362.746			77.1453								400.169			137.27								525.981			43.9634								457.373
71.9059								362.863			77.2072								400.324			137.284								526.37			44.003								469.015
71.9414								363.002			77.2324								400.472			137.3								526.504			44.1415								469.483
71.9891								363.153			77.2416								400.627			137.304								526.648			44.4289								469.83
71.9925								363.289			77.2615								400.784			137.316								526.782			44.4321								470.656
72.0127								363.433			77.2624								400.934			137.327								526.935			44.4592								470.769
72.0236								363.566			77.2656								401.089			137.369								527.075			44.4738								470.914
72.0348								363.717			77.2761								401.237			137.38								527.21			44.5145								471.266
72.0622								363.856			77.3486								401.384			137.395								527.369			44.5429								471.392
72.0682								364.021			77.3772								401.523			137.414								527.5			44.626								471.538
72.2434								364.189			77.3822								401.687			137.429								527.658			44.6601								471.736
72.4272								364.329			77.6367								401.84			137.444								527.813			44.7317								471.887
72.4814								364.468			77.6566								401.992			137.467								527.965			45.014								472.049
72.5267								364.633			77.6911								402.152			137.475								528.122			45.1444								472.216
72.5609								364.78			77.7421								402.293			137.48								528.275			45.1472								472.382
72.5995								364.917			77.7756								402.448			137.494								528.437			45.1523								472.545
72.6321								365.08			77.8824								402.572			137.502								528.579			45.1792								472.711
72.6543								365.241			77.9176								402.724			137.518								528.73			45.1974								472.862
72.6958								365.4			77.9319								402.875			137.535								528.859			45.2442								473.009
72.7082								365.564			77.9427								403.028			137.558								529.021			45.3169								473.172
72.7181								366.024			77.9561								403.141			137.563								529.191			45.3279								473.324
72.8158								366.149			77.9754								403.286			137.593								529.342			45.3291								473.483
72.897								366.302			77.9782								403.436			137.599								529.492			45.3406								473.647
72.92								366.585			77.9844								403.576			137.62								529.636			45.3448								473.8
73.1086								366.694			77.9903								403.738			137.63								529.804			45.3869								473.939
73.2164								366.823			78.0021								403.879			137.669								529.969			45.4049								474.103
73.2446								366.978			78.0297								404.046			137.682								530.141			45.4791								474.264
73.2815								367.4			78.0389								404.175			137.687								530.3			45.4907								474.421
73.2878								367.535			78.0867								404.342			137.708								530.465			45.5041								474.579
73.3156								368.704			78.1044								404.508			137.714								530.645			45.5113								474.763
73.3537								368.884			78.1118								404.634			137.72								530.8			45.5215								474.926
73.3701								369.111			78.1251								404.792			137.732								530.955			45.5241								475.067
73.3838								369.738			78.1311								404.936			137.743								531.127			45.5259								475.221
73.4771								425.696			78.1354								405.069			137.767								531.271			45.5318								475.366
73.48								425.864			78.1492								405.188			137.778								531.399			45.534								475.531
73.5046								426.118			78.1646								405.338			137.815								531.542			45.5415								475.696
73.5273								426.243			78.1734								405.496			137.831								531.688			45.5498								475.86
73.5598								426.52			78.1894								405.661			137.868								531.857			45.5512								476.002
73.5907								426.953			78.2062								405.824			137.881								532.017			45.5549								476.172
73.6607								427.159			78.3029								405.959			137.887								532.19			45.5692								476.348
73.7055								427.28			78.825								406.112			137.904								532.398			45.5759								476.52
73.7559								427.401			78.8744								406.267			137.914								532.554			45.588								476.664
73.9189								427.531			78.9213								406.401			137.936								532.725			45.5917								476.83
74.1385								427.656			78.9281								406.546			137.94								532.847			45.6018								477.011
74.1547								427.777			78.9296								406.703			137.982								532.994			45.6279								477.182
74.1831								427.909			79.0015								406.866			138.024								533.164			45.6568								477.357
74.1947								428.046			79.021								407.028			138.033								533.298			45.6721								477.516
74.217								428.175			79.0434								407.184			138.037								533.469			45.696								477.661
74.2288								428.293			79.0864								407.347			138.076								533.634			45.7027								477.795
74.2874								428.417			79.1003								407.516			138.107								533.802			45.7047								477.956
74.303								428.556			79.1111								407.646			138.121								533.974			45.7094								478.124
74.3148								428.678			79.1705								407.805			138.158								534.137			45.7214								478.279
74.3696								428.817			79.2741								407.971			138.176								534.301			45.7233								478.406
74.3768								428.956			79.3081								408.143			138.177								534.446			45.7245								478.572
74.4528								429.083			79.7028								408.295			138.189								534.601			45.7325								478.681
74.462								429.238			79.7089								408.456			138.191								534.773			45.7381								478.83
74.475								429.427			79.7399								408.774			138.2								534.908			45.7399								478.986
74.4921								429.628			79.88								408.886			138.242								535.067			45.7467								479.143
74.5702								429.753			79.8966								409.02			138.275								535.224			45.7493								479.305
74.6089								429.891			79.9436								409.181			138.297								535.381			45.7598								479.467
74.6157								430.035			79.9616								409.343			138.298								535.532			45.7655								479.623
74.6301								430.168			79.9908								409.503			138.324								535.7			45.7742								479.766
74.6502								430.313			80.0035								409.665			138.477								535.871			45.7826								479.928
74.6656								430.459			80.0083								409.825			138.502								536.049			45.7929								480.11
74.6711								430.609			80.1246								409.971			138.511								536.223			45.8099								480.278
74.6778								430.748			80.2284								410.143			138.521								536.379			45.8392								480.425
74.7178								430.88			80.3572								410.313			138.543								536.515			45.8469								480.582
74.7382								431.029			80.3996								410.493			138.547								536.683			45.8575								481.281
74.7427								431.19			80.412								410.66			138.561								536.86			45.8758								481.426
74.7757								431.336			80.4225								410.826			138.572								537.026			45.8866								481.56
74.8043								431.495			80.4347								411.014			138.627								537.188			45.8989								481.707
74.8236								431.656			80.4557								411.186			138.682								537.356			45.9047								481.849
74.8324								431.798			80.4783								411.361			138.713								537.529			45.9186								481.998
74.8871								431.954			80.5117								411.532			138.737								537.668			45.9323								482.149
74.9035								432.103			80.513								411.733			138.759								537.838			45.9458								482.33
74.9568								432.233			80.5454								411.919			138.819								538.024			45.9714								482.5
74.9709								432.378			80.5519								412.079			138.848								538.197			45.9839								482.646
74.9813								432.544			80.5781								412.261			138.855								538.379			45.997								482.797
74.9951								432.697			80.5928								412.385			138.871								538.572			46.0119								482.969
75.0117								432.843			80.5964								412.55			138.879								538.702			46.0198								483.139
75.0432								432.983			80.6757								412.723			138.882								538.819			46.0344								483.29
75.2175								433.147			80.7534								412.89			138.946								538.962			46.058								483.415
75.2339								433.454			80.9076								413.058			138.972								539.147			46.0594								483.545
75.2433								433.586			81.0087								413.234			138.981								539.283			46.065								483.692
75.2554								433.741			81.2677								413.405			139.005								539.456			46.0774								483.839
75.2976								433.87			81.28								413.584			139.009								539.632			46.129								483.999
75.5106								434.028			81.3803								413.752			139.095								539.797			46.1346								484.145
75.514								434.17			81.4313								413.951			139.132								539.981			46.1484								484.466
75.5985								434.329			81.4434								414.114			139.179								540.153			46.2286								484.719
75.6132								434.498			81.4625								414.288			139.195								540.33			46.2348								484.885
75.6462								434.624			81.4728								414.471			139.205								540.48			46.2576								485.058
75.7144								435.026			81.4832								414.716			139.229								540.614			46.3395								485.461
75.7769								435.281			81.4883								414.881			139.524								540.772			46.4221								485.577
75.8157								435.427			81.492								415.048			139.554								541.65			46.4945								485.742
75.8697								435.719			81.5076								415.224			139.569								541.862			46.6594								485.9
75.8764								435.857			81.5274								415.392			139.603								541.988			46.746								486.06
75.9764								436.019			81.5375								415.573			139.654								542.12			46.7514								486.252
76.0673								436.175			81.5576								415.756			139.671								542.273			46.7531								486.435
76.1483								436.332			81.5593								415.938			139.715								542.407			46.7726								486.601
76.1902								436.489			81.5677								416.103			139.719								542.554			46.7949								486.761
76.3488								436.634			81.5935								416.24			139.836								542.691			46.8099								486.933
76.4535								436.783			81.6058								416.377			139.849								542.828			46.8207								487.067
76.5902								436.916			81.6146								416.555			139.863								542.99			46.9053								487.222
76.6048								437.081			81.6214								416.724			139.886								543.134			46.9298								487.359
76.6159								437.234			81.6331								416.902			139.899								543.304			46.9368								487.518
76.6365								437.388			81.6409								417.082			139.911								543.464			46.9641								487.689
76.6976								437.543			81.6467								417.268			140.002								543.614			46.9771								487.815
76.7387								437.7			81.6475								417.451			140.012								543.763			46.9809								487.941
76.7479								437.869			81.6572								417.63			140.046								543.938			46.9907								488.102
76.8011								437.984			81.7106								417.789			140.078								544.356			47.0763								488.275
76.9314								438.127			81.7339								417.948			140.091								544.499			47.088								488.426
76.9672								438.28			81.765								418.125			140.12								544.642			47.1182								488.574
76.9762								438.449			81.803								418.292			140.123								544.802			47.1215								488.718
76.9838								438.573			81.8409								418.463			140.144								544.956			47.1367								488.853
76.9934								438.724			81.848								418.63			140.151								545.092			47.1424								489.009
77.0008								438.871			81.8559								418.764			140.179								545.25			47.1519								489.179
77.0134								439.054			81.8676								418.935			140.187								545.402			47.1944								489.323
77.0329								439.197			81.8693								419.115			140.322								545.563			47.2197								489.457
77.0358								439.355			81.9079								419.321			140.399								545.735			47.2348								489.594
77.0459								439.507			81.9537								419.551			140.562								545.879			47.2412								489.741
77.0956								439.666			81.9643								419.696			140.647								546.028			47.2446								489.88
77.1412								439.833			81.9818								419.867			140.669								546.174			47.2594								490.053
77.1843								439.969			82.0037								420.026			140.681								546.313			47.266								490.196
77.684								440.103			82.0082								420.199			140.718								546.427			47.2712								490.341
77.7055								440.234			82.0228								420.364			140.739								546.61			47.2725								492.245
77.7442								440.422			82.0334								420.519			140.757								547.657			47.3049								492.597
77.791								440.535			82.0405								420.679			140.771								547.903			47.3418								494.214
77.7984								440.684			82.0542								420.835			140.796								548.064			47.3712								496.169
77.8502								440.841			82.0701								420.996			140.799								548.192			47.4043								496.313
77.9136								441.137			82.0889								421.164			140.805								548.474			47.5024								496.456
77.9985								441.277			82.1025								421.333			140.862								548.625			47.6825								496.588
78.0078								441.428			82.1128								421.497			140.902								548.773			47.7212								496.744
78.011								441.576			82.1215								421.626			140.941								548.943			47.7257								496.899
78.3635								441.733			82.1254								421.8			140.942								549.089			47.7552								497.053
78.8649								441.89			82.1311								421.978			140.983								549.254			47.7622								497.207
78.9361								442.045			82.1633								422.156			141.055								549.412			47.7765								497.634
78.9694								442.198			82.1729								422.317			141.094								549.572			47.9017								497.761
79.0395								442.353			82.1842								422.492			141.131								549.735			47.907								497.914
79.0586								442.523			82.1966								422.665			141.137								549.883			47.9148								498.063
79.0726								442.671			82.2481								422.848			141.141								550.01			47.9169								498.206
79.0891								442.798			82.2952								423.028			141.227								550.171			47.9245								498.332
79.0998								442.952			82.3393								423.34			141.228								550.335			47.9498								498.482
79.114								443.103			82.394								423.485			141.252								550.502			47.9999								498.63
79.1298								443.263			82.5111								423.661			141.263								550.669			48.0211								498.775
79.1441								443.413			82.5667								423.849			141.269								550.837			48.0266								498.915
79.5397								443.57			82.5902								424.027			141.272								551.343			48.064								499.065
79.6489								443.724			82.6124								424.212			141.292								551.479			48.0939								499.264
79.6907								443.882			82.6259								424.379			141.302								748.941			48.1098								499.417
79.7197								444.062			82.7044								424.606			141.335								749.31			48.1267								499.57
79.7674								444.565			82.9112								424.885			141.985								749.414			48.1573								499.712
79.7732								444.682			82.9172								425.059			142.01								749.567			48.1879								499.875
79.8705								444.811			82.9476								425.228			142.104								750.1			48.3231								500.165
79.9065								444.964			82.9705								425.394			142.121								750.356			48.3473								500.287
80.0635								445.101			82.9859								425.559			142.53								750.526			48.3526								500.428
80.2129								445.262			82.9993								425.68			142.839								750.77			48.3604								500.576
80.2498								445.41			83.0376								425.835			142.874								750.88			48.3661								500.77
80.2941								445.57			83.0401								426.003			142.888								750.996			48.3672								500.905
80.3301								445.74			83.0675								426.159			142.898								751.114			48.3698								501.039
80.3339								445.892			83.1176								426.315			142.915								751.264			48.3757								501.178
80.3592								446.066			83.5157								426.481			142.927								751.396			48.3807								501.328
80.3622								446.206			83.5642								426.647			142.942								751.655			48.3844								501.49
80.3637								446.369			83.6464								426.811			142.948								751.793			48.385								501.655
80.3756								446.518			83.6551								426.968			142.955								751.921			48.3874								501.793
80.411								446.662			83.6906								427.128			142.957								752.061			48.3932								501.953
80.4262								446.827			83.7132								427.292			142.993								752.206			48.3967								502.084
80.4654								446.979			83.7402								427.456			143.003								752.35			48.4142								502.253
80.4854								447.14			83.7456								427.629			143.029								752.495			48.4173								502.374
80.4878								447.301			83.7875								427.784			143.044								752.64			48.4224								502.548
80.4935								447.467			83.7996								427.934			143.046								752.778			48.4302								502.714
80.4964								447.626			83.8156								428.094			143.065								752.925			48.4323								502.871
80.4977								447.81			83.867								428.241			143.073								753.076			48.4475								503.336
80.5129								447.932			83.8795								428.419			143.079								753.225			48.5464								503.442
80.5234								448.073			83.915								428.592			143.112								753.369			48.5748								503.951
80.5607								448.245			83.9269								428.753			143.114								753.523			48.601								504.395
80.566								448.383			84.0105								428.926			143.138								753.674			48.6213								505.012
80.5954								448.546			84.1172								429.097			143.141								753.829			48.6322								505.733
80.612								448.708			84.1838								429.264			143.151								753.981			48.6613								507.19
80.6236								448.865			84.2935								429.617			143.181								754.131			48.6786								552.508
80.6244								449.039			84.3011								429.849			143.213								754.291			48.711								553.266
80.6448								449.472			84.3415								430.023			143.227								754.416			48.7348								553.381
80.6623								449.631			84.3566								430.207			143.238								754.567			48.7552								553.597
80.664								449.8			84.7638								430.396			143.279								754.728			48.7912								553.702
80.6985								449.957			84.7706								430.572			143.331								754.894			48.8295								553.839
80.7165								450.124			84.7845								430.758			143.378								755.041			48.8696								553.98
80.7188								450.276			84.8187								430.924			143.403								755.198			48.9083								554.124
80.7322								450.445			84.8212								431.114			143.458								755.369			48.9723								554.261
80.7396								450.617			84.8426								431.3			143.509								755.754			49.0087								554.404
80.7556								450.773			84.85								431.667			143.564								755.882			49.2804								554.548
80.7875								450.934			84.8685								431.852			143.576								756.039			49.2959								554.687
80.801								451.093			84.8928								432.036			143.58								756.177			49.3593								554.828
80.8175								451.277			84.9078								432.212			143.671								756.334			49.3713								554.989
80.8509								451.394			84.9352								432.408			143.734								756.483			49.3736								555.145
80.8718								452.368			85.0834								432.618			143.752								756.644			49.3806								555.301
80.9								452.485			85.1334								432.744			143.768								756.783			49.3973								555.456
80.9022								452.625			85.1407								432.913			143.774								756.911			49.3993								555.575
80.9153								452.774			85.2319								433.067			143.807								757.032			49.4203								555.699
80.9465								461.812			85.2697								433.231			143.819								757.171			49.4374								555.82
80.9591								462.101			85.3786								433.393			143.827								757.308			49.4526								555.975
80.9697								462.503			85.493								433.517			143.856								757.467			49.4617								556.161
80.9915								462.786			85.5096								433.683			143.862								757.582			49.5042								556.474
80.9939								462.917			85.5512								433.847			143.906								757.729			49.5082								557.194
81.0262								463.041			85.5669								434.016			143.955								757.875			49.5222								557.309
81.0383								463.19			85.6045								434.189			143.965								758.013			49.5301								557.445
81.0508								463.326			85.6227								434.339			144.036								758.162			49.5335								557.566
81.0719								463.986			85.6586								434.498			144.247								758.317			49.5583								557.692
81.1219								464.411			85.6845								434.665			144.26								758.471			49.5628								557.822
81.1256								464.54			85.7384								434.837			144.278								758.624			49.5724								557.981
81.1642								465.524			85.7566								435.007			144.3								758.767			49.5861								558.134
81.1745								508.589			85.8119								435.175			144.456								758.926			49.6034								558.279
81.1765								508.967			85.8229								435.37			144.54								759.079			49.6187								558.479
81.1924								509.098			85.8524								435.551			144.577								759.236			49.6441								558.602
81.2079								509.22			85.9672								435.729			144.827								759.399			49.6912								558.76
81.2324								509.329			86.1073								435.918			144.85								759.563			49.7312								558.904
81.2593								509.455			86.1105								436.103			144.858								759.705			49.7434								559.04
81.3138								509.596			86.1236								436.284			144.879								759.831			49.7608								559.334
81.3847								509.73			86.1307								436.474			144.882								759.986			49.7738								559.477
81.4079								509.863			86.1345								436.654			144.888								760.144			49.8276								559.627
81.4238								509.998			86.1724								436.822			144.908								760.294			50.1194								559.753
81.4631								510.147			86.1984								436.998			144.916								760.434			50.1498								559.907
81.4851								510.303			86.2011								437.166			144.922								760.584			50.1538								560.067
81.4908								510.419			86.2118								437.352			144.938								760.746			50.1636								560.22
81.54								510.552			86.2504								437.526			144.972								760.911			50.1728								560.374
81.6249								510.707			86.2537								437.701			144.992								761.067			50.2391								560.522
81.6556								510.846			86.2898								437.894			144.997								761.196			50.2513								560.669
81.6612								510.981			86.3055								438.074			145.011								761.341			50.3171								560.838
81.6713								511.14			86.3286								438.259			145.018								761.495			50.3279								560.999
81.708								511.254			86.3886								438.429			145.03								761.632			50.3736								561.136
81.7588								511.389			86.4106								438.564			145.038								761.781			50.3802								561.279
81.7854								511.521			86.4201								439.841			145.046								761.935			50.8118								561.438
81.8186								511.641			86.4506								439.97			145.051								762.097			50.8516								561.612
81.8781								511.793			86.4515								440.135			145.061								762.257			50.8725								561.779
81.937								511.928			86.4643								440.301			145.07								762.412			50.9314								562.163
81.9409								512.072			86.5174								440.475			145.082								762.56			51.0187								562.3
81.9994								512.222			86.602								440.619			145.088								762.708			51.0274								562.476
82.0026								512.366			87.0629								440.784			145.103								762.87			51.0713								562.628
82.0871								512.505			87.0825								440.944			145.122								763.041			51.0822								562.781
82.1323								512.656			87.1289								441.084			145.146								763.205			51.0945								562.915
82.168								512.806			87.1629								441.247			145.165								763.364			51.0973								563.072
82.2996								512.955			87.1813								441.422			145.177								763.518			51.099								563.236
82.5326								513.114			87.1954								441.588			145.182								763.673			51.1067								563.402
82.591								513.259			87.2006								441.737			145.192								763.833			51.1155								563.553
82.745								513.401			87.2204								441.912			145.195								763.989			51.117								563.71
82.7702								513.563			87.2375								442.094			145.199								764.153			51.1273								563.868
82.8051								513.713			87.2486								442.262			145.213								764.315			51.1363								564.035
82.8086								513.867			87.3126								442.438			145.232								764.478			51.159								564.2
82.8115								514.024			87.323								442.614			145.246								764.637			51.1799								564.36
82.8238								514.187			87.3522								442.782			145.261								764.775			51.1887								564.522
82.8253								514.311			87.3932								442.92			145.272								764.923			51.2101								564.685
82.8542								514.465			87.4475								443.068			145.286								765.076			51.2562								564.838
82.8562								514.621			87.4764								443.22			145.298								765.24			51.2637								564.984
82.8687								514.776			87.4786								443.391			145.332								765.401			51.27								565.122
82.8766								514.926			87.4911								443.549			145.345								765.57			51.2778								565.291
82.9327								515.079			87.5305								443.711			145.347								765.726			51.2844								565.455
82.9661								515.239			87.5392								443.846			145.348								765.881			51.2924								565.593
82.9771								515.393			87.5657								444.019			145.358								766.037			51.3027								565.762
82.9943								515.548			87.5866								444.245			145.373								766.198			51.3203								565.916
83.0286								515.712			87.6483								444.37			145.383								766.334			51.3433								566.085
83.0666								515.862			87.6864								444.772			145.395								766.483			51.345								566.253
83.0816								516.035			87.7064								444.937			145.408								766.645			51.3989								566.42
83.1325								516.462			87.7091								445.076			145.42								766.82			51.4283								566.585
83.1845								516.581			87.7181								445.222			145.43								766.949			51.4318								566.736
83.2764								516.713			87.7801								445.381			145.444								767.124			51.4358								566.898
83.3074								516.886			87.8279								445.552			145.45								767.288			51.4462								567.037
83.5764								517.045			87.8547								445.729			145.469								767.444			51.4571								567.187
83.6366								517.197			88.0335								446.444			145.469								767.595			51.4656								567.597
83.6404								517.356			89.2388								446.588			145.491								767.755			51.4697								567.702
83.7018								517.517			89.2652								446.753			145.499								767.914			51.484								567.887
83.7218								517.673			89.2742								446.934			145.513								768.069			51.4997								568.755
83.7463								517.812			89.2858								447.415			145.529								768.232			51.5053								568.887
83.7787								517.971			89.2944								447.64			145.536								768.399			51.5125								569.064
83.8628								518.119			89.305								447.95			145.546								768.557			51.5326								569.242
83.8727								518.284			89.3291								448.084			145.55								768.705			51.5547								569.447
83.912								518.427			89.3632								448.23			145.552								768.873			51.5732								569.58
83.925								518.574			89.3649								448.38			145.558								769.048			51.5777								569.715
83.9369								518.729			89.3794								448.515			145.582								769.214			51.5949								569.845
83.9473								518.887			89.3971								448.664			145.595								769.368			51.6069								569.993
83.9695								519.221			89.4294								448.814			145.609								769.525			51.616								570.149
83.9835								519.442			89.4544								448.952			145.621								769.696			51.6204								570.303
84.027								519.604			89.4644								449.104			145.633								769.864			51.6232								570.602
84.1439								519.761			89.4846								449.225			145.641								770.031			51.627								570.783
84.2242								519.918			89.5144								449.355			145.646								770.179			51.6466								570.997
84.2314								520.042			89.5226								449.512			145.658								770.337			51.6846								571.18
84.2604								520.219			89.672								449.952			145.662								770.495			51.6978								571.348
84.2787								520.384			89.9617								450.421			145.688								770.649			51.7263								571.508
84.309								520.696			90.7118								450.541			145.699								770.815			51.7302								571.686
84.3727								520.838			90.7191								450.706			145.718								770.968			51.7334								571.858
84.4689								520.992			90.7418								450.874			145.728								771.122			51.741								572.032
84.476								521.159			90.8528								451.034			145.74								771.256			51.7432								572.188
84.5114								521.304			90.8862								451.2			145.761								771.42			51.7486								572.355
84.5264								521.457			91.0334								451.331			145.768								771.586			51.7529								572.53
84.5632								521.625			91.1588								451.487			145.782								771.766			51.7599								572.699
84.5788								521.81			91.3523								451.649			145.786								771.931			51.7697								572.877
84.6244								521.923			91.4186								451.822			145.803								772.068			51.7769								573.381
84.7762								522.067			91.4615								451.981			145.833								772.243			51.779								573.498
84.8892								522.256			91.4758								452.147			145.857								772.403			51.7855								573.649
85.5575								522.621			91.9977								452.312			145.881								772.552			51.7967								573.797
85.6007								522.832			92.0033								452.47			145.893								772.709			51.8022								573.97
85.634								522.968			92.0269								452.637			145.922								773.301			51.8087								574.161
85.6471								523.102			92.0471								452.791			145.934								773.412			51.818								574.344
85.662								523.244			92.1227								452.955			145.964								773.576			51.8296								574.974
85.674								523.391			92.1426								453.142			145.977								773.73			51.8393								575.32
85.707								523.535			92.1479								453.756			145.993								773.892			51.8654								575.484
85.716								523.689			92.1843								453.989			146								774.05			51.873								576.351
85.7463								544.739			92.1938								454.151			146.008								774.183			51.8855								576.726
85.7567								545.671			92.233								454.302			146.013								774.349			51.9009								577.064
85.7667								545.796			92.2406								454.471			146.031								774.501			51.9067								577.313
85.804								545.941			92.2468								454.635			146.051								774.669			51.9145								577.417
85.8134								546.064			92.2773								454.806			146.064								774.808			51.9246								577.649
85.8228								546.202			92.3119								454.98			146.107								775.573			51.9293								577.819
85.8457								546.339			92.5476								455.155			146.11								775.793			51.9549								578.016
85.85								546.457			92.6192								455.335			146.119								775.945			51.9624								578.42
85.8765								546.598			92.6599								455.503			146.155								776.091			51.9995								647.738
85.8986								546.711			92.7092								455.641			146.189								776.232			52.0025								648.048
85.9294								546.84			92.7305								455.814			146.216								776.386			52.1709								648.335
85.9337								546.984			92.7738								455.985			146.369								776.524			52.1756								648.447
85.944								547.114			92.7893								456.164			146.413								776.684			52.1871								648.565
86.002								547.252			92.8711								456.334			146.456								776.835			52.2009								648.695
86.0148								547.402			92.9011								456.494			146.542								776.982			52.206								648.84
86.0269								547.538			92.9391								456.674			146.558								777.155			52.2125								648.99
86.0417								547.676			92.9575								456.856			146.618								777.309			52.8993								649.127
86.047								547.794			92.9685								457.032			147.068								777.462			52.9293								649.277
86.053								547.943			93.0091								457.148			147.089								777.634			52.9618								649.439
86.1149								548.097			93.021								457.307			147.159								777.803			53.0465								649.571
86.1257								548.242			93.0824								457.471			147.179								777.921			53.0709								649.741
86.1915								548.466			93.1								457.649			147.208								778.077			53.1181								649.903
86.3131								548.624			93.1552								457.822			147.235								778.232			53.1799								650.026
86.379								548.771			93.187								457.99			147.262								778.377			53.1859								650.208
86.62								548.912			93.2391								458.149			147.274								778.541			53.2055								650.38
86.6876								549.079			93.2685								458.324			147.282								778.709			53.227								650.514
86.701								549.202			93.7798								458.504			147.287								778.845			53.2988								650.67
86.7879								549.351			93.8167								458.672			147.339								779.165			53.3033								650.846
86.8324								549.655			93.8214								458.84			147.359								779.292			53.321								651.017
86.8419								549.761			93.837								459.007			147.373								779.458			53.3901								651.169
86.855								549.899			93.8415								459.186			147.44								779.6			53.9876								651.338
86.8791								550.04			93.8454								459.362			147.46								779.742			54.0249								651.509
86.8835								550.206			93.851								459.531			147.468								779.902			54.1821								651.647
86.9214								550.366			93.8529								459.698			147.474								780.063			54.1963								651.805
86.9292								550.522			93.859								459.865			147.482								780.232			54.2873								651.948
86.9615								550.78			93.8734								460.032			147.517								780.38			54.4011								652.106
87.0135								550.898			93.8765								460.204			147.54								780.546			54.4644								652.266
87.0174								551.034			93.8789								460.38			147.55								780.715			54.4684								652.429
87.0248								551.197			93.8998								460.56			147.572								780.876			54.4793								652.587
87.0319								551.65			93.9239								460.725			147.624								781.018			54.4867								652.718
87.0555								551.872			93.9445								460.916			147.633								781.167			54.9252								652.881
87.0599								552.042			93.9595								461.098			147.65								781.34			54.9371								653.04
87.0697								552.18			93.987								461.275			147.691								781.468			55.0697								653.201
87.0821								552.525			94.0084								461.452			147.715								781.597			55.0889								653.373
87.0894								552.786			94.011								461.628			147.732								781.738			55.0933								653.541
87.1154								552.954			94.0174								461.808			147.745								781.893			55.2622								653.729
87.1546								553.135			94.0227								461.979			147.776								782.048			55.4506								653.913
87.1632								553.294			94.0248								462.155			147.797								782.208			55.4647								654.099
87.1752								553.462			94.0625								462.336			148.533								782.366			55.4729								654.273
87.1917								553.611			94.0765								462.518			148.908								782.524			55.7776								654.419
87.2011								553.779			94.0941								462.697			148.935								782.667			55.79								654.579
87.2095								553.949			94.1055								463.006			148.961								782.828			55.7921								654.784
87.2216								554.113			94.114								463.159			149.119								783.016			55.8013								654.968
87.2296								554.276			94.1335								463.471			149.136								783.132			55.8059								655.139
87.2371								554.463			94.1643								463.833			149.161								783.295			55.8629								655.266
87.2394								554.596			94.1741								463.941			149.163								783.458			56.008								655.431
87.2447								554.735			94.1886								464.096			149.186								783.604			56.5981								655.604
87.2632								554.9			94.1979								464.251			149.297								783.762			56.6015								655.793
87.2665								555.059			94.2009								464.402			149.308								783.894			56.6043								656.226
87.2775								555.219			94.2035								464.561			149.314								784.059			56.6128								656.359
87.3047								555.369			94.2197								464.735			149.324								784.22			56.624								656.548
87.3179								555.521			94.2317								465.645			149.334								784.427			56.6471								656.717
87.3221								555.758			94.2345								465.795			149.375								784.533			56.706								656.828
87.328								555.878			94.2435								466.461			149.42								784.687			56.7391								657.084
87.3386								556.012			94.2571								466.681			149.424								785.16			56.7412								657.275
87.3492								556.178			94.2671								466.929			149.435								785.397			56.7448								657.452
87.3856								556.345			94.2708								467.117			149.467								785.544			56.7497								657.624
87.3885								556.509			94.2898								467.251			150.108								785.682			56.751								658.271
87.4085								556.679			94.3017								467.364			150.114								785.835			56.7576								659.136
87.4412								556.867			94.3057								467.526			150.119								785.981			56.801								659.248
87.4988								557.093			94.3166								468.162			150.134								786.137			56.8106								659.365
87.5051								557.246			94.3388								469.001			150.277								786.286			56.827								659.479
87.5246								557.391			94.3691								484.605			150.282								786.421			56.8323								659.689
87.5539								557.528			94.4023								485.186			150.295								786.573			56.9009								659.863
87.5581								557.674			94.408								485.347			150.329								786.712			56.9083								660.019
87.5682								557.827			94.4185								485.562			150.355								786.871			56.923								660.156
87.5827								557.982			94.4506								485.666			150.474								787.041			56.9445								660.317
87.6106								558.14			94.4748								485.786			150.5								787.184			56.9603								660.456
87.6601								558.309			94.4779								485.904			150.508								787.311			56.9623								660.614
87.7125								558.449			94.4837								486.029			150.546								787.448			56.9648								660.772
87.7267								558.585			94.5089								486.141			150.693								787.601			56.9838								660.899
87.7476								558.757			94.517								486.564			150.7								787.745			57.0072								661.043
87.7649								558.916			94.5184								486.726			150.785								787.879			57.0271								661.207
87.7784								559.082			94.5248								486.987			150.832								788.04			57.0374								661.33
87.8474								559.23			94.5292								487.124			150.853								788.206			57.0502								661.462
87.8705								559.378			94.5343								487.287			150.858								788.38			57.0658								661.614
87.9284								559.54			94.5528								487.447			150.86								788.517			57.0781								661.745
87.9997								559.703			94.5657								487.613			150.868								788.67			57.0985								661.885
88.0074								559.859			94.5742								487.775			150.882								788.829			57.1126								662.062
88.0408								560.015			94.5964								487.938			150.889								788.995			57.1228								662.195
88.1061								560.178			94.6007								488.104			150.893								789.14			57.1355								662.325
88.1171								560.345			94.6179								488.251			150.899								790.274			57.1403								662.494
88.2607								560.641			94.6306								488.422			150.919								790.386			57.145								662.658
88.2888								560.785			94.6509								488.584			151.066								790.522			57.1528								662.809
88.2929								560.948			94.6516								488.745			151.086								790.661			57.1741								662.962
88.2942								561.115			94.6544								488.882			151.09								790.793			57.176								663.113
88.2973								561.287			94.6688								489.031			151.131								790.953			57.1801								663.245
88.3022								561.456			94.6735								489.183			151.238								791.089			57.1966								663.417
88.3324								561.621			94.6783								489.33			151.266								791.247			57.22								663.555
88.3656								561.755			94.6885								489.757			151.458								791.405			57.227								663.706
88.3744								561.929			94.6947								489.941			151.491								791.559			57.2347								663.873
88.3819								562.102			94.7038								490.399			151.553								791.716			57.237								663.996
88.4012								562.261			94.7195								490.75			151.577								795.288			57.255								664.117
88.4251								562.428			94.7299								490.86			151.595								795.419			57.261								664.243
88.4588								562.591			94.7666								490.999			151.615								796.199			57.2829								664.387
88.4989								562.746			94.7905								491.134			151.661								796.417			57.2989								664.514
88.5321								562.893			94.8089								491.288			151.7								796.715			57.3088								664.688
88.6115								563.04			94.8349								491.44			151.783								796.977			57.3234								664.8
88.7168								563.204			94.8429								491.56			151.812								797.449			57.3257								664.948
88.7751								563.358			94.8565								491.715			151.817								797.569			57.3308								665.102
88.8778								563.514			94.8798								491.879			151.834								797.694			57.3428								665.246
88.9571								563.638			94.8915								492.262			151.848								797.847			57.3537								665.38
89.0537								563.797			94.8965								492.494			151.864								797.982			57.3623								665.548
89.0576								563.953			94.917								492.722			151.886								798.094			57.3667								665.706
89.0841								564.118			94.925								492.856			151.892								798.24			57.3901								665.848
89.0949								564.28			94.9487								493.013			151.926								798.361			57.3935								665.989
89.1158								564.448			94.9543								493.141			151.934								798.515			57.4192								666.158
89.1429								564.619			94.9757								493.292			151.975								980.851			57.4751								666.317
89.1558								564.782			94.9874								493.466			151.987								981.109			57.4813								666.472
89.2048								564.959			95.04								493.621			151.998								981.493			57.4854								666.627
89.2696								565.127			95.0451								493.765			152								981.622			57.5451								666.763
89.283								565.264			95.1105								493.936			152.007								981.748			57.5487								666.894
89.2858								565.441			95.1576								494.081			152.02								981.882			57.5929								667.062
89.3131								565.589			95.1667								494.208			152.029								982.001			57.608								667.211
89.3407								565.751			95.1689								494.349			152.046								982.135			57.6425								667.371
89.3794								565.888			95.1736								494.497			152.074								982.402			57.6562								667.517
89.39								566.048			95.1801								494.656			152.093								982.552			57.6607								667.644
89.6951								566.211			95.2613								494.788			152.101								982.688			57.6793								667.813
89.7626								566.356			95.2731								494.92			152.123								982.827			57.687								667.956
89.7668								566.494			95.2772								495.073			152.147								982.968			57.8								668.096
89.7866								566.646			95.2845								495.222			152.155								983.118			57.8584								668.268
89.8578								566.807			95.3104								495.377			152.174								983.269			57.9167								668.419
89.9019								566.963			95.314								495.531			152.205								983.415			57.9946								668.572
89.9144								567.125			95.3167								495.694			152.211								983.552			58.0039								668.743
89.9676								567.265			95.3316								495.847			152.232								983.7			58.0196								668.897
89.9885								567.426			95.4715								496.008			152.233								983.847			58.0263								669.074
90.0049								567.557			95.4822								496.17			152.235								983.984			58.133								669.234
90.0178								567.721			95.5087								496.335			152.245								984.098			58.1604								669.38
90.021								567.883			95.6852								496.496			152.254								984.221			58.1759								669.523
90.0624								568.026			95.9376								496.665			152.272								984.355			58.178								669.686
90.1218								568.183			95.9873								496.847			152.279								984.48			58.1919								669.848
90.1357								568.345			96.1161								497.005			152.409								984.63			58.1944								669.969
90.1642								568.501			96.1228								497.169			152.424								984.755			58.196								670.148
90.2261								568.658			96.1259								497.343			152.46								984.892			58.2005								670.285
90.2456								568.826			96.1579								497.508			152.466								985.035			58.2318								670.471
90.2827								568.987			96.1845								497.67			152.482								985.166			58.3105								670.634
90.31								569.138			96.2755								497.834			152.491								985.313			58.9498								670.788
90.3502								569.286			96.3354								498.002			152.503								985.435			58.9612								670.961
90.3745								569.439			96.4319								498.155			152.527								985.59			58.9686								671.113
90.4418								569.602			97.0565								498.331			152.536								985.741			58.9712								671.305
90.6225								569.763			97.0652								498.519			152.56								985.891			58.9986								671.435
90.6437								569.906			97.0699								498.659			152.616								986.046			59.0501								671.602
90.6611								570.087			97.3486								498.801			152.727								986.183			59.1226								671.789
90.6839								570.233			97.5045								498.939			152.755								986.314			59.1315								671.971
90.696								570.393			97.5301								499.101			152.848								986.486			59.1359								672.148
90.7327								570.547			97.5422								499.258			152.946								986.641			59.276								672.338
90.7463								570.696			97.5699								499.403			152.955								986.79			59.2931								672.497
90.749								570.866			97.6198								499.572			153.02								986.939			59.3035								672.671
90.7678								571.033			97.6333								499.758			153.058								987.105			59.4293								672.852
90.7717								571.341			97.6396								499.923			153.168								987.243			59.5295								672.992
90.7957								571.451			97.6637								500.068			153.196								987.399			59.5436								673.202
90.8621								571.601			97.6838								500.24			153.286								987.541			59.5903								673.47
90.8853								571.76			97.7096								500.435			153.317								987.698			59.6063								673.667
90.9181								571.92			97.7302								500.62			153.334								987.868			59.6438								673.861
90.9903								572.089			97.7536								500.81			153.351								988.041			59.6842								674.215
91.0097								572.257			97.7755								501			153.545								988.198			59.6953								674.471
91.0753								572.441			97.794								501.18			153.651								988.357			59.7112								674.635
91.09								572.611			97.8428								501.369			153.68								988.48			59.7199								674.809
91.1258								572.809			98.023								501.986			153.71								988.618			59.7292								675.007
91.3988								572.942			98.2358								502.111			153.735								988.78			59.7843								675.195
91.4093								573.112			98.5988								502.281			153.797								988.912			59.7975
[truncated: 13,181 more rows]

## Sheet: Cell2
Cell2 Day1	Citric_Acid	MSG	NaCl	Quinine	Sucrose	Water	Rinse	Lick			Cell2 Day2	Citric_Acid	MSG	NaCl	Quinine	Sucrose	Water	Rinse	Lick			Cell2 Day 3	Citric_Acid	MSG	NaCl	Quinine	Sucrose	Water	Rinse	Lick
94.0737	171.239	158.304	177.51	145.236	164.561	151.389	139.737	137.558			26.4033	30.7593	51.2812	57.3301	41.8332	63.6962	36.2424	26.6243	24.2703			14.6849	54.3939	21.2249	39.4958	45.7899	27.081	33.323	15.162	13.6339
113.318	171.413	158.492	177.678	145.423	164.745	151.569	141.441	137.961			26.5359	30.9183	51.4532	57.4952	42.0053	63.8611	36.4193	27.3513	25.8312			14.847	54.5238	21.4079	39.6838	45.9488	27.263	33.498	15.884	14.1528
116.602	171.587	158.663	177.845	145.587	164.916	151.739	142.564	138.609			26.5501	31.0863	51.6082	57.6722	42.1692	64.0302	36.5974	28.1462	25.9742			14.9697	54.6808	21.595	39.8769	46.1108	27.4449	33.671	16.824	14.6399
121.906	171.751	158.825	178.003	145.741	165.073	151.889	143.376	138.942			26.6796	31.2453	51.7821	57.8362	42.3272	64.1901	36.7543	28.9623	26.5023			14.9953	54.8448	21.7699	40.0578	46.2818	27.6229	33.8349	17.6859	14.7718
122.339	171.916	158.977	178.149	145.9	165.252	152.054	144.109	139.737			26.7405	31.3962	51.9292	57.9992	42.4912	64.3621	36.9173	29.9273	26.6242			15.0215	55.0048	21.9319	40.2198	46.4408	27.7929	34.0039	19.8369	15.1619
123.28	222.394	197.201	216.2	183.5	203.104	209.341	146.793	139.87			26.78	120.679	111.854	104.966	87.8092	69.6851	76.1852	32.1583	26.7602			15.0338	61.5487	78.0038	90.9446	98.9046	84.3867	67.4209	22.7479	15.2999
128.011	222.863	197.368	216.363	183.683	203.292	209.528	147.741	140.002			26.806	120.856	112.034	105.11	87.9711	69.8441	76.3751	32.9363	26.9093			15.0419	61.7288	78.1947	91.1206	99.0686	84.5697	67.6018	23.6109	15.4428
139.64	223.032	197.529	216.508	183.88	203.611	209.698	148.5	140.863			26.8382	121.031	112.263	105.262	88.147	70.0071	76.5562	33.7573	27.0482			15.0472	61.9047	78.3867	91.3116	99.2255	84.7437	67.7908	24.4689	15.5808
139.757	223.213	197.687	216.654	183.99	203.769	209.874	149.341	141.32			26.8554	121.2	112.42	105.473	88.302	70.1642	76.7391	34.5973	27.1952			15.0531	62.0847	78.5417	91.7146	99.3976	84.9316	67.9438	25.3099	15.7288
139.774	223.373	197.862	216.799	184.149	203.934	210.038	150.187	141.441			26.8943	121.374	112.59	105.707	88.477	70.3491	76.9392	35.3873	27.3512			15.0586	62.2617	78.7137	91.8876	99.5645	85.0857	68.1598	26.2119	15.8839
139.908	230.425	237.487	244.154	250.328	266.72	273.284	151.389	141.927			26.9203	182.703	163.196	170.036	133.247	177.065	153.86	36.2423	27.5003			15.0758	147.628	141.733	135.286	162.791	239.412	154.659	28.5639	16.0559
140.126	230.792	237.648	244.311	250.489	266.874	273.471	151.569	142.186			26.9563	182.874	163.373	170.196	133.413	177.238	154.028	36.4192	27.6592			15.1734	147.777	141.9	135.805	162.983	239.561	154.842	29.3999	16.2399
140.155	230.981	237.807	244.5	250.67	267.193	273.654	151.739	142.304			26.987	183.037	163.51	170.355	133.738	177.404	154.802	36.5973	27.8202			15.2058	147.94	142.044	135.943	163.166	239.713	155.016	30.2689	16.4828
140.214	231.171	237.96	244.668	250.843	267.342	273.822	151.889	142.425			27.0304	183.202	163.669	170.499	133.942	177.562	155.2	36.7542	27.9782			15.2254	148.115	142.205	136.065	163.348	239.89	155.17	31.0769	16.6499
141.385	231.336	238.12	244.831	251.014	267.51	273.992	152.054	142.564			27.045	183.331	163.82	170.654	134.311	177.72	155.832	36.9172	28.1462			15.299	148.301	142.354	136.203	165.251	240.136	155.341	32.0468	16.8239
141.497	360.731	293.541	287.089	310.878	280.591	300.325	153.198	142.71			27.0528	273.357	250.691	244.888	256.603	233.842	239.331	37.6793	28.3012			15.3221	285.857	267.68	261.895	245.401	279.889	273.626	33.3229	16.9909
141.747	361.119	293.709	287.288	311.356	280.771	300.497	154.024	142.871			27.062	273.523	250.872	245.069	256.761	234.005	239.503	38.4682	28.4662			15.3439	286.023	267.855	262.059	245.541	280.068	273.787	33.4979	17.1568
141.819	361.267	293.903	287.474	311.477	281.061	300.681	154.932	143.096			27.0898	273.642	251.017	245.237	256.934	234.155	239.625	39.3282	28.6202			15.364	286.188	268.022	262.197	245.737	280.243	273.925	33.6709	17.3348
141.842	361.4	294.077	287.653	311.613	281.226	300.864	155.845	143.236			27.1074	273.798	251.137	245.395	257.084	234.292	239.797	40.1572	28.7912			15.373	286.356	268.149	262.565	245.896	280.396	274.097	33.8349	17.5118
141.854	362.475	294.268	287.813	311.745	281.387	301.04	156.923	143.376			27.1353	273.933	251.308	245.552	257.254	234.454	239.973	41.0093	28.9622			15.3844	286.508	268.309	262.678	246.063	280.56	274.532	34.0038	17.6859
141.882	394.45	382.846	401.293	367.121	388.259	408.101	159.777	143.509			27.1761	463.971	431.075	484.203	282.34	437.818	444.146	43.8993	29.1262			15.4395	339.035	333.379	346.089	292.037	327.77	352.366	34.7848	17.8368
141.898	394.614	382.999	401.449	367.284	388.441	408.281	160.613	143.661			27.1943	464.127	432.018	484.365	282.461	437.984	444.316	45.1702	29.4212			15.4726	339.207	333.568	346.283	292.162	327.913	352.535	35.6128	18.1868
141.934	394.797	383.134	401.59	367.419	388.62	408.699	161.693	143.811			27.2577	464.278	432.509	484.522	282.627	438.148	444.497	48.3332	29.5832			15.4853	339.364	333.705	346.441	292.309	328.04	352.695	36.4609	19.1008
141.942	394.967	383.272	401.756	367.566	388.778	408.93	162.604	143.952			27.3044	464.45	432.755	484.656	284.017	438.316	444.64	49.1412	29.7532			15.4959	339.511	333.861	346.608	292.459	328.183	352.858	37.3338	19.6578
141.954	395.109	383.42	401.913	367.691	388.933	409.092	163.503	144.109			27.3411	464.609	432.889	484.813	284.151	438.464	444.783	50.2032	29.9272			15.5088	339.676	334.022	346.77	292.62	328.314	353.034	38.1408	19.8368
141.959	416.065	425.385	494.037	445.546	438.351	431.644	166.053	144.255			27.348	505.168	492.523	528.69	569.812	498.366	547.36	52.7412	30.1142			15.5201	438.994	493.898	455.185	461.923	423.318	446.474	41.0979	20.0069
141.964	416.213	425.548	494.31	446.14	438.506	431.826	166.897	144.414			27.3625	505.298	492.676	528.812	570.2	498.525	548.117	53.7492	30.2482			15.5662	439.13	494.041	455.356	462.327	423.47	446.654	41.9789	20.1549
141.973	416.372	425.729	494.432	446.27	439.024	432.026	167.981	144.575			27.3918	505.469	492.831	528.964	570.757	498.675	548.226	54.5801	30.4222			15.5818	439.27	494.177	455.531	462.477	423.614	446.793	42.8378	20.3258
141.992	416.541	425.882	494.573	446.432	439.178	432.215	169.28	144.726			27.4266	505.633	492.971	529.096	571.057	498.846	548.403	55.3942	30.5992			15.6062	439.41	494.311	455.707	462.643	423.767	447.22	43.6848	20.8638
142.066	416.698	426.058	494.677	446.626	439.356	432.391	170.291	144.897			27.4841	505.785	493.146	529.243	571.869	499	549.059	56.2551	30.7592			15.6276	439.557	494.449	455.861	462.784	424.01	447.331	44.5878	21.0489
142.175	499.427	526.323	537.827	506.729	531.966	544.666	172.875	145.065			27.5114	961.141	865.928	859.895	871.37	953.081	845.667	58.8262	30.9182			15.6571	512.109	518.045	499.365	637.849	506.154	525.146	48.2528	21.2248
142.199	499.587	526.887	538.02	506.895	532.083	545.019	173.628	145.236			27.6505	961.255	866.076	860.067	871.51	953.316	845.769	59.6962	31.0862			15.6706	512.243	518.208	499.549	637.99	506.32	525.309	50.3688	21.4079
142.208	499.897	527.006	538.149	507.06	532.367	545.173	174.62	145.423			27.6713	961.374	866.238	860.203	871.691	953.46	845.929	60.6162	31.2452			15.6885	512.405	518.387	499.699	638.46	506.507	525.462	51.4078	21.5949
142.218	500.035	527.149	538.322	507.233	532.538	545.329	175.465	145.587			27.6942	961.527	866.388	860.341	871.903	953.596	846.057	61.7861	31.3962			15.7202	512.556	518.529	499.857	638.561	506.661	525.62	52.2298	21.7698
142.224	500.15	527.271	538.485	507.373	532.675	545.486	176.498	145.741			27.7998	961.663	866.528	860.478	872.038	953.733	846.197	62.6651	31.5541			15.7357	512.704	518.668	500.012	638.675	506.817	525.782	53.2428	21.9318
142.233	685.956	664.952	678.381	566.073	671.056	557.76	178.972	145.9			27.8138				1285.83	1279.76		65.3261	31.6942			15.7798	654.347	878	987.307	883.522	679.103	906.175	55.7737	22.0848
142.254	686.098	665.408	678.484	566.525	671.213	557.913	179.822	146.205			27.8704				1286	1279.9		66.2911	31.8551			15.8228	654.491	878.166	987.484	883.699	679.324	906.334	56.5827	22.2438
142.292	686.262	665.538	678.61	566.687	671.361	558.793	180.704	146.328			27.958				1286.14	1280.01		67.1042	32.0031			15.8706	654.627	878.293	987.605	883.87	680.337	907.407	57.5677	22.4108
142.324	686.369	665.654	678.723	566.856	671.507	559.286	181.598	146.481			27.974				1286.35	1280.16		67.9581	32.1582			15.8959	654.781	878.428	987.769	884.004	862.508	907.533	59.3987	22.5889
142.336	686.546	665.785	678.869	567.004	671.666	560.041	182.454	146.653			28.026				1286.6	1280.29		68.8381	32.3092			15.9043	654.915	878.577	987.872	884.177	870.85	907.656	60.1947	22.7478
142.345	707.826	824.564	1135.64	830.803	810.829	816.864	186.109	146.793			28.0347							71.5931	32.4582			15.9498	1037.76	1317.13	1218.47	1289.11	1283.13	1227.07	63.1417	22.9259
142.36	707.953	824.727	1135.77	830.984	810.963	817.177	189.826	146.943			28.0544							72.4401	32.6193			15.9804	1037.92	1317.29	1218.75	1289.24	1283.26	1227.18	64.0647	23.0869
142.381	708.126	824.881	1135.91	831.216	811.102	817.315	194.349	147.096			28.114							73.3251	32.7742			16.0093	1038.05	1317.68	1218.86	1289.4	1283.38	1227.73	64.8607	23.2538
142.472	708.419	825.033	1136.08	833.163	811.239	817.466	195.057	147.241			28.1379							74.1401	32.9362			16.0418	1038.21	1317.83	1218.99	1289.55	1283.51	1227.88	65.7157	23.4268
142.503	708.55	825.181	1136.31	833.326	811.612	817.633	195.845	147.49			28.1596							74.983	33.1022			16.0802	1038.35	1317.96	1219.1	1289.71	1283.67	1227.99	66.5747	23.6108
142.513	1602.8	1595.95	1544.95	1550.64	1590.16	1580.04	198.638	147.741			28.2811							76.1851	33.2692			16.1762	1440.37	1505.22	1525.27	1391	1400.54	1323.29	67.4207	23.7838
142.645	1602.97	1596.16	1545.12	1550.81	1590.32	1580.21	199.448	147.883			28.2955							76.375	33.4262			16.216	1440.5	1505.34	1526.99	1391.14	1400.68	1323.45	67.6017	23.9548
142.668	1603.12	1596.27	1545.22	1550.96	1590.46	1581.36	200.307	148.033			28.3358							76.5561	33.5882			16.2438	1440.85	1505.5	1527.32	1391.28	1400.83	1323.59	67.7908	24.1229
142.761	1603.25	1596.39	1545.34	1551.06	1590.63	1582.87	201.158	148.19			28.3572							76.739	33.7572			16.2627	1442.65	1505.63	1528.5	1391.4	1400.95	1323.75	67.9437	24.2968
142.793	1603.4	1596.49	1545.46	1551.22	1590.78	1583.03	202.07	148.336			28.3931							76.9391	33.9372			16.2718	1442.79	1505.78	1529.17	1391.56	1401.13	1323.88	68.1597	24.4689
142.817	1630.75	1619.03		1643.67	1624.85		204.771	148.5			28.4458							78.65	34.1082			16.368		1582.07	1589.79	1561.88			70.9868	24.6329
142.885	1630.93	1619.3		1643.83	1624.99		205.631	148.626			28.4645							83.453	34.2512			16.3993		1582.18	1591.17	1562			71.8466	24.7948
142.943	1631.09	1619.58		1644	1625.15		206.684	148.783			28.4759							84.208	34.4372			16.4212		1582.62	1591.33	1562.16			73.2297	24.9688
143.001	1631.25	1619.69		1644.16	1625.32		207.69	148.949			28.4855							85.116	34.5972			16.4284		1583.26	1591.46	1562.29			74.0487	25.1438
143.029	1631.41	1619.85		1644.33	1625.48		208.48	149.201			28.4917							86.2471	34.7532			16.4888		1583.48	1591.62	1562.46			77.1107	25.3098
143.154							209.341	149.341			28.5157							93.0721	34.9232			16.5051							79.5616	25.5019
143.171							209.527	149.517			28.5876							96.781	35.0681			16.5179							80.4147	25.6668
143.286							209.698	149.681			28.6307							98.2369	35.2351			16.5392							81.3136	25.8479
143.296							209.874	149.848			28.6376							100.605	35.3872			16.5847							82.2467	26.0538
143.303							210.037	150.016			28.6605							103.365	35.5562			16.6712							83.1336	26.2118
143.388							210.869	150.187			28.6804							106.565	35.7421			16.8209							85.9746	26.3788
143.411							211.974	150.355			28.6985							107.662	35.9061			16.8549							86.8356	26.5438
143.427							213.04	150.51			28.7745							108.578	36.0731			16.9394							87.6666	26.7168
143.434							213.882	150.692			28.8011							109.5	36.2422			16.969							88.5126	26.8918
143.559							214.794	150.808			28.8141							110.726	36.4191			17.0166							89.4076	27.0809
143.57							217.554	151.008			28.8269							113.462	36.5972			17.0596							92.7056	27.2629
143.59							218.352	151.203			28.9211							114.453	36.7541			17.0854							93.5726	27.4448
143.702							219.31	151.389			28.9506							115.348	36.9171			17.1084							94.5666	27.6228
143.716							220.118	151.569			28.9577							116.284	37.0611			17.1547							96.1806	27.7928
143.726							221.023	151.739			28.9667							118.078	37.2161			17.1692							97.0336	27.9338
143.736							224.275	151.889			28.9752							122.77	37.3672			17.2205							102.224	28.1058
143.855							226.684	152.054			29.0084							127.246	37.5291			17.2598							104.365	28.2579
143.874							227.467	152.211			29.0431							128.246	37.6792			17.3227							107.75	28.4088
144.023							228.503	152.374			29.1393							129.405	37.8432			17.3348							110.118	28.5638
144.079							229.347	152.88			29.1892							130.197	38.0021			17.3502							112.2	28.7348
144.181							232.239	153.045			29.2975							135.482	38.1552			17.3586							136.982	28.8908
144.214							233.189	153.198			29.3383							140.955	38.3201			17.3961							137.715	29.0558
144.34							234.554	153.356			29.3638							147.848	38.4682			17.4207							138.753	29.2188
144.356							235.531	153.519			29.4171							150.349	38.6492			17.4968							139.589	29.3999
144.493							236.469	153.668			29.4285							151.066	38.8292			17.538							140.466	29.5818
144.517							238.916	153.847			29.4427							153.86	38.9882			17.5702							143.401	29.7498
144.626							239.782	154.024			29.4531							154.028	39.1402			17.5952							144.263	29.9158
144.646							240.698	154.197			29.4896							154.802	39.3282			17.6343							145.088	30.0888
144.807							241.604	154.372			29.509							155.2	39.4971			17.6649							145.894	30.2689
144.844							242.519	154.536			29.5761							155.832	39.6671			17.6799							146.784	30.4358
144.889							245.702	154.718			29.5927							156.849	39.8311			17.7618							149.686	30.5898
144.963							246.617	154.932			29.611							158.508	40.0022			17.7942							150.9	30.7808
144.981							247.517	155.144			29.6299							159.315	40.1571			17.8809							151.727	30.9058
144.991							248.398	155.307			29.6623							160.846	40.3291			17.9201							152.561	31.0768
145.012							249.225	155.482			29.6906							162.221	40.5072			17.9449							153.601	31.2568
145.147							257.232	155.661			29.7202							164.653	40.6551			18.0987							154.659	31.4558
145.334							259.865	155.845			29.7816							165.496	40.8321			18.152							154.842	31.6668
145.362							261.133	156.015			29.8875							166.382	41.0092			18.2135							155.016	31.8569
145.383							262.322	156.191			29.9124							167.295	41.1751			18.3093							155.17	32.0468
145.536							263.756	156.403			29.9338							168.483	41.3481			18.3862							155.341	32.2378
145.588							268.31	156.746			29.9513							171.413	41.4991			18.4246							157.223	32.4158
145.618							269.185	156.923			29.9867							172.263	41.6712			18.4358							158.571	32.6168
145.65							270.026	157.117			30.0208							173.077	41.8331			18.4563							159.664	32.8078
145.667							270.965	157.314			30.0388							175.336	42.0052			18.4734							160.492	32.9878
145.69							271.899	157.484			30.0503							176.169	42.1692			18.5096							161.333	33.1617
145.732							273.284	157.672			30.069							178.557	42.3272			18.5288							167.285	33.3229
145.752							273.471	157.864			30.0864							179.435	42.4911			18.5451							230.769	33.4978
145.775							273.654	158.123			30.1068							180.257	42.6292			18.5749							235.888	33.6709
145.811							273.822	158.304			30.1209							181.07	43.4351			18.6316							237.209	33.8348
145.825							273.992	158.492			30.1468							181.885	43.5971			18.7287							238.104	34.0037
145.831							274.815	158.663			30.1713							184.139	43.7311			18.7682							240.88	34.1688
145.856							275.652	158.825			30.2403							184.938	43.8992			18.7981							241.687	34.3199
145.923							277.592	158.977			30.2568							192.344	44.0151			18.8547							242.732	34.4828
145.951							278.519	159.143			30.3223							230.626	44.1831			18.8874							243.562	34.6288
145.972							279.661	159.299			30.34							232.742	44.8672			18.9379							244.354	34.7847
145.996							282.229	159.457			30.358							235.191	45.0242			19.0405							248.123	34.9448
146.02							283.132	159.615			30.4021							235.963	45.1701			19.0603							249.469	35.1078
146.07							284.01	159.777			30.4114							236.735	45.3261			19.0754							250.693	35.2737
146.098							284.959	159.938			30.4187							237.511	47.8821			19.0914							251.693	35.4348
146.111							285.837	160.106			30.43							238.368	48.0201			19.0987							252.488	35.6127
146.212							288.647	160.272			30.4372							239.331	48.1921			19.1431							263.634	35.7768
146.226							289.524	160.439			30.4459							239.503	48.3331			19.194							264.377	35.9477
146.24							290.427	160.613			30.4938							239.625	48.5111			19.2093							265.143	36.1078
146.259							291.335	160.795			30.5641							239.797	48.6561			19.3412							265.942	36.2837
146.314							292.248	160.96			30.5769							239.973	48.8082			19.365							266.731	36.4608
146.38							295.078	161.374			30.5781							240.704	48.9671			19.4296							269.058	36.6418
146.39							295.913	161.529			30.5866							241.475	49.1412			19.4904							269.848	36.7978
146.463							297.201	161.693			30.5935							242.271	49.3241			19.5111							270.64	36.9808
146.485							298.062	161.873			30.5964							243.059	49.4961			19.5255							271.462	37.1527
146.511							298.954	162.043			30.6058							243.904	49.6731			19.5409							272.486	37.3338
146.523							300.325	162.211			30.6156							246.343	49.8581			19.57							273.626	37.4937
146.528							300.497	162.413			30.637							247.185	50.2031			19.596							273.787	37.6658
146.544							300.681	162.604			30.6778							247.987	50.3912			19.6215							273.925	37.8388
146.658							300.864	162.771			30.7362							248.807	50.5371			19.635							274.097	37.9937
146.671							301.04	162.942			30.7445							249.644	50.8132			19.6836							274.532	38.1407
146.684							302.426	163.102			30.7539							252.088	50.9871			19.7162							275.288	38.3148
146.7							304.018	163.32			30.7657							252.911	51.1152			19.8428							276.047	38.4908
146.708							305.265	163.503			30.7759							253.713	51.2811			19.901							277.028	38.9868
146.718							306.552	163.678			30.8161							254.534	51.4531			19.9178							278.003	39.1497
146.854							307.378	163.852			30.8582							255.615	51.6081			19.9344							278.8	39.3117
147.006							315.334	164.018			30.8976							261	51.7821			19.9506							281.349	39.4957
147.02							318.221	164.191			30.9084							262.87	51.9291			19.9611							282.141	39.6837
147.037							320.371	164.368			30.9195							263.947	52.0831			20.0026							282.96	39.8768
147.14							321.421	164.561			30.9308							270.792	52.2651			20.0806							283.805	40.0577
147.153							324.389	164.745			31.0068							272.409	52.4241			20.0968							284.643	40.2197
147.275							363.153	164.916			31.0653							274.648	52.5771			20.1046							287.708	40.3928
147.299							363.861	165.073			31.0722							275.568	52.7411			20.1266							288.475	40.5637
147.308							364.905	165.252			31.0832							278.774	52.9091			20.1825							289.284	40.7437
147.344							365.648	165.409			31.0963							280.262	53.2341			20.2022							290.173	40.9208
147.48							366.363	165.577			31.106							281.071	53.4071			20.2291							291.18	41.0978
147.506							369.51	165.726			31.1186							286.347	53.5791			20.2412							296.899	41.2748
147.557							372.344	165.891			31.1506							287.957	53.7491			20.2649							299.11	41.4348
147.602							378.464	166.053			31.2326							289.047	53.9192			20.3449							300.329	41.6298
147.616							380.626	166.219			31.2495							293.271	54.0871			20.3949							301.288	41.8147
147.631							382.192	166.403			31.2642							296.595	54.2541			20.4076							326.671	41.9788
147.648							384.085	166.562			31.3102							433.591	54.4141			20.4267							329.051	42.1477
147.654							384.796	166.728			31.379							434.334	54.58			20.4503							329.83	42.3298
147.691							385.551	166.897			31.3952							435.12	54.7441			20.528							330.609	42.5048
147.749							386.338	167.07			31.4066							435.868	54.9081			20.5482							331.465	42.6697
147.781							387.136	167.239			31.4387							436.655	55.0641			20.5618							332.199	42.8377
147.794							389.812	167.411			31.4593							439.155	55.2241			20.5734							334.803	43.0217
147.805							390.858	167.607			31.4828							439.955	55.3941			20.6853							335.67	43.1837
147.92							391.698	167.981			31.5504							440.754	55.572			20.6991							336.464	43.3618
147.942							392.551	168.156			31.5712							441.715	55.7431			20.7234							337.261	43.5237
147.95							393.426	168.328			31.5929							443.024	55.9031			20.7445							338.077	43.6848
148.01							395.981	168.831			31.6116							444.145	56.0901			20.7651							340.466	43.8758
148.094							397.031	168.994			31.6773							444.315	56.255			20.7816							341.262	44.0458
148.105							398.054	169.28			31.699							444.496	56.4271			20.9007							342.592	44.2148
148.127							399.254	169.456			31.7219							444.64	56.6071			20.9871							343.404	44.3967
148.197							400.057	169.663			31.7629							444.783	56.7551			21.0062							345.32	44.5877
148.232							402.719	169.952			31.7963							445.594	56.935			21.027							347.565	44.7578
148.239							403.565	170.118			31.8464							449.733	57.1362			21.0442							348.38	44.9377
148.388							404.438	170.291			31.8646							450.634	57.33			21.083							349.242	45.0938
148.412							406.177	170.464			31.9146							454.781	57.4951			21.1245							350.137	45.2687
148.489							407.046	170.638			31.9291							463.146	57.6721			21.1641							350.98	45.4347
148.532							408.101	170.805			32.06							465.349	57.8361			21.225							352.366	45.6028
148.559							408.281	170.978			32.0714							466.077	57.9991			21.253							352.535	45.7897
148.689							408.699	171.239			32.0914							471.114	58.1681			21.2713							352.695	45.9487
148.762							408.93	171.413			32.1401							477.895	58.331			21.2832							352.857	46.1107
148.797							409.092	171.587			32.1646							483.235	58.491			21.3126							353.033	46.2817
148.827							411.281	171.751			32.1774							485.581	58.667			21.3465							355.255	46.4408
148.843							411.999	171.916			32.2186							486.365	58.8261			21.3972							356.235	46.6058
149.072							412.844	172.079			32.2933							487.218	59.0101			21.4087							357.364	46.9167
149.099							413.684	172.239			32.3312							488.187	59.1791			21.425							361.616	47.0918
149.108							414.51	172.566			32.3892							490.381	59.364			21.4429							422.157	48.0938
149.116							417.548	172.691			32.4429							493.902	59.517			21.5239							424.666	48.2527
149.212							418.351	172.875			32.4693							494.692	59.6961			21.5384							425.438	49.7497
149.231							420.323	172.989			32.5238							495.519	59.8791			21.5739							426.205	49.9317
149.403							423.31	173.154			32.5452							496.566	60.051			21.592							426.961	50.0977
149.415							424.042	173.309			32.6266							497.348	60.229			21.6032							437.899	50.2507
149.58							426.878	173.46			32.6735							499.808	60.4241			21.6242							441.203	50.3687
149.751							427.722	173.628			32.6913							500.654	60.6161			21.6405							441.9	50.5337
149.765							428.656	173.787			32.7357							501.587	61.128			21.6584							444.019	50.6897
149.929							429.503	173.936			32.7597							503.189	61.2961			21.6754							444.756	50.8777
150.27							430.433	174.098			32.7778							504.099	61.4441			21.6919							445.507	51.0377
150.423							431.644	174.451			32.8047							509.869	61.6001			21.7063							446.474	51.4077
150.664							431.826	174.62			32.8336							513.148	61.7861			21.7531							446.654	51.5457
150.737							432.026	174.778			32.8566							517.448	61.952			21.7738							446.793	51.7057
150.795							432.215	174.964			32.8754							524.387	62.1341			21.7889							447.22	51.8787
150.865							432.391	175.135			32.9196							527.233	62.298			21.8059							447.331	52.0647
150.89							433.189	175.302			32.9339							530.006	62.4791			21.83							449.308	52.2297
150.916							434.042	175.464			32.9492							530.755	62.6651			21.846							450.092	52.5917
151.093							435.045	175.625			32.9807							532.009	62.8421			21.8616							450.894	52.7307
151.211							435.902	175.788			33.0003							540.254	63.01			21.8784							451.692	52.9108
151.281							437.527	175.959			33.0338							542.258	63.183			21.9251							452.484	53.0647
151.436							440.179	176.363			33.0604							547.36	63.344			21.9434							456.632	53.2427
151.461							441.051	176.498			33.0898							548.117	63.5191			21.9632							457.461	53.4297
151.487							441.913	176.791			33.1033							548.226	63.6961			21.9893							458.405	53.5897
151.54							442.786	176.914			33.1174							548.403	63.861			22.0005							459.913	53.7597
151.567							443.638	177.107			33.1294							549.059	64.0301			22.0133							460.735	53.9637
151.634							450.693	177.343			33.1665							550.197	64.19			22.0296							463.989	54.0737
151.653							452.542	177.51			33.194							554.969	64.362			22.0977							476.61	54.2356
151.675							454.65	177.678			33.2528							556.734	64.5341			22.1516							489.579	54.3937
151.717							456.304	177.845			33.2659							558.683	64.8501			22.1722							490.545	54.5237
151.727							491.879	178.003			33.2802							560.718	65.0041			22.1774							492.137	54.6807
151.741							495.374	178.149			33.2917							573.504	65.15			22.2309							495.203	54.8447
151.78							496.125	178.301			33.3319							826.729	65.326			22.2407							495.936	55.0047
151.79							496.845	178.461			33.382							830.092	65.477			22.3154							496.72	55.1557
151.806							497.59	178.641			33.4051							840.194	65.6591			22.3282							497.529	55.3186
151.874							498.47	178.811			33.42							841.113	65.9801			22.3386							498.377	55.4587
151.912							501.196	178.971			33.4294							845.667	66.133			22.356							500.795	55.6127
151.929							502.362	179.13			33.4303							845.769	66.291			22.3984							501.607	55.7736
151.956							503.298	179.296			33.4359							845.929	66.4591			22.4153							502.475	55.9547
151.967							504.34	179.456			33.4472							846.057	66.615			22.4328							503.362	56.0857
151.997							505.245	179.63			33.4904							846.197	66.7931			22.4757							505.064	56.2347
152.038							509.448	179.822			33.5042							851.353	66.952			22.5041							507.568	56.4066
152.088							517.388	179.988			33.5254							853.418	67.1041			22.5723							508.363	56.5826
152.113							518.585	180.171			33.5666							854.946	67.2771			22.5832							509.216	56.7547
152.208							521.1	180.351			33.5768							858.084	67.4501			22.6066							510.053	56.9257
152.269							522.45	180.531			33.5817							858.777	67.6111			22.6443							510.936	57.0957
152.28							528.002	180.704			33.598							861.316	67.789			22.6592							513.364	57.4147
152.305							528.792	180.88			33.6121							862.106	67.958			22.675							514.211	57.5677
152.951							529.606	181.063			33.6501							862.96	68.1441			22.7454							514.972	57.7377
152.962							530.401	181.233			33.7381							864.098	68.323			22.7658							515.759	58.3776
152.968							531.204	181.415			33.7535							865.186	68.494			22.8108							516.811	58.5747
153.098							533.429	181.598			33.7681							867.236	68.667			22.845							519.446	58.7146
153.111							534.222	181.753			33.8994							867.956	68.838			22.9486							520.557	59.3987
153.254							535.041	181.936			33.9136							868.736	69.0071			22.9754							521.541	59.5617
153.263							535.863	182.103			33.9243							869.514	69.1801			22.9924							522.389	59.7597
153.281							536.851	182.278			33.9392							870.293	69.365			23.0098							523.801	59.8697
153.404							539.408	182.454			33.9858							879.94	69.518			23.1075							525.146	60.0357
153.419							540.241	182.638			34.0788							882.86	69.685			23.1518							525.309	60.1946
153.434							541.056	182.824			34.0893							942.897	69.8441			23.1815							525.462	60.3797
153.523							541.884	182.956			34.1046							950.442	70.007			23.2467							525.62	60.5386
153.579							542.837	183.135			34.1469							951.615	70.1641			23.3255							525.782	60.7387
153.623							544.666	183.305			34.1624							954.95	70.349			23.3459							526.652	61.0146
153.733							545.019	183.5			34.2218							955.647	70.511			23.423							527.446	61.1927
153.762							545.173	183.683			34.2317							958.107	70.7011			23.4451							528.54	61.3606
153.971							545.329	183.88			34.2409							958.815	70.993			23.5112							529.289	61.5487
154.086							545.486	183.99			34.2648							959.536	71.437			23.6132							530.114	61.7287
154.255							546.256	184.149			34.3402							963.787	71.593			23.6828							639.284	61.9046
154.286							548.892	184.304			34.4004							964.479	71.761			23.761							640.406	62.0846
154.411							551.988	184.444			34.4121							965.172	71.937			23.7781							650.513	62.2616
154.431							555.816	184.608			34.4203							1276.64	72.0991			23.8403							651.837	62.4187
154.525							556.549	184.763			34.4263							1277.72	72.281			23.981							652.57	62.6026
154.603							557.76	186.108			34.4416							1281.42	72.44			24.0457							658.111	62.7766
154.627							557.913	188.91			34.4613							1282.09	72.615			24.1265							660.179	62.9667
154.792							558.793	189.426			34.5734							1282.87	72.776			24.1865							660.868	63.1416
154.806							559.286	189.552			34.5846							1283.55	72.961			24.1968							661.593	63.3237
154.974							560.041	189.678			34.601							1284.94	73.1281			24.2182							677.491	63.5106
155.038							561.342	189.825			34.6151								73.325			24.2983							872.305	63.6947
155.057							562.129	189.97			34.6412								73.469			24.3886							873.185	63.8837
155.126							562.921	190.122			34.7315								73.632			24.4581							873.863	64.0646
155.195							563.769	190.275			34.7391								73.785			24.4819							875.22	64.2156
155.211							564.772	190.442			34.7565								73.957			24.5515							875.914	64.3877
155.297							657.217	194.348			34.7741								74.14			24.62							879.313	64.5597
155.365							658.298	194.463			34.8042								74.304			24.65							880.086	64.7047
155.391							659.963	194.61			34.8924								74.48			24.697							880.843	64.8606
155.472							661.529	194.76			34.9056								74.647			24.7308							881.617	65.0276
155.547							662.926	194.906			34.9205								74.828			24.7917							882.442	65.1886
155.717							666.526	195.056			34.9292								74.983			24.8252							894.316	65.3586
155.731							667.297	195.212			34.9531								75.145			24.8549							896.988	65.5406
155.751							668.088	195.393			35.0442								75.315			24.8813							897.707	65.7157
155.893							668.908	195.532			35.0566								75.4801			24.96							898.998	65.8876
155.939							669.752	195.692			35.0647								75.663			25.0502							903.951	66.0476
156.059							672.427	195.845			35.0802								75.835			25.0932							906.175	66.2246
156.071							673.62	196.566			35.2008								76.001			25.1223							906.334	66.4057
156.183							674.365	196.716			35.2136								76.185			25.2025							907.407	66.5747
156.252							675.144	196.867			35.2274								76.3749			25.3908							907.533	66.7277
156.29							676.223	197.03			35.2387								76.556			25.4227							907.656	66.8986
156.505							679.625	197.2			35.3591								76.739			25.5781							976.053	67.1107
156.531							680.438	197.368			35.3704								76.939			25.6655							977.047	67.2606
156.818							681.229	197.529			35.3794								77.101			25.773							979.031	67.4207
156.914							683.111	197.687			35.3886								77.278			25.8365							981.718	67.6017
156.986							685.246	197.862			35.5329								78.317			25.8475							985.933	67.7907
157.021							699.004	197.996			35.5476								78.4729			25.8558							988.627	67.9437
157.074							702.034	198.167			35.5571								78.65			26.2084							989.397	68.1596
157.105							704.631	198.305			35.7103								79.001			26.288							991.249	70.3466
157.121							705.389	198.466			35.7388								79.169			26.4265							992.011	70.5066
157.231							706.531	198.637			35.7666								79.338			26.4471							1035.82	70.6526
157.29							710.266	198.775			35.8408								83.066			26.4794							1039.39	70.8186
157.309							712.181	198.945			35.866								83.4529			26.5148							1041.74	70.9867
157.324							713.339	199.108			35.8739								83.5889			26.5979							1051.22	71.1536
157.355							715.119	199.276			35.883								83.722			26.6166							1214.28	71.3267
157.397							809.897	199.448			35.9915								83.877			26.6376							1215.73	71.5067
157.444							812.272	199.618			36.0489								84.0279			26.7416							1219.79	71.6806
157.466							812.981	199.79			36.0623								84.2079			26.7757							1220.5	71.8466
157.476							814.163	199.958			36.0814								84.381			26.786							1221.21	72.0206
157.485							815.103	200.131			36.123								84.575			26.8043							1222.4	72.1976
157.494							815.934	200.307			36.2129								84.778			26.8883							1225.84	72.3727
157.514							816.864	200.489			36.2388								84.915			26.9054							1227.07	72.5686
157.545							817.177	200.662			36.2455								85.1159			26.9764							1227.18	73.2297
157.58							817.315	200.82			36.3218								85.304			27.0703							1227.73	73.3887
157.604							817.466	200.99			36.3809								85.5069			27.095							1227.88	73.5506
157.635							817.633	201.157			36.4006								85.688			27.1539							1227.99	73.7176
157.648							818.354	201.347			36.4196								86.0779			27.2841							1268.26	73.8896
157.656							819.367	201.524			36.4881								86.247			27.3778							1269.52	74.0487
157.665							821.431	201.7			36.5059								86.4169			27.5024							1270.46	74.2266
157.68							822.85	201.886			36.5604								86.921			27.5195							1271.95	74.3976
157.723							823.798	202.069			36.5737								87.088			27.5375							1280.7	76.7585
157.747							825.952	202.254			36.5793								87.2589			27.5549							1284.38	76.9476
157.758							826.771	202.423			36.5974								87.6389			27.6057							1285.32	77.1107
157.828							827.784	202.593			36.6418								87.8091			27.6781							1286.13	77.2856
157.856							828.923	202.761			36.6718								87.971			27.6913							1286.9	77.4556
157.895							829.633	202.927			36.7248								88.1469			27.7008							1288.09	77.6406
158.14							842.415	203.103			36.7349								88.3019			27.7842							1304.77	77.8086
158.294							845.124	203.291			36.7432								88.477			27.8311							1306.81	78.0037
158.382							847.48	203.61			36.7626								88.6629			27.8554							1313.13	78.1946
158.473							849.004	203.769			36.811								88.8069			27.9908							1315.07	78.3866
158.491							1134	203.934			36.8819								92.7429			28.0256							1316.13	78.5416
158.516							1137	204.102			36.9485								92.8999			28.0908							1318.94	78.7136
158.547							1165.62	204.262			36.9753								93.072			28.1245							1319.72	78.8706
158.572							1542.47	204.417			37.0462								93.2529			28.161							1320.55	79.0566
158.655							1543.63	204.587			37.0662								93.4309			28.1741							1321.35	79.2116
158.681							1544.27	204.771			37.1135								93.573			28.2796							1322.16	79.3915
158.715							1546.68	204.932			37.2005								96.0289			28.3044							1323.29	79.5615
158.736							1547.39	205.115			37.2657								96.7809			28.3296							1323.45	79.7455
158.745							1548.12	205.309			37.3406								97.5089			28.3868							1323.59	79.9176
158.802							1548.85	205.483			37.3605								97.6459			28.4806							1323.75	80.0856
158.843							1549.59	205.63			37.4214								97.9249			28.6284							1323.88	80.2606
158.875							1565.49	205.817			37.5251								98.085			28.7653							1325.96	80.4146
158.889							1571.21	205.998			37.6016								98.2369			28.8024							1326.72	80.5966
158.9							1573.45	206.166			37.6253								98.4749			28.8241							1381.97	80.7706
158.923							1576.28	206.335			37.6651								100.207			28.9768							1388.97	80.9475
159.035							1578.89	206.684			37.6928								100.325			29.1097							1389.86	81.1386
159.066							1580.04	206.884			37.7304								100.478			29.1441							1394.13	81.3136
159.08							1580.21	207.06			37.8118								100.605			29.1927							1395.58	81.5066
159.184							1581.36	207.309			37.8419								101.069			29.2565							1396.72	81.6746
159.21							1582.87	207.44			37.8857								102.014			29.302							1398.98	81.8636
159.324							1583.03	207.689			37.9811								102.3			29.4623							1399.86	82.0436
159.356							1585.09	207.836			38.0032								103.224			29.4921							1401.79	82.2466
159.37							1585.81	207.99			38.0346								103.365			29.5685							1402.67	82.4076
159.495							1587.62	208.152			38.1378								103.529			29.641							1403.47	82.5965
159.516							1588.56	208.313			38.3193								103.745			29.667							1404.2	82.7676
159.636							1589.42	208.48			38.4601								103.857			29.8005							1405.18	82.9566
159.671							1591.67	208.655			38.5071								104.35			29.9662							1447.71	83.1335
159.694							1592.9	208.818			38.6482								104.548			29.987							1500.63	83.3226
159.768							1593.6	208.971			38.7132								104.66			30.0124							1501.53	83.4875
159.832							1594.37	209.153			38.8091								104.966			30.1437							1503.1	83.6756
159.861							1595.17	209.34			38.8211								105.11			30.1691							1504.47	83.8576
159.927							1597.72	209.527			38.8303								105.262			30.2867							1506.52	84.0356
159.996							1598.85	209.698			38.9662								105.473			30.2999							1507.31	84.2107
160.062							1599.65	209.873			38.9923								105.707			30.3103							1508.11	84.3866
160.174							1601	210.037			39.0303								105.894			30.3255							1509.41	84.5696
160.263							1601.85	210.203			39.1027								106.031			30.345							1510.13	84.7436
160.327							1605.84	210.364			39.1205								106.192			30.4657							1546.25	84.9315
160.353							1608.58	210.531			39.1282								106.366			30.4794							1546.96	85.0856
160.435							1610.28	210.694			39.207								106.565			30.4811							1547.7	85.2705
160.499							1613.8	210.869			39.3045								106.748			30.4979							1548.41	85.4465
160.513							1616.42	211.043			39.3305								106.924			30.5072							1551.15	85.6216
160.591							1620.56	211.217			39.3654								107.28			30.6304							1568.28	85.7816
160.658							1621.35	211.379			39.4737								107.473			30.6526							1570.53	85.9745
160.681							1622.15	211.831			39.4961								107.662			30.691							1572.53	86.1425
160.702							1622.97	211.974			39.5384								107.818			30.9799							1574.09	86.3196
160.786							1623.8	212.143			39.623								108.01			31.2651							1576.29	86.4955
160.867							1626.42	212.309			39.6438								108.182			31.3398							1584.53	86.6515
160.989							1627.23	212.629			39.6445								108.387			31.4197							1585.26	86.8355
161.215							1628.05	212.88			39.6741								108.578			31.4368							1586.05	87.0006
161.257							1628.89	213.04			39.7814								108.757			31.4453							1586.79	87.1716
161.292							1629.77	213.208			39.8041								108.964			31.4517							1587.57	87.3366
161.332							1632.28	213.371			39.8162								109.119			31.4661							1592.43	87.4985
161.356							1638.03	213.52			39.8295								109.315			31.5092							1593.24	87.6666
161.388							1638.8	213.692			39.9585								109.5			31.5162							1594.05	87.8476
161.416							1640.7	213.882			39.9762								109.686			31.535							1595.29	88.0186
161.427							1642.6	214.078			39.9936								109.868			31.551							1596.07	88.1916
161.449							1646.74	214.275			40.012								110.028			31.5652								88.3486
161.509							1648.08	214.437			40.0444								110.523			31.5954								88.5125
161.523							1649.74	214.611			40.1116								110.726			31.6092								88.7025
161.562								214.794			40.1268								111.085			31.6257								88.8735
161.582								214.984			40.1413								111.256			31.6609								89.0406
161.619								215.158			40.1621								111.477			31.705								89.2336
161.732								215.328			40.3041								111.676			31.7266								89.4075
161.881								215.897			40.3308								111.854			31.7553								89.5825
161.922								216.044			40.3551								112.034			31.8103								89.7605
161.957								216.199			40.4094								112.263			31.8312								89.9395
162.031								216.362			40.4715								112.42			31.8555								90.1105
162.06								216.508			40.4888								112.59			31.9274								90.2835
162.088								216.654			40.5158								112.766			32.0071								90.7656
162.128								216.799			40.5463								112.958			32.0294								90.9445
162.189								216.956			40.6263								113.116			32.0417								91.1205
162.242								217.094			40.6418								113.288			32.197								91.3115
162.265								217.265			40.6596								113.462			32.3318								91.7146
162.28								217.395			40.6753								113.67			32.4134								91.8875
162.299								217.554			40.795								113.874			32.5108								92.0335
162.322								217.709			40.809								114.086			32.588								92.2086
162.336								217.873			40.8213								114.27			32.608								92.3645
162.354								218.032			40.8436								114.453			32.677								92.5435
162.424								218.193			40.8862								114.641			32.7922								92.7055
162.47								218.352			41.0061								114.814			32.8497								92.8805
162.494								218.526			41.1468								114.98			32.9017								93.0396
162.511								218.7			41.1703								115.162			33.0399								93.2316
162.518								218.871			41.1716								115.348			33.0652								93.4085
162.542								219.145			41.1814								115.528			33.2306								93.5725
162.594								219.31			41.2508								115.757			33.3846								93.7395
162.623								219.486			41.3114								115.88			33.554								93.9325
162.647								219.639			41.3381								116.085			33.5826								94.1155
162.662								219.801			41.3562								116.284			33.6641								94.3835
162.691								219.968			41.4762								116.497			33.7229								94.5666
162.699								220.118			41.4835								116.696			33.7449								94.7386
162.757								220.294			41.493								116.897			33.8625								94.9105
162.803								220.47			41.5083								117.915			33.8975								95.0945
162.812								220.636			41.5799								118.078			33.9158								96.0165
162.821								220.82			41.6464								118.248			33.9509								96.1806
162.847								221.023			41.6621								118.416			34.0367								96.3415
162.859								221.223			41.6818								120.152			34.067								96.5225
162.927								221.565			41.8153								120.499			34.0809								96.6915
162.972								221.706			41.846								120.679			34.1554								96.8645
162.985								221.88			41.8899								120.856			34.2189								97.0336
163.022								222.034			41.9087								121.031			34.229								97.1965
163.057								222.212			41.9868								121.2			34.3061								97.3585
163.16								222.394			42.0793								121.374			34.3648								97.5205
163.415								222.863			42.1525								122.111			34.3821								97.7045
163.551								223.032			42.1807								122.278			34.4663								98.7595
163.57								223.213			42.3008								122.424			34.5331								98.9045
163.611								223.373			42.3323								122.613			34.6598								99.0685
163.73								223.649			42.3783								122.77			34.688								99.2255
163.749								223.813			42.5185								122.95			34.6958								99.3975
163.775								223.954			42.6094								123.127			34.8063								99.5645
163.9								224.098			42.6599								126.856			34.8447								99.7375
163.938								224.275			42.7609								127.069			34.8605								101.306
164.087								224.557			42.7793								127.246			34.999								101.733
164.109								224.705			42.8026								127.559			35.0159								102.036
164.131								226.398			42.8217								127.842			35.0224								102.223
164.156								226.535			42.8948								127.971			35.1359								102.394
164.177								226.684			42.9132								128.099			35.1564								102.55
164.208								226.837			42.9278								128.246			35.188								102.737
164.242								226.972			43.0216								128.399			35.2591								104.155
164.637								227.133			43.0523								128.592			35.3193								104.365
164.836								227.3			43.1531								128.774			35.3446								105.198
164.898								227.467			43.1794								128.957			35.4996								106.172
164.963								227.815			43.1963								129.405			35.5305								106.643
164.997								227.979			43.3007								129.548			35.6584								107.499
165.127								228.152			43.315								129.71			35.6761								107.749
165.141								228.332			43.4049								129.853			35.6927								108.59
165.166								228.503			43.4535								130.028			35.8289								108.701
165.205								228.675			43.4713								130.197			35.8574								109.601
165.292								228.841			43.6025								130.383			35.9839								109.986
165.31								229.005			43.6274								130.585			36.0027								110.118
165.336								229.183			43.6371								130.779			36.0233								110.368
165.346								229.347			43.7144								131.145			36.0896								110.904
165.478								229.51			43.7717								132.673			36.1491								111.005
165.605								229.687			43.9054								133.065			36.1772								111.914
165.627								229.856			43.9157								133.247			36.3377								112.199
165.649								230.037			43.9327								133.413			36.3679								134.069
165.788								230.216			44.0284								133.738			36.5299								134.213
165.942								230.425			44.0679								133.942			36.5463								134.327
166.077								230.792			44.1487								134.311			36.5587								134.463
166.095								230.981			44.1624								134.482			36.6971								134.708
166.214								231.171			44.2071								134.613			36.8546								135.098
166.261								231.336			44.239								134.797			36.8661								135.286
166.281								231.483			44.3096								135.326			36.8837								135.805
166.327								231.65			44.3385								135.482			37.038								135.943
166.447								231.81			44.3633								135.653			37.0569								136.065
166.48								231.982			44.4568								135.969			37.2009								136.203
166.595								232.239			44.4785								140.719			37.2255								136.328
166.618								232.392			44.577								140.822			37.3684								136.485
166.642								232.555			44.6087								140.955			37.3856								136.635
166.791								232.873			44.7007								141.373			37.3947								136.802
166.963								233.022			44.7242								141.599			37.4295								136.982
167.112								233.189			44.7475								141.701			37.5348								137.091
167.231								233.759			44.899								147.472			37.5438								137.243
167.264								234.032			44.9138								147.848			37.5596								137.392
167.296								234.196			44.9942								148.763			37.7028								137.55
167.331								234.353			45.0172								149.025			37.715								137.715
167.48								234.554			45.0579								149.708			37.8585								137.878
167.485								234.743			45.0964								150.159			37.886								138.037
167.645								234.914			45.1213								150.349			38.187								138.445
167.687								235.076			45.1494								150.494			38.2201								138.593
168.04								235.397			45.1687								150.628			38.3575								138.753
168.063								235.531			45.2135								150.773			38.3657								138.918
168.076								235.683			45.2985								150.913			38.525								139.08
168.087								235.848			45.3684								151.066			38.6345								139.247
168.104								236.135			45.475								151.201			38.7009								139.42
168.137								236.312			45.5119								151.39			38.8433								139.589
168.197								236.469			45.5258								153.133			38.9194								139.763
168.224								236.648			45.5574								153.277			38.9409								139.939
168.393								236.823			45.6718								153.529			38.9535								140.112
168.403								237.014			45.6997								153.86			38.9977								140.283
168.892								237.184			45.7734								154.028			39.0093								140.466
168.914								237.487			45.8153								154.802			39.0783								140.644
168.979								237.648			45.9436								155.2			39.1056								140.827
169.033								237.807			46.0296								155.832			39.1926								141.008
169.058								237.96			46.0795								156.251			39.2302								141.195
169.331								238.12			46.2249								156.366			39.279								141.408
169.366								238.277			47.8719								156.522			39.3092								141.574
169.507								238.449			47.885								156.683			39.4641								141.733
169.542								238.596			47.8988								156.849			39.4924								141.9
169.734								238.768			47.9177								157.015			39.5172								142.044
169.745								238.916			47.9892								157.345			39.5942								142.205
169.998								239.093			48.0163								157.727			39.6617								142.354
170.012								239.256			48.0457								158.373			39.6806								142.528
170.036								239.441			48.0735								158.508			39.6966								142.671
170.047								239.603			48.1486								158.668			39.7811								142.848
170.161								239.782			48.1674								158.807			39.8541								143.222
170.173								239.958			48.1804								158.971			39.8583								143.401
170.199								240.135			48.1878								159.145			39.869								143.563
170.221								240.287			48.2018								159.315			39.8767								143.741
170.341								240.487			48.244								159.461			39.891								143.899
170.365								240.698			48.2982								159.629			39.9399								144.067
170.485								240.885			48.3221								159.965			39.952								144.263
170.521								241.051			48.3367								160.271			40.0043								144.442
170.556								241.232			48.3944								160.846			40.0265								144.604
170.685								241.411			48.4133								161.052			40.0438								144.777
170.699								241.604			48.4735								161.805			40.0579								144.924
170.709								241.816			48.4998								161.921			40.0667								145.088
170.729								241.984			48.5126								162.07			40.1043								145.263
170.861								242.162			48.5362								162.221			40.1157								145.434
170.873								242.348			48.6311								162.38			40.1303								145.579
170.9								242.519			48.6464								162.53			40.1443								145.712
170.941								242.703			48.6544								162.855			40.1651								145.894
170.961								242.892			48.6701								163.025			40.2045								146.083
171.05								243.07			48.7437								163.196			40.2268								146.265
171.072								243.258			48.7964								163.373			40.2734								146.447
171.101								243.44			48.9431								163.51			40.2905								146.614
171.397								244.002			48.9603								163.669			40.304								146.784
171.465								244.154			48.9664								163.82			40.3124								146.959
171.575								244.311			48.9822								163.989			40.3809								147.117
171.656								244.5			49.0169								164.156			40.4663								147.287
171.771								244.668			49.1142								164.325			40.5078								147.465
171.821								244.831			49.1589								164.49			40.5484								147.628
171.962								245.006			49.1861								164.653			40.5692								147.777
171.992								245.184			49.2117								164.843			40.6403								147.94
172.148								245.351			49.2337								165.013			40.6579								148.115
172.297								245.528			49.2703								165.202			40.7197								148.301
172.559								245.702			49.2891								165.333			40.8025								148.475
172.591								245.88			49.3061								165.496			40.8344								148.639
172.605								246.053			49.3186								165.665			40.9029								149.2
172.751								246.228			49.337								165.835			40.926								149.36
172.794								246.429			49.3455								166.021			40.9782								149.686
172.805								246.617			49.3912								166.209			41.0174								150.277
172.828								246.803			49.4393								166.382			41.0875								150.445
172.873								246.984			49.462								166.557			41.1005								150.61
173.041								247.163			49.4775								166.745			41.1063								150.738
173.369								247.337			49.4964								166.913			41.1371								150.9
173.522								247.517			49.5108								167.099			41.1589								151.063
173.549								247.722			49.5479								167.295			41.1803								151.237
173.69								247.89			49.6064								167.484			41.1912								151.402
173.844								248.066			49.6498								167.677			41.2435								151.584
174.004								248.24			49.7009								167.841			41.2824								151.727
174.12								248.398			49.7172								168.016			41.3359								151.905
174.168								248.547			49.7302								168.483			41.4092								152.065
174.512								248.718			49.8043								168.641			41.4462								152.209
174.605								248.885			49.8323								168.822			41.4817								152.387
174.671								249.062			49.8605								168.988			41.5155								152.561
174.763								249.225			49.8994								169.197			41.6053								152.74
175.04								249.398			49.9554								169.898			41.6847								152.916
175.197								249.583			50.2005								170.036			41.9872								153.099
175.291								249.773			50.2563								170.196			42.221								153.293
175.449								249.965			50.2724								170.355			42.3216								153.601
175.518								250.148			50.3488								170.499			42.5685								153.767
175.606								250.328			50.3768								170.654			42.9111								153.931
176.398								250.489			50.416								170.8			43.108								154.097
176.83								250.67			50.5037								170.943			43.2029								154.282
176.977								250.843			50.5259								171.098			43.2687								154.477
176.991								251.014			50.6705								171.256			43.6041								154.659
177.126								251.191			50.7035								171.413			43.7516								154.842
177.159								251.376			50.7188								171.58			43.8518								155.016
177.403								251.547			50.759								171.751			43.886								155.17
177.451								255.475			50.7955								171.906			43.9344								155.341
177.564								257.232			50.8181								172.075			43.964								155.471
177.579								257.39			50.8487								172.263			44.0204								156.766
177.59								258.886			50.8644								172.424			44.0706								156.904
177.614								259.495			50.9721								172.583			44.2174								157.049
177.751								259.607			50.9749								172.734			44.2679								157.223
177.781								259.865			51.023								172.897			44.2933								157.898
177.907								260.016			51.0551								173.077			44.41								158.018
177.92								260.193			51.0976								173.377			44.4563								158.169
177.931								260.785			51.184								173.564			44.4968								158.338
177.949								260.889			51.2638								174.854			44.7408								158.571
177.979								261.133			51.2801								175.131			44.8149								158.733
178.063								261.341			51.4354								175.336			44.9862								158.892
178.073								261.685			51.4615								175.505			45.163								159.058
178.197								262.066			51.5613								175.655			45.186								159.291
178.207								262.187			51.5835								175.829			45.2574								159.664
178.225								262.322			51.6003								175.981			45.3347								159.831
178.249								262.46			51.6173								176.169			45.3557								159.99
178.381								262.603			51.6785								176.357			45.4225								160.159
178.549								262.748			51.7435								176.507			45.5057								160.325
178.717								262.904			51.7684								176.69			45.6682								160.492
178.875								263.756			51.789								176.872			45.8399								160.655
178.887								263.865			51.8167								177.065			45.992								160.821
178.907								265.203			51.8852								177.238			46.026								160.993
178.95								265.688			51.9029								177.404			46.1611								161.169
179.022								265.824			51.9194								177.562			46.1793								161.333
179.04								266.115			51.9346								177.72			46.2917								161.515
179.192								266.556			51.9601								177.918			46.3393								161.683
179.212								266.72			51.9808								178.069			46.4817								161.87
179.522								266.874			52.0559								178.248			46.501								162.048
179.709								267.193			52.0652								178.392			46.5299								162.436
179.904								267.342			52.0744								178.557			46.6647								162.613
179.981								267.51			52.0915								178.745			46.7511								162.791
180.054								267.662			52.1518								178.899			46.8098								162.983
180.238								267.83			52.1995								179.089			46.8705								163.166
180.426								267.992			52.2352								179.256			47.1108								163.348
180.451								268.156			52.2485								179.435			47.1977								165.251
180.523								268.31			52.2638								179.593			47.2482								166.12
180.609								268.485			52.3832								179.769			47.3502								166.558
180.946								268.644			52.3946								179.923			47.3732								166.968
180.968								268.816			52.4201								180.094			47.3976								167.138
181.308								268.987			52.5394								180.257			47.5342								167.285
181.647								269.185			52.5495								180.427			47.6986								167.475
181.673								269.317			52.5649								180.591			47.8261								167.595
181.832								269.499			52.5925								180.757			47.9377								168.197
181.852								269.67			52.6908								180.938			47.9605								168.465
182.026								269.84			52.706								181.07			48.1171								230.769
182.541								270.026			52.7179								181.25			48.2882								231.02
182.691								270.212			52.7347								181.387			48.4202								231.916
182.878								270.408			52.7445								181.564			48.4445								232.036
183.078								270.603			52.7812								181.707			48.5581								235.696
183.574								270.774			52.8627								181.885			48.711								235.888
183.634								270.965			52.8803								182.025			49.6556								236.014
183.841								271.163			52.8929								182.195			49.8278								236.148
183.893								271.36			52.9084								182.336			49.8388								236.324
183.929								271.557			52.9694								182.53			49.8722								236.696
184.03								271.717			53.0709								182.703			49.9812								237.209
184.06								271.899			53.0879								182.874			50.006								237.575
184.071								272.105			53.1328								183.037			50.1342								237.719
184.088								272.305			53.2065								183.202			50.2032								237.837
184.205								272.483			53.2222								183.331			50.2155								237.966
184.357								272.667			53.2396								183.525			50.2514								238.104
184.495								273.107			53.2781								183.646			50.2844								238.263
184.51								273.284			53.3642								183.836			50.3617								238.4
184.664								273.471			53.3853								183.971			50.4087								238.544
184.798								273.654			53.4153								184.139			50.439								238.71
184.913								273.822			53.5536								184.324			50.542								238.878
184.952								273.992			53.5722								184.466			50.5977								239.27
184.964								274.156			53.6279								184.654			50.6115								239.412
185.023								274.343			53.7414								184.798			50.761								239.561
185.031								274.47			53.8199								184.938			50.7803								239.713
185.062								274.596			53.8794								185.117			50.7917								239.89
185.219								274.815			53.9524								191.284			50.8042								240.136
185.291								274.979			53.9886								191.823			50.9408								240.268
185.819								275.15			54.134								191.936			51.2662								240.418
185.845								275.269			54.1579								192.343			51.3139								240.573
185.978								275.454			54.2707								192.75			51.3279								240.724
185.997								275.652			54.2943								228.589			51.4305								240.88
186.136								276.962			54.31								229.054			51.461								241.037
186.144								277.073			54.3735								230.504			51.6039								241.21
186.158								277.249			54.4417								230.626			51.6202								241.374
186.405								277.418			54.4767								230.756			51.7742								241.54
189.115								277.592			54.5511								232.355			51.7957								241.687
189.165								277.775			54.6123								232.462			51.8077								241.853
189.427								277.958			54.6247								232.604			51.8844								242.251
189.463								278.145			54.6394								232.742			51.9335								242.406
189.571								278.336			54.6498								232.878			51.9868								242.561
189.6								278.519			54.7769								233.033			52.0626								242.732
189.681								278.698			54.7988								233.167			52.1325								242.899
189.708								278.868			54.9544								233.325			52.1435								243.051
189.723								279.022			55.0255								233.702			52.1509								243.22
189.736								279.317			55.111								233.842			52.2257								243.387
189.819								279.661			55.1311								234.005			52.2378								243.562
189.879								279.846			55.4434								234.155			52.2571								243.736
189.893								280.007			55.5291								234.292			52.2757								243.919
189.981								280.2			55.6502								234.454			52.3067								244.082
190.177								280.387			55.786								234.62			52.3538								244.204
190.192								280.591			56.0906								234.751			52.4731								244.354
190.267								280.771			56.1587								234.878			52.5404								244.524
190.335								281.061			56.3624								235.05			52.5693								244.679
190.366								281.226			56.4764								235.191			52.6005								244.843
190.434								281.387			56.6027								235.359			52.6255								245.007
190.472								281.515			56.7314								235.514			52.798								245.187
190.576								281.683			56.7612								235.652			52.8133								245.401
190.628								281.857			56.9119								235.813			52.8344								245.541
190.756								282.072			56.9278								235.963			52.9756								245.737
191.207								282.229			57.1139								236.122			53.1296								245.896
192.528								282.475			57.1878								236.276			53.1501								246.063
194.377								282.635			57.3103								236.417			53.1745								246.229
194.494								282.791			57.3871								236.583			53.2606								246.388
194.508								282.967			57.4483								236.735			53.2848								246.56
194.521								283.132			57.4942								236.902			53.33								246.728
194.65								283.295			57.6531								237.051			53.355								248.123
194.673								283.482			57.8383								237.197			53.4832								248.368
194.718								283.655			57.9051								237.349			53.5055								248.914
194.804								283.837			57.9562								237.511			53.9281								249.04
194.825								284.01			57.9755								237.68			54.1174								249.186
194.872								284.204			57.9975								237.85			54.1414								249.469
194.952								284.413			58.1261								238.027			54.1552								249.598
194.983								284.595			58.145								238.196			54.2736								249.803
195.12								284.786			58.1703								238.368			54.2952								250.127
195.286								284.959			58.2117								238.543			54.3043								250.313
195.34								285.146			58.2253								238.691			54.3188								250.693
195.352								285.293			58.7153								238.865			54.3825								250.844
195.411								285.474			59.067								238.993			54.4116								251.006
195.425								285.644			59.1443								239.185			54.4284								251.166
195.432								285.837			59.1767								239.331			54.4386								251.551
195.739								286.024			59.4141								239.503			54.5196								251.693
195.896								286.197			59.5852								239.625			54.5483								251.874
196.295								286.373			59.6628								239.797			54.5801								252
196.431								286.537			59.7796								239.973			54.589								252.165
196.453								286.711			59.8725								240.099			54.6025								252.307
196.456								286.872			59.9407								240.284			54.6986								252.488
196.471								287.089			59.9627								240.386			54.7307								252.637
196.554								287.288			60.0174								240.585			54.7441								252.79
196.57								287.474			60.062								240.704			54.7519								259.188
196.596								287.653			60.1315								240.85			54.8464								260.436
196.615								287.813			60.2132								241.01			54.8814								260.539
196.764								287.984			60.2433								241.156			54.8929								261.407
196.771								288.142			60.407								241.322			54.9034								261.895
196.778								288.312			60.4303								241.475			54.9299								262.059
196.935								288.482			60.513								241.64			54.9457								262.197
197.089								288.647			60.5577								241.784			55.0168								262.565
197.103								288.818			60.5699								241.943			55.0408								262.678
197.258								289.003			60.5776								242.114			55.0613								262.814
197.437								289.174			60.5902								242.271			55.1282								263.117
197.476								289.348			60.6056								242.447			55.1617								263.274
197.551								289.524			60.6845								242.585			55.1756								263.493
197.592								289.723			60.7365								242.751			55.1875								263.634
197.603								289.881			60.7525								242.91			55.2232								263.773
197.763								290.056			60.7662								243.059			55.2782								263.922
197.778								290.246			60.7882								243.24			55.2978								264.072
197.819								290.427			60.9105								243.412			55.321								264.224
197.907								290.608			61.0103								243.571			55.3321								264.377
197.923								290.804			61.1091								243.742			55.341								264.544
197.942								290.941			61.146								243.904			55.3526								264.686
198.067								291.129			61.1627								244.08			55.36								264.848
198.084								291.335			61.5092								244.229			55.3722								265.006
198.13								291.516			61.6512								244.396			55.3907								265.143
198.219								291.697			61.9395								244.556			55.4376								265.296
198.373								291.884			62.2065								244.726			55.4677								265.452
198.385								292.1			62.2833								244.888			55.4757								265.614
198.546								292.248			62.3186								245.069			55.4882								265.771
198.678								292.427			62.3617								245.237			55.5								265.942
198.827								292.574			62.569								245.395			55.5082								266.095
198.858								292.77			62.6573								245.552			55.5234								266.255
198.895								292.949			62.9996								245.716			55.6113								266.403
199.017								293.541			63.0587								245.874			55.6332								266.572
199.025								293.709			63.1445								246.031			55.6491								266.731
199.183								293.903			63.2372								246.189			55.6703								266.883
199.36								294.077			63.327								246.343			55.6818								267.027
199.507								294.268			63.4025								246.509			55.7833								267.186
199.555								294.429			63.5739								246.681			55.8411								267.349
199.689								294.579			63.7336								246.838			55.9416								267.513
199.863								294.738			63.9147								247.02			55.9803								267.68
200.023								294.909			63.9993								247.185			55.9935								267.855
200.06								295.078			64.0145								247.358			56.011								268.022
200.249								295.246			64.0771								247.517			56.073								268.149
200.38								295.414			64.2422								247.656			56.1117								268.309
200.405								295.579			64.3388								247.821			56.1307								268.457
200.573								295.745			64.3978								247.987			56.145								268.599
200.584								295.913			64.5337								248.157			56.1532								268.753
200.725								296.088			64.7266								248.303			56.1831								268.902
200.753								296.255			64.7455								248.473			56.2499								269.058
200.89								296.417			64.8041								248.63			56.2962								269.214
200.908								297.044			64.9875								248.807			56.3075								269.36
200.93								297.201			65.0031								248.971			56.3186								269.537
201.593								297.378			65.058								249.139			56.4046								269.689
201.783								297.554			65.1122								249.299			56.4611								269.848
201.961								297.729			65.2085								249.475			56.4761								270
202.151								297.905			65.3578								249.644			56.5686								270.153
202.353								298.062			65.3835								249.84			56.5844								270.329
202.524								298.247			65.4609								250.009			56.6314								270.488
202.544								298.429			65.5559								250.154			56.6457								270.64
203.036								298.591			65.6963								250.338			56.6576								270.831
203.218								298.755			65.8578								250.506			56.7438								270.966
203.432								298.954			66.0087								250.691			56.7665								271.134
203.462								299.316			66.1212								250.872			56.81								271.296
203.473								299.542			66.146								251.017			56.8227								271.462
203.479								299.803			66.1683								251.137			56.9584								271.624
203.512								299.988			66.1984								251.308			56.9809								271.782
203.523								300.153			66.2719								251.454			56.9943								272.214
203.671								300.325			66.4933								251.601			57.0055								272.355
203.698								300.497			66.6259								251.773			57.0288								272.486
203.785								300.681			66.6611								251.919			57.1434								272.648
203.848								300.864			67.0807								252.088			57.1675								272.799
203.993								301.04			67.1541								252.24			57.2018								272.948
204.025								301.213			67.4147								252.418			57.2173								273.115
204.174								301.391			67.5187								252.56			57.2904								273.277
204.198								301.565			67.9223								252.741			57.3117								273.457
204.341								301.732			68.0344								252.911			57.4509								273.626
204.485								302.426			68.1358								253.059			57.7736								273.787
204.687								302.547			68.3766								253.223			57.9181								273.925
204.843								302.741			68.4083								253.387			58.2009								274.097
205.324								302.917			68.4704								253.55			58.2165								274.532
205.542								303.154			68.5478								253.713			58.2408								274.677
205.73								304.018			68.7159								253.884			58.2986								274.828
206.24								304.156			68.8789								254.053			58.3503								274.974
206.81								304.494			68.8871								254.227			58.3849								275.149
206.955								304.677			69.0479								254.371			58.4372								275.288
206.989								305.13			69.0626								254.534			58.5276								275.431
207.148								305.265			69.2082								254.698			58.6049								275.605
207.298								305.441			69.2238								255.142			58.7584								275.75
207.38								305.913			69.3948								255.296			58.7662								275.902
207.485								306.286			69.5525								255.458			58.9196								276.047
207.495								306.403			69.712								255.615			59.1304								276.225
207.738								306.552			69.7299								255.795			59.4277								276.37
207.756								306.722			69.867								255.944			59.4421								276.546
207.814								306.909			69.8777								256.121			59.5993								276.885
207.893								307.069			70.0444								256.278			59.6255								277.028
207.915								307.219			70.1501								256.426			59.6433								277.173
208.047								307.378			70.222								256.603			59.7563								277.521
208.079								307.552			70.3872								256.761			59.7744								277.675
208.218								307.731			70.7341								256.934			59.7821								277.86
208.237								308.88			70.8759								257.084			59.9279								278.003
208.377								309.153			71.1176								257.254			59.939								278.175
208.404								309.54			71.3093								257.404			59.943								278.317
208.552								310.878			71.4733								258.687			59.9577								278.482
208.717								311.356			71.6314								260.764			60.1192								278.62
208.765								311.477			71.7291								260.871			60.1917								278.8
208.876								311.613			72.151								261			60.2638								278.953
208.897								311.745			72.4715								261.125			60.2938								279.074
209.039								311.899			72.4917								261.386			60.368								279.243
209.067								312.051			72.7552								261.498			60.4674								279.4
209.254								312.207			72.8529								262.51			60.6553								279.564
209.443								315.197			73.0056								262.87			60.6813								279.742
209.59								315.334			73.1745								263.012			60.9213								279.889
209.619								315.454			73.3168								263.168			60.9372								280.068
209.764								315.617			73.3441								263.287			60.9721								280.243
209.781								317.748			73.4968								263.417			61.0025								280.396
209.816								317.926			73.7627								263.947			61.0661								280.56
209.861								318.221			73.8242								267.824			61.102								280.711
209.888								318.336			73.8463								268.037			61.1139								280.878
209.945								318.538			74.3371								269.104			61.1382								281.026
210.096								318.809			74.3774								269.389			61.1586								281.176
210.115								320.143			74.5058								270.792			61.2612								281.349
210.147								320.371			74.674								271.298			61.27								281.504
210.254								320.476			74.8497								271.402			61.388								281.658
210.278								320.725			74.8688								271.702			61.4458								281.822
210.44								321.126			75.0113								272.201			61.4639								281.982
210.937								321.256			75.0184								272.409			61.558								282.141
210.955								321.421			75.181								272.538			61.6116								282.302
211.492								321.54			75.1981								272.68			61.6288								282.462
211.545								321.705			75.2213								272.794			61.6422								282.621
211.675								322.745			75.3501								272.947			61.6654								282.807
211.858								324.002			75.3607								273.085			61.7107								282.96
212.01								324.389			75.522								273.203			61.7751								283.136
212.031								324.498			75.7121								273.357			61.8706								283.291
212.046								325.336			75.8773								273.523			61.8813								283.46
212.192								325.475			76.2396								273.642			61.8947								283.633
212.369								359.918			76.6143								273.798			61.901								283.805
212.625								360.066			76.6475								273.933			61.9137								283.981
212.646								360.173			76.7216								274.084			61.9622								284.147
212.659								360.731			76.8021								274.256			62.0572								284.332
212.664								361.119			76.9729								274.378			62.0741								284.482
212.801								361.267			76.9814								274.527			62.0776								284.643
212.948								361.4			77.0762								274.648			62.1497								284.808
212.99								362.475			77.1579								274.771			62.2005								284.961
213.103								362.608			77.3103								274.93			62.2595								285.138
213.117								362.746			77.3995								275.072			62.3015								285.304
213.43								362.881			77.4457								275.382			62.3332								285.497
213.444								363.037			77.5407								275.568			62.4295								285.688
213.516								363.153			77.7641								277.245			62.5283								285.857
213.605								363.288			77.8984								277.368			62.6663								286.023
213.768								363.441			78.0075								277.491			62.6904								286.188
213.777								363.607			78.0374								278.617			62.7087								286.356
213.909								363.734			78.0593								278.774			62.8598								286.508
213.958								363.861			78.1942								279.716			63.0281								286.651
213.985								364.166			78.3459								279.836			63.0626								287.243
214.066								364.308			78.6917								279.978			63.2104								287.39
214.14								364.602			79.2062								280.105			63.2353								287.54
214.241								364.747			79.3649								280.262			63.3147								287.708
214.256								364.905			80.5059								280.419			63.4041								287.857
214.283								365.072			83.4692								280.571			63.4245								288.025
214.302								365.185			83.5117								280.721			63.5835								288.156
214.312								365.337			83.6258								280.906			63.7777								288.342
214.335								365.493			83.7701								281.071			63.95								288.475
214.352								365.648			83.794								281.248			64.0741								288.628
214.399								365.779			83.8191								281.383			64.1035								288.807
214.412								365.926			83.8541								281.529			64.2777								288.96
214.427								366.091			83.9202								281.702			64.4457								289.141
214.437								366.205			83.9314								281.885			64.4656								289.284
214.466								366.363			83.9379								282.011			64.6001								289.463
214.498								366.504			84.0932								282.34			64.7512								289.615
214.511								366.641			84.1094								282.461			64.9172								289.793
214.536								366.812			84.188								282.627			64.9302								289.97
214.676								366.966			84.1971								284.017			65.2507								290.173
214.688								367.121			84.2488								284.151			65.4365								290.566
214.863								367.284			84.2723								284.787			65.4517								290.739
214.892								367.419			84.282								285.347			65.7931								290.9
215.042								367.566			84.2879								285.899			65.8101								291.045
215.133								367.691			84.3036								286.052			65.945								291.18
215.147								367.838			84.3499								286.347			66.1226								291.35
215.196								367.995			84.3657								286.93			66.143								291.514
215.215								368.139			84.377								287.091			66.3058								291.715
215.226								368.289			84.3898								287.247			66.4728								291.854
215.237								369.51			84.4023								287.388			66.8028								292.037
215.337								369.638			84.4202								287.957			66.9704								292.162
215.374								369.792			84.4376								288.22			67.0015								292.309
215.779								370.929			84.4508								288.348			67.1647								292.459
215.81								371.451			84.5396								288.461			67.3282								292.62
215.879								372.344			84.5584								288.594			67.5014								292.757
215.93								373.917			84.5822								289.047			68.1808								292.954
215.941								374.066			84.6247								289.163			69.8935								293.093
216.093								374.396			84.6362								290.005			70.0429								293.35
216.114								374.535			84.6536								292.796			70.3761								296.899
216.25								378.464			84.7118								293.153			70.4058								297.166
216.268								378.798			84.7253								293.271			70.5537								297.339
216.411								379.166			84.7489								293.549			70.7105								297.502
216.418								379.585			84.8408								294.055			70.8642								297.774
216.561								380.147			84.8748								294.749			70.8917								299.11
216.57								380.626			84.9008								295.302			71.0384								299.322
216.583								381.19			84.9106								296.595			71.0635								299.842
216.607								381.49			85.0797								296.944			71.2104								299.984
216.676								381.628			85.0995								297.229			71.374								300.16
216.717								382.07			85.238								429.914			71.4008								300.329
216.727								382.192			85.2608								430.071			71.4846								300.488
216.848								382.324			85.2694								430.298			71.5726								300.648
216.871								382.472			85.2755								430.78			71.7333								300.819
216.883								382.587			85.2862								431.074			71.8385								300.989
217.002								382.718			85.297								432.017			71.8934								301.288
217.011								382.846			85.4599								432.508			71.9095								301.443
217.019								382.999			85.4803								432.755			72.0544								325.713
217.038								383.134			85.483								432.888			72.0733								326.448
217.111								383.272			85.4975								433.017			72.4222								326.553
217.149								383.42			85.588								433.184			72.6077								326.67
217.161								383.535			85.6343								433.306			72.9132								326.929
217.173								383.677			85.65								433.457			73.0743								327.098
217.238								383.829			85.6703								433.591			73.0849								327.518
217.302								383.949			85.6847								433.736			73.2463								327.652
217.314								384.085			86.058								433.911			73.2661								327.77
217.316								384.213			86.1278								434.039			73.4069								327.913
217.444								384.356			86.1518								434.187			73.5734								328.04
217.461								384.519			86.228								434.334			73.5874								328.182
217.544								384.656			86.2546								434.486			73.7448								328.314
217.62								384.796			86.283								434.64			73.7549								328.46
217.636								384.946			86.3487								434.794			73.9175								328.611
217.653								385.098			86.3838								434.941			74.0782								328.745
217.775								385.252			86.399								435.12			74.2505								328.901
217.792								385.401			86.4138								435.267			74.2703								329.051
217.927								385.551			86.4913								435.42			74.4129								329.213
217.948								385.699			86.5616								435.552			74.4293								329.35
218.097								385.855			86.5802								435.707			74.4425								329.523
218.259								386.009			86.6032								435.867			74.5877								329.681
218.424								386.166			86.674								436.008			74.6081								329.829
218.61								386.338			86.73								436.162			74.7476								329.999
218.791								386.486			86.8469								436.317			74.7609								330.159
218.939								386.642			86.961								436.474			74.9253								330.319
218.971								386.811			86.9835								436.654			75.0992								330.463
219.209								386.979			87.1472								436.814			75.2666								330.609
219.226								387.136			87.3057								436.977			75.2802								330.753
219.237								387.305			87.3391								437.178			75.312								330.913
219.366								387.459			88.1805								437.317			75.4417								331.024
219.379								387.593			88.1949								437.49			75.4515								331.33
219.403								387.747			88.2145								437.664			75.48								331.465
219.533								387.908			88.3613								437.818			75.6141								331.601
219.551								388.084			88.5452								437.983			75.6295								331.77
219.562								388.259			88.62								438.147			75.782								331.931
219.688								388.441			88.6418								438.315			75.7961								332.047
219.716								388.62			88.6639								438.463			75.9566								332.198
219.747								388.778			88.6891								438.568			75.9645								332.373
219.842								388.933			88.6971								438.728			76.1341								332.528
219.867								389.08			88.7299								438.846			76.2135								332.707
219.9								389.259			88.7902								439.004			76.2796								332.862
219.926								389.414			88.8223								439.154			76.2953								333.047
219.986								389.601			88.8396								439.311			76.3729								333.214
220								389.812			88.9467								439.46			76.4438								333.379
220.024								389.976			88.9749								439.632			76.4632								333.567
220.038								390.118			89.0142								439.771			76.5435								333.704
220.188								390.533			89.1141								439.954			76.6006								333.861
220.285								390.695			89.19								440.096			76.7012								334.022
220.358								390.858			89.2461								440.253			76.7512								334.164
220.388								391.029			89.5225								440.43			76.7878								334.316
220.711								391.195			90.2569								440.594			76.8031								334.469
220.728								391.343			90.6453								440.753			76.8227								334.653
220.892								391.516			92.537								440.916			76.8886								334.803
221.013								391.698			92.5603								441.238			76.9048								334.984
221.09								391.88			92.6027								441.402			76.9325								335.142
221.295								392.047			92.6242								441.54			76.9787								335.327
221.325								392.2			92.6491								441.714			77.0561								335.497
221.441								392.382			92.6844								441.875			77.1569								335.669
221.587								392.551			92.7203								442.041			77.1878								335.832
221.597								392.73			92.7385								442.175			77.2912								335.995
221.608								392.907			92.768								442.867			77.3258								336.164
221.615								393.066			92.8208								443.024			77.3423								336.316
221.627								393.235			92.8443								443.184			77.452								336.463
221.756								393.426			92.8693								443.339			77.5112								336.621
221.768								393.601			92.8839								443.479			77.531								336.771
221.783								393.775			92.9047								443.646			77.5482								336.928
221.802								393.931			92.9299								443.812			77.6938								337.082
221.906								394.112			92.945								443.984			77.8083								337.26
221.925								394.286			93.0123								444.145			77.8784								337.437
221.945								394.45			93.0359								444.315			77.9								337.599
222.101								394.614			93.0528								444.496			77.9808								337.731
222.139								394.797			93.1527								444.639			78.0109								337.901
222.282								394.967			93.1723								444.782			78.092								338.077
222.305								395.109			93.1854								444.961			78.1681								338.261
222.361								395.277			93.2009								445.108			78.182								338.437
222.434								395.428			93.2104								445.252			78.1922								338.729
222.449								395.589			93.2188								445.427			78.2064								338.859
222.46								395.781			93.2291								445.594			78.4244								339.034
222.476								395.981			93.2378								445.717			78.5065								339.206
222.496								396.401			93.2442								447.452			78.6098								339.364
222.533								396.547			93.2548								448.05			78.7838								339.51
222.563								396.699			93.2826								449.522			78.8575								339.675
222.59								396.862			93.3523								449.733			78.949								339.823
222.597								397.031			93.3705								449.882			79.1171								339.995
222.609								397.152			93.3902								450.001			79.2697								340.141
222.619								397.62			93.4011								450.258			79.2991								340.304
222.636								397.75			93.536								450.419			79.438								340.465
222.655								397.874			93.5537								450.633			79.459								340.607
222.704								398.054			93.6963								450.877			79.4778								340.774
222.724								398.362			93.7065								453.899			79.7994								340.949
222.745								398.801			93.7163								454.217			80.1669								341.078
222.762								398.931			93.7361								454.434			80.3204								341.261
222.798								399.094			93.7601								454.781			80.4009								341.411
222.913								399.254			93.876								455.146			80.4789								342.012
222.942								399.408			93.9086								461.502			80.5068								342.153
222.953								399.569			93.9236								461.955			80.5811								342.3
222.972								399.723			94.0272								462.205			80.6679								342.591
223.083								399.893			96.0076								463.146			81.0236								342.742
223.094								400.057			97.5373								463.252			81.2228								342.913
223.116								400.221			97.663								463.403			81.399								343.056
223.266								400.39			97.6805								463.532			81.9263								343.249
223.283								400.548			97.6938								463.686			82.1086								343.403
223.284								400.706			97.7199								463.824			82.3095								343.58
223.414								400.861			97.9698								463.971			82.4659								344.583
223.431								401.03			98.058								464.127			82.507								344.952
223.517								401.293			98.0743								464.278			82.6662								345.173
223.528								401.449			98.0939								464.45			83.025								345.32
223.535								401.59			98.126								464.609			83.1206								345.456
223.559								401.756			98.2107								464.736			83.1996								345.602
223.573								401.913			98.3292								464.903			83.2318								345.743
223.594								402.057			98.3458								465.035			83.3868								345.91
223.695								402.227			98.4049								465.185			83.4726								346.089
223.705								402.388			98.4559								465.349			83.5568								346.282
223.712								402.555			98.466								465.493			83.7389								346.44
223.8								402.719			98.4925								465.648			83.879								346.607
223.849								402.897			98.5278								465.77			83.9354								346.769
223.861								403.057			98.5943								465.929			84.0206								346.928
224.009								403.224			98.6221								466.077			84.0982								347.082
224.033								403.412			98.6432								466.244			84.2781								347.232
224.184								403.565			98.8246								467.598			84.4553								347.399
224.195								403.748			98.9856								467.704			84.4814								347.565
224.219								403.936			100.213								469.662			84.6464								347.726
224.266								404.093			100.227								471.114			84.6625								347.885
224.317								404.259			100.343								471.391			84.7737								348.056
224.324								404.438			100.37								471.743			84.8091								348.209
224.329								404.605			100.39								472.979			84.8265								348.38
224.354								404.799			100.41								477.637			84.9264								348.557
224.406								405.898			100.453								477.895			84.9854								348.709
224.424								406.022			100.472								478.884			85.1689								348.869
224.455								406.177			100.486								479.924			85.3421								349.057
224.541								406.337			100.514								481.249			85.517								349.242
224.564								406.508			100.604								483.1			85.8548								349.425
224.578								406.675			100.62								483.235			86.0446								349.59
224.589								406.87			100.687								483.481			86.7442								349.828
224.595								407.046			100.805								483.633			86.8988								350.002
224.602								407.205			100.89								483.753			87.0603								350.137
224.613								407.377			100.905								483.904			87.2348								350.298
224.629								407.551			100.915								484.061			87.9236								350.455
224.633								407.735			100.929								484.203			88.2571								350.623
224.679								407.909			100.943								484.365			88.591								350.811
224.7								408.101			101.092								484.522			88.7644								350.98
224.742								408.281			101.225								484.656			88.7796								351.162
224.751								408.699			101.385								484.813			88.9272								351.456
224.759								408.93			101.738								484.965			89.087								351.627
224.844								409.091			101.761								485.113			89.2992								352.168
224.856								409.243			101.775								485.288			89.631								352.365
225.022								409.375			101.791								485.43			89.6663								352.534
225.157								409.577			101.809								485.581			89.8117								352.694
226.29								410.791			101.838								485.758			89.9919								352.857
226.442								411.281			101.852								485.919			90.1486								353.033
226.576								411.416			101.86								486.056			90.1882								353.308
226.596								411.571			101.875								486.219			90.3288								354.366
226.64								411.711			101.884								486.365			90.4747								354.86
226.736								411.852			101.9								486.539			90.8085								355.002
226.757								411.999			101.912								486.718			90.9848								355.255
226.773								412.171			101.916								486.898			91.1796								355.565
226.888								412.334			101.925								487.057			91.3365								355.701
227.196								412.501			101.958								487.218			91.3503								355.882
227.243								412.658			102.027								487.373			91.7606								356.055
227.371								412.844			102.057								487.535			91.7832								356.235
227.527								412.995			102.118								487.687			91.796								356.379
227.536								413.176			102.138								487.848			91.8618								356.541
227.554								413.347			102.174								488.187			91.9265								356.707
227.583								413.508			102.272								488.312			91.9334								356.88
227.61								413.684			102.299								488.478			91.9465								357.364
227.627								413.887			102.999								489.032			92.089								357.522
227.638								413.993			103.061								490.28			92.1102								357.679
227.649								414.147			103.079								490.381			92.2586								357.845
227.658								414.333			103.101								490.523			92.2777								358.022
227.667								414.509			103.203								490.664			92.4338								361.616
227.679								415.2			103.255								490.816			92.4478								362.594
227.692								415.366			103.371								490.991			92.4861								362.702
227.702								415.529			103.408								492.133			92.5843								421.343
227.8								415.698			103.514								492.378			92.602								421.589
227.862								415.881			103.528								492.523			92.6198								422.157
227.886								416.065			103.536								492.676			92.7733								422.68
227.944								416.212			103.545								492.831			92.9212								422.811
227.955								416.372			103.577								492.971			92.9402								422.92
228.046								416.541			103.617								493.146			93.126								423.042
228.139								416.697			103.643								493.318			93.1505								423.171
228.167								416.853			103.669								493.457			93.2273								423.318
228.238								417.026			103.69								493.592			93.2996								423.47
228.574								417.19			103.714								493.768			93.3101								423.614
228.656								417.414			103.82								493.902			93.3215								423.767
228.713								417.548			103.839								494.059			93.445								424.01
228.737								417.733			103.854								494.224			93.474								424.131
228.757								417.921			103.878								494.365			93.629								424.252
228.816								418.025			104.56								494.54			93.6473								424.397
228.902								418.189			105.006								494.692			93.8118								424.54
228.918								418.351			105.056								494.859			93.848								424.666
229.072								418.538			105.084								495.008			93.9896								424.819
229.093								418.712			105.145								495.178			94.0011								424.968
229.122								418.863			105.162								495.343			94.1826								425.111
229.266								419.413			105.173								495.519			94.4498								425.265
229.41								420.322			105.196								495.695			94.464								425.438
229.43								420.453			105.217								495.891			94.4831								425.556
229.596								420.766			105.228								496.245			94.6336								425.796
229.751								422.783			105.242								496.427			95.267								425.901
229.775								423.166			105.272								496.566			95.5474								426.052
229.788								423.309			105.292								496.732			95.5682								426.205
229.952								423.433			105.302								496.875			95.6044								426.352
230.142								423.583			105.311								497.036			95.7329								426.496
230.17								423.725			105.326								497.182			95.7511								426.642
230.279								423.89			105.33								497.348			95.8832								426.794
230.312								424.042			105.342								497.496			95.9307								426.961
230.481								424.198			105.355								497.655			96.0469								427.124
230.494								424.365			105.366								497.802			96.0627								427.276
230.499								424.514			105.374								497.974			96.2171								428.623
230.51								424.903			105.378								498.366			96.3792								437.518
230.519								425.038			105.408								498.525			96.3896								437.899
230.523								425.198			105.421								498.675			96.4009								438.055
230.53								425.385			105.448								498.846			96.5594								438.453
230.542								425.548			105.469								499			96.7157								438.606
230.56								425.729			105.475								499.158			96.7289								438.731
230.676								425.881			105.483								499.33			96.7418								438.861
230.761								426.058			105.49								499.473			96.8998								438.994
230.899								426.22			105.501								499.638			96.9137								439.13
230.91								426.38			105.513								499.808			97.0571								439.27
231.089								426.543			105.526								499.982			97.0679								439.41
231.097								426.71			105.535								500.167			97.0818								439.557
231.244								426.877			105.548								500.318			97.2297								439.705
231.27								427.044			105.556								500.494			97.2909								439.824
231.316								427.22			105.579								500.654			97.3967								439.995
231.358								427.366			105.593								500.817			97.4148								441.071
231.412								427.546			105.603								501.099			97.4502								441.203
231.753								427.721			105.614								501.249			97.5558								441.338
231.896								427.896			105.63								501.415			97.5781								441.476
232.142								428.077			105.633								501.587			97.7206								441.603
232.155								428.265			105.64								501.751			97.7433								441.753
232.191								428.47			105.651								502.77			97.8807								441.9
232.316								428.656			105.657								502.929			98.0888								442.094
232.615								428.824			105.663								503.061			98.9444								442.22
232.67								428.981			105.679								503.189			99.1385								442.391
232.711								429.148			105.695								503.313			99.2964								443.917
232.733								429.32			105.721								503.467			99.4649								444.019
232.755								429.502			105.749								503.606			99.483								444.166
232.761								429.696			105.772								503.986			99.6161								444.318
232.798								429.877			105.792								504.099			99.6483								444.49
232.902								430.042			105.831								504.247			99.8088								444.612
232.915								430.22			105.873								504.405			99.9805								444.756
232.982								430.433			105.898								504.538			100.023								444.896
233.008								430.628			105.921								504.702			100.034								445.033
233.023								430.842			105.947								504.856			100.095								445.185
233.06								431.043			105.957								505.039			100.141								445.342
233.199								431.227			105.978								505.168			101.18								445.507
233.802								431.434			106.031								505.298			101.327								445.665
233.814								431.643			106.049								505.469			101.463								445.822
233.821								431.825			106.081								505.633			101.857								445.961
233.825								432.025			106.094								505.785			101.888								446.115
233.853								432.214			106.119								505.919			101.998								446.282
233.877								432.39			106.146								506.056			102.084								446.474
233.896								432.559			106.173								506.246			102.095								446.654
233.909								432.697			106.192								509.713			102.104								446.793
233.924								432.869			106.201								509.869			102.174								447.22
233.939								433.031			106.216								510.036			102.208								447.331
233.945								433.189			106.236								512.704			102.221								447.518
233.955								433.384			106.251								512.906			102.264								447.879
233.969								433.548			106.265								513.047			102.279								448.051
234.073								433.702			106.318								513.148			102.412								449.041
234.092								433.865			106.351								514.07			102.45								449.308
234.104								434.041			106.363								515.644			102.612								449.519
234.271								434.223			106.375								515.884			102.628								449.643
234.407								434.416			106.386								516.134			102.635								449.796
234.432								434.72			106.466								517.448			102.707								449.948
234.646								434.881			106.477								520.181			103.766								450.092
234.66								435.044			106.528								520.285			104.185								450.253
234.806								435.243			106.546								523.694			107.322								450.402
234.983								435.435			106.555								524.279			110.792								450.558
235.12								435.594			106.561								524.387			111.938								450.721
235.237								435.718			106.575								524.515			117.459								450.894
235.381								435.902			106.583								525.311			117.56								451.072
235.427								436.082			106.602								525.839			118.179								451.223
235.436								436.24			106.616								526.24			118.196								451.379
235.442								436.413			106.624								527.233			118.267								451.523
235.449								436.577			106.674								527.358			118.484								451.692
235.453								437.526			106.701								527.478			118.686								451.869
235.464								437.667			106.71								527.642			118.966								451.992
235.582								437.835			106.719								527.751			119.306								452.164
235.601								438.007			106.728								528.571			119.479								452.334
235.748								438.18			106.803								528.69			120.137								452.484
235.934								438.351			106.822								528.812			123.737								452.647
236.189								438.506			106.875								528.964			124.07								453.514
236.206								439.024			106.888								529.096			124.089								454.586
236.278								439.177			106.896								529.243			124.096								454.726
236.303								439.355			106.904								529.389			124.579								454.863
236.335								439.504			106.92								529.573			124.708								455.035
236.361								439.678			107.011								529.698			125.353								455.185
236.713								439.838			107.038								529.855			125.374								455.356
236.9								440.008			107.064								530.006			125.713								455.531
236.922								440.179			107.084								530.138			125.821								455.707
237.077								440.345			107.106								530.303			125.823								455.861
237.107								440.524			107.161								530.46			126.857								456.007
237.173								440.697			107.24								530.606			127.254								456.151
237.25								440.85			107.254								530.755			128.364								456.311
237.267								441.051			107.266								530.912			129.008								456.466
237.521								441.254			107.335								531.065			130.208								456.632
237.53								441.423			107.356								531.738			130.285								456.792
237.542								441.585			107.387								531.888			130.506								456.959
237.553								441.749			107.396								532.009			131.511								457.124
237.565								441.912			107.415								532.175			131.515								457.296
237.572								442.077			107.435								532.308			131.517								457.461
237.587								442.267			107.46								532.433			131.527								457.624
237.709								442.435			107.476								532.615			131.578								457.918
237.729								442.609			107.506								540.254			132.353								458.062
237.788								442.786			107.538								540.402			132.371								458.228
237.86								442.973			107.555								540.524			132.612								458.405
237.878								443.145			107.567								541.258			132.732								458.579
237.952								443.32			107.601								542.122			132.787								459.298
238.008								443.466			107.615								542.258			132.809								459.57
238.027								443.638			107.638								542.544			133.579								459.729
238.037								444.241			107.658								544.179			133.888								459.913
238.064								444.384			107.681								544.563			134.498								460.061
238.175								445.173			107.706								546.679			135.72								460.223
238.197								445.368			107.717								547.183			135.846								460.396
238.272								445.546			107.765								547.36			135.861								460.564
238.338								446.14			107.789								548.117			135.923								460.735
238.358								446.269			107.81								548.226			135.948								460.898
238.5								446.432			107.818								548.403			135.965								461.048
238.68								446.626			107.835								549.059			135.97								461.208
238.71								448.637			107.865								549.221			135.981								461.378
238.983								448.767			107.889								549.572			135.995								461.565
239.004								448.926			107.909								549.75			136.036								461.741
239.165								450.583			107.971								549.898			136.057								461.923
239.715								450.693			108.009								550.197			136.088								462.327
239.849								450.801			108.017								550.719			136.099								462.477
239.874								451.283			108.067								552.257			136.118								462.643
240.058								451.931			108.077								552.653			136.142								462.784
240.073								452.097			108.169								554.679			136.153								463.081
240.211								452.542			108.186								554.969			136.236								463.338
240.274								452.846			108.195								555.486			136.249								463.465
240.4								453.874			108.282								555.972			136.255								463.587
240.501								454.007			108.323								556.249			136.26								463.989
240.604								454.182			108.395								556.579			136.284								475.21
240.677								454.65			108.464								556.734			136.33								475.618
240.792								454.795			108.482								557.411			136.363								476.198
240.809								454.966			108.543								557.591			136.388								476.343
240.894								455.786			108.58								558.118			136.408								476.61
240.927								455.929			108.632								558.26			136.444								477.165
240.944								456.304			108.734								558.683			136.523								479.822
240.973								456.868			108.746								558.83			136.54								480.363
241.029								457.125			108.754								559.106			136.547								485.71
241.05								459.02			108.777								559.263			136.552								489.579
241.122								491.664			108.82								559.433			136.615								489.7
241.154								491.879			108.922								560.718			136.634								489.805
241.25								492.609			108.942								561.095			136.649								489.946
241.297								492.805			108.956								561.246			136.697								490.237
241.41								493.048			109.007								561.944			136.709								490.545
241.479								493.274			109.031								562.506			136.73								490.703
241.911								493.63			109.058								562.673			136.743								490.824
242.088								493.903			109.072								567.4			136.783								490.927
242.231								494.037			109.091								569.812			136.8								491.983
242.252								494.31			109.109								570.2			136.833								492.137
242.418								494.432			109.202								570.757			136.844								493.139
242.636								494.573			109.249								571.057			136.855								493.256
243.01								494.677			109.277								571.869			136.865								493.543
243.191								494.822			109.307								572.008			136.915								493.647
243.333								494.945			109.378								572.243			136.929								493.783
243.364								495.088			109.466								572.779			136.944								493.898
243.493								495.225			109.479								573.374			136.966								494.041
243.506								495.374			109.492								573.504			137								494.177
243.53								495.518			109.558								825.389			137.012								494.311
243.542								495.673			109.618								825.617			137.125								494.449
243.765								495.809			109.67								825.719			137.145								494.592
243.811								495.966			109.741								826.315			137.158								494.736
243.827								496.125			109.826								826.729			137.166								494.88
243.84								496.252			109.843								826.867			137.229								495.05
243.999								496.397			109.855								827.817			137.297								495.203
244.032								496.544			109.912								827.949			137.306								495.345
244.044								496.687			109.949								828.081			137.382								495.477
244.128								496.845			109.985								830.092			137.451								495.643
244.148								496.981			109.996								830.531			137.466								495.783
244.196								497.139			110.004								831.866			137.544								495.936
244.229								497.295			110.106								833.019			137.586								496.086
244.412								497.433			110.132								833.21			137.606								496.24
244.647								497.59			110.158								840.194			137.613								496.402
244.757								497.758			110.168								840.314			137.625								496.563
244.928								497.905			110.178								840.44			137.745								496.72
245.082								498.224			110.192								840.706			137.771								496.875
245.109								498.338			110.214								840.818			137.905								497.026
245.249								498.47			110.36								841.113			137.916								497.167
245.282								498.626			110.382								842.927			137.945								497.325
245.422								498.787			110.396								843.038			138.076								497.529
245.594								498.939			110.418								844.302			138.089								497.695
245.761								499.11			110.43								845.007			138.184								497.847
245.789								499.269			110.44								845.523			138.21								498.01
245.974								499.427			110.451								845.667			138.239								498.203
246.125								499.587			110.458								845.769			138.288								498.377
246.148								499.897			110.472								845.929			138.296								498.549
246.304								500.035			110.499								846.057			138.351								498.706
246.313								500.15			110.522								846.197			138.495								498.889
246.904								500.307			110.558								849.268			138.589								499.045
247.008								500.459			110.569								849.371			138.641								499.206
247.052								500.619			110.586								851.091			138.664								499.365
247.228								500.818			110.594								851.21			138.701								499.549
247.249								501.196			110.609								851.353			138.734								499.699
247.357								501.318			110.619								851.5			138.817								499.857
247.407								501.468			110.633								851.64			138.847								500.012
247.431								501.844			110.707								852.634			138.993								500.168
247.958								502.215			110.734								853.228			139.132								500.313
247.983								502.362			110.761								853.418			139.156								500.467
248.3								502.514			110.776								853.687			139.194								500.63
248.449								502.654			110.905								854.083			139.322								500.795
248.485								502.779			110.959								854.495			139.341								500.96
248.646								503.141			111.038								854.778			139.372								501.109
248.985								503.298			111.052								854.946			139.429								501.278
249.059								503.469			111.08								855.392			139.456								501.428
249.118								503.601			111.125								856.21			139.486								501.607
249.13								503.782			111.168								857.093			139.523								501.784
249.152								503.9			111.214								857.941			139.572								501.936
249.163								504.34			111.235								858.084			139.607								502.117
249.221								504.618			111.262								858.211			139.624								502.301
249.281								504.783			111.329								858.344			139.642								502.475
249.311								504.939			111.351								858.487			139.668								502.636
249.483								505.096			111.374								858.62			139.717								502.813
249.495								505.245			111.493								858.777			139.73								503.033
249.547								505.421			111.548								858.923			139.74								503.134
249.658								505.581			111.58								859.07			139.769								503.362
249.677								505.749			111.608								859.238			139.852								503.516
249.69								506.275			111.674								859.39			139.904								503.669
249.705								506.411			111.697								859.548			139.917								504.543
249.811								506.564			111.732								859.717			139.932								504.649
249.838								506.729			111.756								859.895			139.941								505.064
249.847								506.895			111.806								860.067			140.025								505.197
249.858								507.06			111.845								860.203			140.108								505.335
249.869								507.233			111.865								860.341			140.124								505.479
249.881								507.373			111.922								860.478			140.209								505.631
250.065								507.526			112.018								860.689			140.262								505.79
250.74								507.658			112.029								860.826			140.27								505.942
250.775								507.802			112.052								860.987			140.286								506.154
250.946								509.312			112.097								861.151			140.308								506.32
251.115								509.448			112.195								861.316			140.443								506.507
251.266								515.415			112.23								861.469			140.455								506.661
251.286								516.817			112.238								861.63			140.466								506.817
251.314								516.952			112.25								861.798			140.474								506.951
251.48								517.092			112.307								861.945			140.633								507.106
251.623								517.388			112.331								862.106			140.805								507.265
251.652								517.514			112.356								862.287			140.821								507.415
251.747								517.636			112.375								862.447			140.84								507.568
255.457								517.766			112.384								862.606			140.889								507.725
255.574								517.887			112.4								862.768			141.028								507.873
257.135								518.585			112.407								862.96			141.085								508.04
257.459								518.822			112.418								863.121			141.099								508.189
257.583								519.398			112.476								863.265			141.203								508.363
259.781								520.087			112.49								863.425			141.422								508.531
259.818								520.386			112.573								863.7			141.473								508.686
259.922								521.1			112.59								864.098			141.483								508.862
259.935								521.288			112.6								864.259			141.61								509.036
260.03								521.484			112.635								864.773			141.624								509.216
260.053								521.927			112.728								864.911			141.761								509.384
260.06								522.033			112.745								865.045			141.789								509.549
260.1								522.45			112.758								865.186			141.82								509.707
260.12								522.671			112.859								865.326			141.882								509.878
260.139								524.103			112.886								865.473			141.948								510.053
260.145								524.95			112.914								865.606			142.029								510.23
260.165								525.257			112.954								865.79			142.048								510.407
260.174								526.175			113.079								865.928			142.109								510.581
260.184								526.323			113.091								866.076			142.127								510.751
260.194								526.887			113.113								866.238			142.205								510.936
260.212								527.006			113.252								866.388			142.215								511.118
260.218								527.149			113.275								866.528			142.262								511.274
260.238								527.271			113.284								866.647			142.282								511.448
260.281								527.42			113.298								866.784			142.335								511.649
260.328								527.56			113.375								866.933			142.351								511.803
261.642								527.711			113.435								867.099			142.366								511.937
261.678								527.854			113.455								867.236			142.376								512.109
262.092								528.002			113.465								867.371			142.416								512.243
262.104								528.16			113.481								867.512			142.439								512.405
262.139								528.313			113.511								867.683			142.497								512.556
262.23								528.472			113.55								867.821			142.514								512.704
262.272								528.623			113.573								867.956			142.538								512.845
262.37								528.792			113.595								868.12			142.666								512.965
262.397								528.951			113.611								868.299			142.69								513.1
262.473								529.098			113.666								868.427			142.734								513.24
262.505								529.257			113.679								868.579			142.75								513.364
262.65								529.431			113.742								868.736			142.766								513.653
262.663								529.606			113.881								868.882			142.826								513.787
262.75								529.764			113.912								869.03			142.863								513.941
262.804								529.931			113.979								869.203			142.912								514.073
262.903								530.084			114.089								869.354			143.284								514.211
263.082								530.235			114.119								869.514			143.322								514.379
263.233								530.401			114.16								869.673			143.327								514.512
263.454								530.556			114.175								869.826			143.381								514.661
265.57								530.707			114.184								869.981			143.48								514.822
265.595								530.86			114.204								870.117			143.54								514.972
265.654								531.028			114.244								870.293			143.565								515.146
265.87								531.204			114.257								870.441			143.627								515.279
265.887								531.373			114.27								870.595			143.664								515.456
266.086								531.494			114.3								870.746			143.819								515.588
266.145								531.648			114.351								870.906			143.879								515.759
266.189								531.827			114.455								871.044			143.892								516.209
266.244								531.966			114.49								871.217			143.919								516.358
266.253								532.083			114.513								871.37			143.954								516.504
266.259								532.367			114.547								871.51			144.066								516.651
266.274								532.538			114.621								871.691			144.075								516.811
266.282								532.675			114.647								871.903			144.26								516.974
266.288								532.84			114.697								872.038			144.356								517.134
266.301								532.976			114.793								878.714			144.414								517.316
266.306								533.116			114.856								878.87			144.489								517.433
266.326								533.278			114.968								879.507			144.5								517.621
266.412								533.429			115.037								879.61			144.523								518.045
266.557								533.593			115.114								879.94			145.244								518.208
266.577								533.759			115.124								880.087			145.305								518.387
266.593								533.9			115.136								880.284			145.465								518.529
266.607								534.069			115.145								880.76			145.761								518.668
266.623								534.222			115.16								882.375			146.133								518.812
266.636								534.37			115.229								882.86			146.5								518.96
266.713								534.546			115.238								883.049			146.663								519.121
266.735								534.707			115.269								940.066			146.684								519.276
266.759								534.869			115.309								940.515			146.991								519.446
266.777								535.041			115.324								941.341			147.005								519.607
266.791								535.223			115.333								942.897			147.021								519.748
266.798								535.375			115.415								946.325			147.04								519.928
266.853								535.537			115.493								947.312			147.162								520.398
266.874								535.7			115.505								947.435			147.185								520.557
266.908								535.863			115.53								948.717			147.211								520.875
266.917								536.039			115.707								950.442			147.33								521.039
266.946								536.217			115.759								950.736			147.499								521.205
266.994								536.388			115.839								951.059			147.544								521.37
267.004								536.58			115.862								951.246			147.57								521.541
267.043								536.851			115.87								951.379			147.583								521.738
267.072								536.993			115.889								951.615			147.59								521.907
267.085								537.151			115.982								951.887			147.601								522.077
267.165								537.32			116.034								952.003			147.71								522.24
267.178								537.487			116.061								952.641			147.743								522.389
267.188								537.656			116.085								952.847			147.824								522.999
267.216								537.827			116.249								952.969			147.928								523.14
267.254								538.02			116.263								953.081			148.048								523.292
267.315								538.149			116.271								953.316			148.105								523.467
267.342								538.322			116.484								953.46			148.282								523.801
267.369								538.485			116.502								953.596			148.297								523.94
267.405								538.64			116.656								953.733			148.306								524.45
267.518								538.801			116.676								953.865			148.38								524.615
267.535								538.96			116.688								954.538			148.463								524.81
267.669								539.134			116.86								954.671			148.491								524.986
267.731								539.408			116.891								954.81			148.508								525.146
267.854								539.566			116.898								954.95			148.538								525.309
267.899								539.735			117.159								955.1			148.607								525.462
268.011								539.904			117.205								955.226			148.623								525.62
268.157								540.077			117.236								955.404			148.652								525.782
268.19								540.241			117.307								955.52			148.678								525.898
268.212								540.424			117.575								955.647			148.768								526.199
268.296								540.586			117.662								957.243			148.811								526.352
268.324								540.746			117.726								957.485			148.829								526.481
268.363								540.885			117.794								957.604			148.952								526.652
268.464								541.056			117.884								957.882			149.075								526.789
268.541								541.215			117.946								958.107			149.123								526.938
268.629								541.402			117.975								958.236			149.17								527.122
268.64								541.554			118.118								958.378			149.204								527.268
268.652								541.717			118.138								958.515			149.241								527.446
268.805								541.884			118.279								958.671			149.26								527.609
268.854								542.068			118.311								958.815			149.683								527.734
268.872								542.24			118.368								958.968			149.877								527.904
268.976								542.362			118.391								959.094			150.17								528.051
269.028								542.527			118.414								959.239			150.19								528.54
269.07								542.837			118.535								959.407			150.314								528.69
269.189								542.989			118.567								959.536			150.336								528.834
269.211								543.17			118.638								959.691			150.485								528.997
269.3								543.353			118.658								959.826			150.501								529.138
269.318								544.362			118.744								960.097			150.506								529.289
269.381								544.508			118.754								960.334			150.522								529.46
269.481								544.666			118.763								960.514			150.653								529.637
269.532								545.019			118.821								961.141			150.797								529.802
269.565								545.173			118.895								961.255			150.81								529.945
269.651								545.329			118.903								961.374			150.957								530.114
269.67								545.486			118.916								961.527			150.978								530.255
269.674								545.649			118.963								961.663			151.127								530.404
269.689								545.798			118.992								961.815			151.149								532.122
269.823								545.985			119.007								961.944			151.309								532.326
269.834								546.115			119.08								963.531			151.473								636.657
269.855								546.256			119.099								963.657			151.5								637.726
270.006								547.405			119.105								963.787			151.639								637.849
270.018								547.545			119.145								963.938			151.803								637.99
270.037								547.704			119.165								964.082			151.896								638.46
270.128								548.768			119.171								964.229			151.962								638.561
270.195								548.892			119.18								964.357			151.975								638.675
270.22								549.259			119.194								964.479			151.987								638.794
270.252								549.393			119.201								964.644			152.014								638.899
270.293								549.555			119.211								964.768			152.077								639.034
270.38								551.874			119.217								964.918			152.117								639.161
270.404								551.988			119.256								965.044			152.132								639.284
270.427								552.41			119.277								965.172			152.277								639.415
270.45								552.639			119.344								965.31			152.297								639.544
270.476								552.83			119.366								965.456			152.375								639.653
270.497								554.314			119.381								1274.28			152.452								639.795
270.506								555.816			119.477								1275.49			152.535								640.406
270.56								555.957			119.553								1276.64			152.557								641.172
270.588								556.112			119.623								1276.74			152.575								649.35
270.601								556.242			119.69								1276.89			152.631								649.905
270.628								556.392			119.841								1277.25			152.727								650.357
270.655								556.549			119.979								1277.56			152.747								650.513
270.735								556.695			120.023								1277.72			152.865								651.028
270.753								556.843			120.048								1278.32			152.899								651.187
270.769								556.993			120.207								1278.45			152.923								651.463
270.787								557.151			120.52								1278.82			152.992								651.706
270.847								557.31			120.728								1279.12			153.022								651.837
270.866								557.499			120.773								1279.26			153.057								651.965
270.913								557.76			120.853								1279.62			153.07								652.105
270.943								557.913			120.893								1279.76			153.085								652.25
270.964								558.793			120.9								1279.9			153.107								652.412
270.982								559.286			121.079								1280.01			153.172								652.57
271.036								560.041			121.092								1280.16			153.299								652.689
271.152								560.253			121.111								1280.29			153.445								652.847
271.17								560.502			121.24								1280.71			153.508								653.685
271.24								561.057			121.263								1280.99			153.642								653.955
271.321								561.195			121.304								1281.1			153.657								654.076
271.357								561.342			121.351								1281.29			153.676								654.218
271.381								561.493			121.819								1281.42			153.822								654.347
271.449								561.647			121.977								1281.55			153.987								654.491
271.465								561.81			121.992								1281.71			154.186								654.627
271.543								561.966			122.031								1281.83			154.358								654.781
271.577								562.129			122.143								1281.97			154.529								654.915
271.702								562.287			122.171								1282.09			154.55								655.623
271.725								562.448			122.203								1282.26			154.58								655.756
271.788								562.599			122.244								1282.4			154.707								655.869
271.893								562.763			122.296								1282.56			154.724								656.922
272.092								562.921			122.311								1282.7			154.75								658.111
272.103								563.083			122.319								1282.87			154.882								658.239
272.122								563.253			122.332								1283			154.895								659.054
272.177								563.432			122.389								1283.13			154.911								659.157
272.201								563.598			122.422								1283.29			155.198								659.958
272.295								563.769			122.476								1283.41			155.21								660.179
272.32								563.913			122.492								1283.55			155.307								660.303
272.366								564.252			122.514								1283.71			155.358								660.427
272.389								564.411			122.58								1283.83			155.512								660.583
272.466								564.592			122.593								1284			155.534								660.709
272.49								564.772			122.605								1284.17			155.695								660.868
272.506								565.273			122.611								1284.94			155.753								661.009
272.536								565.42			122.655								1285.1			155.796								661.148
272.547								565.583			122.7								1285.23			155.916								661.311
272.555								565.755			122.715								1285.38			156.015								661.442
272.561								565.91			122.743								1285.52			156.65								661.593
272.572								566.073			122.763								1285.7			156.668								662.026
272.586								566.525			122.818								1285.83			156.67								662.19
272.602								566.687			122.853								1286			156.739								662.308
272.624								566.856			122.909								1286.14			156.806								662.451
272.679								567.004			122.926								1286.35			156.815								677.491
272.75								567.177			122.957								1286.6			156.931								677.701
272.769								567.327			123.003								1286.74			156.946								677.98
272.774								654.276			123.029											157.103								678.169
272.787								656.667			123.061											157.115								678.603
272.797								657.216			123.094											157.2								678.707
272.814								657.399			123.117											157.354								679.103
272.987								657.896			123.125											157.917								679.324
273.021								658.029			123.175											157.931								680.337
273.108								658.166			123.2											157.972								862.508
273.174								658.297			123.294											158.061								870.85
273.184								658.411			123.352											158.077								870.959
273.277								658.82			124.373											158.23								871.074
273.294								658.958			124.528											158.241								872.071
273.33								659.074			125.051											158.385								872.185
273.345								659.962			127.873											158.407								872.305
273.53								660.078			127.888											158.638								872.413
273.552								660.187			127.893											158.649								872.546
273.644								660.314			127.986											158.787								872.665
273.682								660.972			128.01											158.885								873.084
273.714								661.529			128.035											159.051								873.185
273.812								661.662			128.121											159.116								873.311
273.835								661.946			128.138											159.13								873.452
273.979								662.674			128.156											159.152								873.581
274.064								662.793			128.171											159.349								873.728
274.341								662.926			128.224											159.364								873.863
274.375								663.05			128.243											159.383								874.014
274.504								663.185			128.29											159.727								874.155
274.657								663.309			128.307											159.752								874.324
274.861								664.476			128.318											159.759								875.082
274.887								664.628			128.38											159.784								875.22
274.962								664.771			128.417											159.862								875.354
274.995								664.951			128.475											159.892								875.504
275.022								665.408			128.495											159.936								875.635
275.047								665.538			128.509											159.982								875.8
275.125								665.653			128.517											160.04								875.914
275.16								665.785			128.525											160.051								876.08
275.165								665.937			128.533											160.061								876.207
275.171								666.074			128.554											160.077								876.342
275.185								666.225			128.564											160.152								877.311
275.277								666.367			128.589											160.203								877.464
275.331								666.526			128.601											160.224								877.865
275.354								666.676			128.654											160.241								878
275.465								666.846			128.722											160.267								878.166
275.483								666.979			128.742											160.367								878.293
275.52								667.135			128.764											160.388								878.428
275.544								667.297			128.783											160.405								878.577
275.624								667.459			128.829											160.423								878.72
275.707								667.614			128.918											160.48								878.869
275.731								667.759			128.937											160.507								879.056
275.821								667.922			128.949											160.549								879.171
275.953								668.088			128.958											160.64								879.313
276.989								668.236			129.057											160.675								879.476
277.01								668.404			129.108											160.709								879.634
277.15								668.569			129.146											160.81								879.83
277.166								668.73			129.446											160.883								879.941
277.225								668.908			129.594											160.973								880.086
277.236								669.075			129.615											161.048								880.244
277.247								669.23			129.624											161.055								880.389
277.263								669.391			129.647											161.075								880.53
277.278								669.55			129.675											161.123								880.691
277.296								669.752			129.752											161.14								880.843
277.334								669.938			129.771											161.151								881.02
277.367								670.096			129.874											161.243								881.15
277.39								670.234			129.915											161.271								881.312
277.405								670.406			129.929											161.362								881.461
277.416								670.823			130.036											161.398								881.617
277.426								671.056			130.099											161.41								881.791
277.447								671.212			130.19											161.445								881.947
277.472								671.36			130.204											161.536								882.11
277.498								671.506			130.277											161.579								882.281
277.515								671.666			130.371											161.606								882.442
277.528								671.796			130.387											161.721								882.595
277.545								671.944			130.569											161.759								882.738
277.573								672.093			130.654											161.863								882.904
277.671								672.245			130.679											161.943								883.054
277.694								672.427			130.74											161.97								883.204
277.745								672.665			130.855											162.019								883.369
277.839								672.816			130.875											162.033								883.522
277.865								673.345			131.184											162.069								883.699
277.887								673.474			131.201											162.093								883.87
278.226								673.619			131.233											162.106								884.004
278.597								673.762			131.315											162.114								884.177
278.725								673.91			131.368											162.136								887.252
278.757								674.054			133.051											162.21								893.828
278.78								674.203			133.124											162.236								894.084
278.85								674.364			133.232											162.272								894.21
278.907								674.508			133.253											162.288								894.316
278.919								674.699			133.268											162.361								895.346
278.938								674.876			133.532											162.384								895.652
278.99								674.997			133.557											162.404								896.725
279.024								675.144			133.601											162.428								896.863
279.05								675.314			133.643											162.574								896.988
279.08								675.471			133.678											162.723								897.132
279.091								675.627			133.706											162.999								897.259
279.111								675.767			133.715											164.495								897.43
279.193								676.223			133.724											164.789								897.567
279.582								676.388			133.735											164.849								897.707
279.617								676.544			133.785											164.883								897.885
279.661								676.678			133.834											164.919								898.07
279.767								676.847			133.871											164.937								898.173
280.26								678.259			133.881											164.949								898.342
280.287								678.381			133.888											165								898.998
280.375								678.484			133.902											165.061								899.15
280.481								678.61			133.925											165.1								899.275
280.584								678.723			133.934											165.111								899.427
280.633								678.868			133.944											165.128								902.268
280.657								679.009			133.951											165.145								903.951
280.749								679.153			134.012											165.197								904.344
280.764								679.308			134.178											165.246								904.446
280.814								679.464			134.206											165.257								904.825
280.87								679.625			134.24											165.268								905.793
280.882								679.781			134.302											165.285								906.175
280.906								679.959			134.357											165.296								906.334
280.922								680.127			134.376											165.312								907.407
280.928								680.301			134.402											165.354								907.533
280.959								680.438			134.459											165.554								907.656
280.972								680.582			134.503											166.871								929.033
280.982								680.747			134.514											169.108								929.356
281.017								680.897			134.603											169.156								930.129
281.067								681.061			134.633											169.217								930.37
281.101								681.229			134.659											169.268								976.053
281.114								681.408			134.68											169.36								976.487
281.128								681.577			134.721											169.411								976.651
281.152								681.978			134.762											169.434								976.784
281.276								682.115			134.806											169.459								976.89
281.295								683.111			134.826											169.49								977.047
281.368								683.251			134.968											169.539								977.149
281.394								683.396			135.071											169.559								977.278
281.422								683.547			135.21											169.581								977.438
281.445								683.779			135.221											169.598								978.581
281.564								685.246			135.353											169.607								979.031
281.581								685.376			135.37											169.618								980.067
281.595								685.515			135.532											169.626								980.274
281.608								685.69			135.547											169.631								980.395
281.672								685.815			135.569											169.639								980.551
281.719								685.956			135.596											169.651								981.718
281.743								686.098			135.691											169.66								983.174
281.914								686.262			135.745											169.666								983.344
281.964								686.369			135.837											169.674								985.205
281.989								686.546			135.884											169.681								985.8
282.121								696.475			135.91											169.69								985.933
282.37								697.013			135.922											169.717								986.091
282.389								697.273			135.928											169.749								986.818
282.483								698.08			135.993											169.77								986.941
282.528								699.004			137.235											169.777								987.059
282.552								699.16			138.216											169.79								987.195
282.684								699.268			140.8											169.796								987.307
282.701								700.274			140.82											169.804								987.484
282.857								701.143			141.292											169.816								987.605
282.994								702.034			150.245											169.825								987.769
283.036								703.121			150.316											169.833								987.872
283.207								704.224			150.375											169.844								988.017
283.374								704.359			150.385											169.857								988.16
283.476								704.485			150.396											169.866								988.307
283.561								704.631			150.512											169.877								988.456
283.64								704.769			150.53											169.906								988.627
283.719								704.925			150.537											169.914								988.775
283.83								705.081			150.57											169.942								988.935
283.844								705.232			150.647											169.964								989.085
283.889								705.389			150.669											169.967								989.247
283.912								705.531			150.676											170								989.397
283.947								705.695			150.749											170.013								989.543
283.991								705.821			150.809											170.021								989.702
284.028								706.405			150.824											170.04								989.983
284.067								706.531			150.861											170.141								991.109
284.079								706.677			150.976											170.166								991.249
284.094								706.819			151.072											170.243								991.407
284.114								706.961			151.189											170.249								991.534
284.151								707.144			151.2											170.262								991.698
284.297								707.826			151.271											170.279								991.853
284.489								707.953			151.371											170.319								992.011
284.576								708.126			151.383											170.346								992.159
284.662								708.419			151.394											170.354								992.334
284.697								708.55			151.4											170.371								992.461
284.732								708.711			151.501											170.378								993.343
284.768								709.534			151.559											170.408								1035.82
284.807								709.78			151.674											170.423								1037.11
284.83								710.059			151.698											170.433								1037.37
284.865								710.266			151.717											170.447								1037.49
284.882								710.389			151.727											170.458								1037.62
284.951								711.759			151.808											170.472								1037.76
284.969								711.902			151.937											170.502								1037.92
285.003								712.04			152.047											170.511								1038.05
285.016								712.181			152.171											170.524								1038.21
285.031								712.338			153.181											170.536								1038.35
285.034								712.895			153.281											170.549								1038.85
285.113								713.034			153.299											170.553								1038.97
285.162								713.164			153.315											170.562								1039.13
285.174								713.339			153.366											170.573								1039.26
285.189								713.837			153.587											170.583								1039.39
285.213								713.987			153.61											170.591								1040.11
285.347								714.122			153.622											170.614								1041.07
285.46								714.969			153.627											170.63								1041.34
285.524								715.119			153.634											170.694								1041.49
285.71								807.292			153.641											170.702								1041.74
285.73								809.489			153.65											170.712								1041.86
285.813								809.625			153.66											170.718								1048.24
285.834								809.756			153.671											170.752								1048.77
285.854								809.897			153.678											170.77								1049.05
285.919								810.026			153.69											170.788								1051.22
285.938								810.158			153.7											170.802								1051.34
285.999								810.296			153.706											170.856								1213.76
286.015								810.424			153.712											170.868								1213.96
286.025								810.566			153.719											170.891								1214.13
286.057								810.708			153.725											170.965								1214.28
286.077								810.829			153.733											170.998								1214.43
286.09								810.963			153.748											171.065								1214.92
286.106								811.102			153.755											171.152								1215.15
286.195								811.239			153.758											171.694								1215.54
286.252								811.612			153.764											171.708								1215.73
286.285								811.732			153.773											171.751								1216.77
286.351								811.887			153.797											171.764								1216.91
286.424								812.012			153.917											171.779								1217.07
286.574								812.133			153.946											171.817								1218.06
286.589								812.272			154.036											171.834								1218.2
286.612								812.414			154.08											171.847								1218.47
286.628								812.551			155.706											171.909								1218.75
286.945								812.683			155.757											171.918								1218.86
286.966								812.841			155.982											171.928								1218.99
287.038								812.981			155.985											171.946								1219.1
287.063								813.145			156.026											171.961								1219.24
287.096								813.3			156.129											171.981								1219.36
287.245								813.451			156.188											171.986								1219.5
287.257								813.59			156.201											171.995								1219.64
287.272								814.163			156.241											172.001								1219.79
287.285								814.315			156.276											172.017								1219.95
287.38								814.709			156.286											172.036								1220.07
287.432								814.816			156.687											172.104								1220.22
287.44								814.946			156.745											172.139								1220.37
287.448								815.103			156.937											172.165								1220.5
287.454								815.273			156.953											172.188								1220.66
287.463								815.433			157.04											172.298								1220.78
287.469								815.596			157.055											172.399								1220.93
287.512								815.767			157.085											173.037								1221.05
287.532								815.934			157.113											173.066								1221.21
287.549								816.097			157.182											173.099								1221.32
287.557								816.245			157.252											173.121								1221.46
287.617								816.389			157.279											173.212								1222.12
287.628								816.561			157.331											173.259								1222.28
287.638								816.712			157.355											173.271								1222.4
287.65								816.864			157.375											173.283								1222.54
287.676								817.177			157.39											173.314								1222.83
287.697								817.315			157.402											173.328								1225.46
287.721								817.466			157.435											173.378								1225.72
287.766								817.633			157.445											173.4								1225.84
287.812								817.765			157.465											173.445								1226.22
287.826								817.913			157.485											173.466								1226.5
287.852								818.07			157.498											173.563								1226.61
287.871								818.199			157.519											173.688								1226.79
287.898								818.354			157.618											173.726								1226.9
288								818.507			157.666											173.787								1227.07
288.037								818.664			157.68											173.872								1227.18
288.06								818.793			157.702											173.892								1227.73
288.137								818.962			157.703											173.902								1227.88
288.184								819.367			157.717											174.052								1227.99
288.228								819.523			157.735											174.059								1228.14
288.301								819.641			157.772											174.189								1228.26
288.333								820.02			157.81											174.206								1267.98
288.378								820.167			157.921											174.223								1268.14
288.407								821.431			158.019											174.368								1268.26
288.482								821.568			158.057											174.389								1268.45
288.519								821.707			158.074											174.403								1268.73
288.544								821.952			158.119											174.555								1268.96
288.565								822.439			158.136											174.566								1269.1
288.64								822.85			158.143											174.693								1269.52
288.797								822.98			158.164											174.705								1269.8
288.823								823.108			158.166											174.725								1269.93
288.881								823.513			158.179											174.89								1270.03
288.916								823.696			158.204											174.9								1270.19
288.991								823.798			158.228											175.061								1270.46
289.014								823.977			158.289											175.074								1270.56
289.163								824.095			158.333											175.208								1271.49
289.221								824.24			158.346											175.221								1271.66
289.258								824.402			158.397											175.229								1271.78
289.326								824.564			158.444											175.238								1271.95
289.372								824.727			158.494											175.245								1272.08
289.426								824.881			158.507											175.404								1272.24
289.442								825.033			158.655											175.444								1280.4
289.521								825.181			158.672											175.56								1280.51
289.585								825.33			158.735											175.576								1280.7
289.609								825.485			158.748											175.581								1280.8
289.692								825.64			158.844											175.59								1281.11
289.7								825.801			158.895											175.648								1281.39
289.71								825.952			158.999											175.73								1281.76
289.717								826.118			159.056											175.743								1283.13
289.737								826.27			159.106											175.761								1283.26
289.762								826.433			159.168											175.918								1283.38
289.78								826.611			159.237											175.924								1283.51
289.795								826.771			159.249											175.936								1283.67
289.819								826.933			159.343											175.95								1283.79
289.848								827.096			159.392											176.078								1283.95
289.866								827.241			159.667											176.095								1284.07
289.88								827.432			159.735											176.272								1284.24
289.922								827.784			159.894											176.284								1284.38
289.944								827.941			159.967											176.424								1284.54
290.064								828.09			160.023											176.444								1284.69
290.224								828.243			160.129											176.61								1284.85
290.244								828.402			160.199											176.641								1285.17
290.326								828.923			160.277											176.782								1285.32
290.418								829.026			160.291											176.799								1285.46
290.438								829.154			160.31											176.807								1285.67
290.494								829.315			160.35											176.969								1285.81
290.593								829.466			160.368											177.151								1285.95
290.607								829.633			160.609											177.206								1286.13
290.617								829.778			160.772											177.344								1286.28
290.656								829.937			160.793											177.511								1286.43
290.686								830.215			160.822											177.527								1286.58
290.704								830.356			160.846											177.705								1286.75
290.753								830.508			160.866											178.062								1286.9
290.795								830.641			160.956											178.079								1287.03
290.828								830.803			161.077											178.343								1287.18
290.846								830.984			161.093											178.535								1287.35
290.855								831.216			161.145											178.649								1287.97
290.934								833.163			161.163											178.669								1288.09
291.005								833.326			161.24											178.849								1288.25
291.016								833.459			161.264											179.408								1288.38
291.025								839.683			161.285											179.425								1288.5
291.092								840.246			161.298											179.58								1288.65
291.131								842.279			161.393											179.59								1288.82
291.195								842.415			161.411											179.768								1288.95
291.256								842.524			161.447											179.795								1289.11
291.304								844.322			161.453											179.954								1289.24
291.351								844.622			161.469											179.973								1289.4
291.669								844.748			161.49											180.127								1289.55
291.748								845.124			161.499											180.146								1289.71
291.774								845.546			161.63											180.177								1289.87
291.844								845.784			161.646											180.306								1303.52
291.931								846.187			161.66											180.501								1304.27
291.958								846.805			161.675											180.67								1304.52
292.074								847.48			161.685											180.69								1304.77
292.119								847.788			161.705											180.702								1305.19
292.19								848.041			161.787											180.716								1305.43
292.199								848.366			161.821											180.895								1305.64
292.206								848.85			161.965											180.903								1306.35
292.292								849.004			162.069											181.295								1306.81
292.376								849.539			162.126											181.305								1310.56
292.398								1131.62			162.28											181.497								1312.57
292.414								1131.86			162.305											181.534								1312.72
292.427								1131.98			162.407											181.882								1312.89
292.44								1134			162.446											181.9								1313.13
292.453								1134.21			162.451											182.078								1313.55
292.467								1134.99			162.47											182.251								1313.82
292.481								1135.11			162.554											182.6								1314.05
292.488								1135.23			162.606											182.97								1314.21
292.502								1135.39			162.775											183.343								1315.07
292.516								1135.5			162.805											183.494								1315.54
292.549								1135.64			162.894											183.797								1315.7
292.591								1135.77			163.1											184.876								1315.83
292.63								1135.91			163.111											186.2								1315.99
292.662								1136.08			163.196											186.48								1316.13
292.67								1136.31			163.224											186.559								1316.29
292.684								1136.46			163.256											186.649								1316.42
292.729								1136.6			163.271											186.696								1316.56
292.754								1136.73			163.282											187.695								1316.71
292.766								1136.87			163.296											187.982								1316.85
292.808								1137			163.388											188.114								1316.98
292.824								1137.15			163.419											188.148								1317.13
292.834								1137.28			163.433											188.176								1317.29
292.846								1137.45			163.45											188.228								1317.68
292.882								1137.58			163.493											188.236								1317.83
292.902								1165.62			163.507											188.278								1317.96
293.005								1165.75			163.557											188.286								1318.12
293.666								1165.93			163.574											188.416								1318.26
293.754								1541.75			163.584											188.426								1318.45
293.769								1542.34			163.592											188.579								1318.75
293.776								1542.47			163.602											188.597								1318.94
293.783								1543.04			163.618											188.634								1319.09
293.797								1543.28			163.691											188.756								1319.24
293.806								1543.38			163.737											188.78								1319.41
293.819								1543.53			163.747											188.961								1319.56
293.897								1543.63			163.756											189.132								1319.72
293.911								1543.77			163.778											189.281								1319.89
293.92								1543.88			163.828											189.314								1320.09
293.925								1544.01			163.859											189.343								1320.27
293.932								1544.15			163.877											189.537								1320.41
293.939								1544.27			163.898											189.894								1320.55
293.946								1544.4			163.914											189.908								1320.69
293.952								1544.54			163.999											189.947								1320.85
293.967								1544.67			164.022											190.094								1321.03
293.976								1544.8			164.071											190.263								1321.18
293.985								1544.95			164.166											190.29								1321.35
293.993								1545.12			164.188											190.301								1321.49
294.003								1545.22			164.237											190.307								1321.65
294.011								1545.34			164.339											190.317								1321.8
294.046								1545.46			164.4											190.35								1321.97
294.205								1545.59			164.417											190.365								1322.16
294.305								1546.27			164.472											190.488								1322.29
294.324								1546.41			164.485											190.651								1322.43
294.352								1546.53			164.503											190.686								1322.59
294.367								1546.68			164.544											190.729								1322.74
294.396								1546.82			164.555											190.896								1322.91
294.414								1546.95			164.572											191.043								1323.29
294.482								1547.11			164.641											191.07								1323.45
294.491								1547.26			164.661											191.145								1323.59
294.51								1547.39			164.674											191.264								1323.75
294.559								1547.54			164.715											191.277								1323.88
294.653								1547.7			164.764											191.29								1325.32
294.669								1547.83			164.795											191.304								1325.46
294.676								1547.97			164.837											191.333								1325.64
294.819								1548.12			164.875											191.441								1325.83
294.833								1548.3			164.942											191.453								1325.96
294.969								1548.41			165.002											191.46								1326.12
294.997								1548.55			165.069											191.477								1326.25
295.013								1548.7			165.081											191.493								1326.42
295.144								1548.85			165.097											191.52								1326.57
295.249								1549			165.136											191.556								1326.72
295.305								1549.13			165.193											191.63								1326.89
295.332								1549.29			165.237											191.637								1327.03
295.481								1549.45			165.243											191.651								1327.2
295.503								1549.59			165.307											191.718								1381.74
295.646								1549.74			165.378											191.812								1381.97
295.666								1549.88			165.388											191.828								1382.1
295.804								1550.04			165.407											191.841								1388.11
295.834								1550.19			165.469											191.88								1388.21
295.98								1550.37			165.546											192.009								1388.46
296.146								1550.5			165.555											192.031								1388.97
296.163								1550.64			165.565											192.201								1389.38
296.178								1550.81			165.584											192.223								1389.48
296.323								1550.96			165.653											192.256								1389.61
296.35								1551.06			165.721											192.387								1389.72
296.968								1551.22			165.814											192.439								1389.86
296.979								1551.39			165.941											192.583								1389.99
296.992								1555.23			165.973											192.668								1390.16
297.103								1555.37			166.013											192.774								1390.76
297.436								1555.95			166.092											192.958								1390.88
297.458								1565.49			166.119											192.968								1391
297.571								1565.74			166.192											193.259								1391.14
297.622								1565.86			166.21											193.27								1391.28
297.65								1566.47			166.268											193.279								1391.4
297.792								1566.69			166.303											193.294								1391.56
297.834								1571.21			166.355											193.329								1392.83
297.891								1571.52			166.366											193.495								1392.95
297.926								1572.33			166.376											193.546								1393.36
297.952								1572.78			166.387											193.584								1393.97
297.973								1573.32			166.397											193.599								1394.13
297.995								1573.45			166.439											193.611								1394.47
298.072								1573.59			166.467											193.792								1394.57
298.135								1573.75			166.541											193.996								1394.71
298.143								1573.88			166.555											194.062								1395.27
298.311								1574.06			166.563											194.207								1395.58
298.319								1576.28			166.615											194.377								1396.01
298.473								1576.48			166.636											194.554								1396.12
298.485								1577.27			166.707											194.569								1396.38
298.521								1578.22			166.721											194.581								1396.57
298.664								1578.35			166.729											194.76								1396.72
298.695								1578.89			166.735											194.799								1398.37
298.777								1579.01			166.759											194.822								1398.6
298.849								1579.62			166.784											194.835								1398.72
298.87								1579.78			166.813											194.843								1398.87
298.991								1579.91			166.883											194.859								1398.98
299.022								1580.04			166.895											194.898								1399.16
299.055								1580.21			166.906											195.019								1399.38
299.173								1581.36			166.918											195.043								1399.55
299.525								1582.87			166.927											195.205								1399.68
299.557								1583.03			166.942											195.228								1399.86
299.674								1583.18			166.979											195.406								1399.99
299.691								1584.6			167.099											195.415								1400.13
[truncated: 18,205 more rows]

## Sheet: Cell3
Cell3 Day1	Citric_Acid	MSG	NaCl	Quinine	Sucrose	Water	Rinse	Lick			Cell3 Day2	Citric_Acid	MSG	NaCl	Quinine	Sucrose	Water	Rinse	Lick			Cell3 Day3	Citric_Acid	MSG	NaCl	Quinine	Sucrose	Water	Rinse	Lick
0.09055	35.4823	48.0186	41.5885	28.9221	16.1529	22.401	11.8407	11.2925			0.0066	5.79507	92.465	115.663	78.5767	99.2141	108.661	73.4595	14.5249			0.00565	9.9454	15.7075	41.2122	28.3268	22.0247	34.676	4.7802	4.1671
0.2106	35.6293	48.2316	41.7684	29.1201	16.3238	22.5841	12.5856	11.3955			0.254475	85.5748	92.808	115.865	78.7286	99.3752	108.846	74.2665	19.7059			0.119325	10.1114	15.8645	41.3711	28.5028	22.1927	34.8441	5.89023	4.3211
0.291025	35.8253	48.4077	41.9494	29.3031	16.5088	22.759	13.3857	11.5305			0.2812	85.7268	92.968	116.046	78.9086	99.7252	109.032	75.2376	19.8289			0.423225	10.2854	16.0545	41.5402	28.6849	22.3877	35.0201	6.8983	4.47408
0.57345	35.9863	48.5996	42.1264	29.4901	16.6858	22.945	14.2217	11.6826			0.55245	85.9098	93.126	116.211	79.0887	99.9292	109.233	76.2476	72.6403			0.70275	10.4544	16.2336	41.7062	28.8488	22.5546	35.1911	7.77417	4.63315
0.579625	36.1573	48.7666	42.3044	29.6642	16.8468	23.1191	15.2418	11.8406			0.62535	86.0898	93.292	116.385	79.2757	100.243	109.405	77.1275	73.4594			0.8947	10.6154	16.3965	41.8682	29.0108	22.7187	35.3511	8.65227	4.78012
0.68895	67.4371	60.6609	86.9527	54.3449	80.3615	74.0554	17.6858	11.9856			0.628825	86.2738	122.605	158.868	139.942	130.034	168.255	80.2436	73.6094			0.95735	61.5148	75.3381	47.6594	68.134	54.1025	82.2124	11.3845	4.9491
0.850975	67.6362	60.823	87.0967	54.5348	80.5505	74.2114	18.5868	12.1256			0.678575	150.522	122.8	159.54	140.103	130.193	168.457	81.2497	73.7754			0.9808	61.6957	75.528	47.9823	68.3119	54.2685	82.3822	12.1964	5.3981
0.86035	67.8261	61.0019	87.2777	54.7518	80.7264	74.3824	19.5569	12.2786			0.741875	150.714	122.978	159.718	140.285	130.512	168.578	82.1287	73.9574			1.39627	61.8697	75.689	48.1374	68.4889	54.4455	82.5543	13.0584	5.55117
0.883825	68.0042	61.175	87.4487	54.9258	80.8945	74.5614	20.519	12.4285			0.9687	151.046	123.171	159.908	140.455	130.676	168.876	83.2727	74.1014			1.5824	62.0367	75.86	48.3103	68.8168	54.6095	82.7403	13.9554	5.70817
0.931925	68.1891	61.353	87.6266	55.1009	81.0564	74.7304	21.4129	12.5855			1.27388	151.211	123.34	160.086	140.617	130.836	169.065	84.3417	74.2664			1.64885	62.1977	76.0311	48.4723	68.9869	54.7746	82.9263	14.8125	5.89015
1.0109	106.587	93.5888	121.204	127.393	100.176	114.321	22.4009	12.7556			1.37055	151.395	214.779	189.036	181.755	196.377	174.681	87.1308	74.4414			1.65492	122.442	90.0062	96.7197	109.439	102.828	115.857	17.2336	6.0592
1.1444	106.755	93.7658	121.374	127.558	100.352	114.49	22.584	12.8956			1.3801	205.633	214.936	189.23	181.96	196.892	174.906	87.9849	74.5824			1.93603	122.614	90.1945	96.8667	109.636	103.019	116.048	18.0866	6.20122
1.21555	106.93	93.9298	121.557	127.744	100.534	114.692	22.7589	13.0426			1.3856	205.824	215.105	189.391	182.147	197.066	175.099	88.8479	74.7415			2.03697	122.786	90.3794	97.0537	109.825	103.198	116.254	18.9985	6.53322
1.2187	107.108	94.1138	121.722	127.918	100.714	114.876	22.9449	13.2157			1.39235	206.011	215.274	189.578	182.337	197.249	175.306	89.8229	75.0714			2.05	122.948	90.5344	97.2176	110.012	103.381	116.44	19.8716	6.7152
1.22073	107.268	94.2777	121.897	128.085	100.885	115.069	23.119	13.3856			1.3981	206.192	215.45	189.729	182.525	197.425	175.523	90.7319	75.2375			2.14737	123.108	90.7175	97.3786	110.185	103.552	116.62	20.7857	6.89823
1.23805	149.158	134.453	155.771	169.044	162.781	142.67	24.024	13.5597			1.54592	206.347	221.631	228.66	235.819	242.878	259.36	94.14	75.4085			2.16098	156.238	143.685	137.352	163.31	149.921	128.986	23.5297	7.07025
1.24113	149.348	134.818	155.937	169.389	162.968	142.878	24.925	13.7076			1.654	250.004	221.808	228.86	236.006	243.049	259.557	95.027	75.5604			2.92897	156.425	143.882	137.527	163.492	150.065	129.169	24.3787	7.2322
1.2464	149.535	135.006	156.127	169.576	163.155	143.051	26.082	13.8806			1.66495	250.169	221.992	229.05	236.192	243.238	259.742	96.078	75.7334			3.34017	156.607	144.036	137.684	163.659	150.242	129.328	25.3837	7.42225
1.36355	149.715	135.182	156.303	169.755	163.339	143.245	27.0031	14.0476			1.78268	250.378	222.153	229.241	236.372	243.411	259.902	97.0021	75.9124			3.80052	156.781	144.214	137.845	163.842	150.407	129.668	26.4648	7.60525
1.37325	149.882	135.374	156.491	169.947	163.528	143.438	27.9691	14.2217			1.79282	250.548	222.319	229.426	236.554	243.58	260.091	97.9422	76.2475			3.91072	156.953	144.38	138.005	164.011	150.565	129.84	27.3747	7.77412
1.3966	202.85	182.665	175.623	189.273	196.169	209.494	30.5552	14.4037			1.9066	250.714	314.966	269.671	277.682	284.89	294.456	101.25	76.4284			4.23923	170.619	199.943	178.553	185.217	206.734	191.667	29.7868	7.9352
1.44897	203.03	182.856	175.798	189.46	196.353	209.683	31.4792	14.5946			1.96355	305.046	315.15	270.348	277.866	285.255	294.636	102.358	76.5794			4.8037	170.789	200.137	178.717	185.383	206.897	191.828	30.6188	8.1142
1.53632	203.217	183.039	175.995	189.633	196.536	209.879	32.4552	14.7866			1.9814	305.203	315.346	270.538	278.048	285.459	294.987	103.317	76.7554			4.8096	170.974	200.342	178.898	185.532	207.061	191.998	31.545	8.2872
1.54478	203.381	183.222	176.18	189.828	196.721	210.064	33.3262	14.9716			2.02645	305.362	315.536	270.733	278.216	285.641	295.32	104.916	76.9465			5.2792	171.147	200.503	179.069	185.71	207.226	192.176	32.4349	8.48425
1.54992	203.557	183.407	176.357	190.009	196.899	210.27	34.2133	15.2417			2.03233	305.547	315.711	270.92	278.377	285.839	295.506	106.996	77.1274			5.29075	171.318	200.671	179.229	185.877	207.389	192.348	33.3429	8.6522
1.60442	216.215	236.391	245.681	223.172	229.879	253.577	37.0253	15.3977			2.03345	305.675	331.359	347.483	323.187	339.127	365.009	108.66	77.3015			5.75895	220.063	247.746	239.968	226.905	213.573	232.981	34.676	8.83723
1.61233	216.378	236.597	246.003	223.343	230.05	253.756	37.8583	15.5517			2.0574	355.799	331.523	347.634	323.386	339.325	365.157	108.846	77.4785			5.87218	220.233	247.889	240.107	227.085	213.712	233.176	34.8441	9.0053
1.61508	216.56	236.766	246.149	223.521	230.224	253.94	38.6734	15.7256			2.23033	356.002	331.703	347.822	323.581	339.515	365.323	109.032	77.6545			6.0564	220.407	248.026	240.278	227.259	213.869	233.359	35.02	9.1822
1.70548	216.733	236.944	246.334	223.704	230.396	254.27	39.5823	15.9607			2.2382	356.187	331.876	347.979	323.769	339.69	365.473	109.233	77.8355			6.29978	220.582	248.197	240.437	227.417	214.033	233.534	35.191	9.3612
1.7086	216.92	237.137	246.502	223.891	230.562	254.438	40.4914	16.1528			2.51032	356.36	332.043	348.146	323.946	339.857	365.642	109.404	78.0355			6.67272	220.745	248.355	240.592	227.572	214.192	233.702	35.351	9.5563
1.71685	276.202	267.929	260.728	283.336	289.897	296.369	43.1495	16.3237			2.79292	356.529	414.007	406.609	373.642	382.111	398.539	110.316	78.3986			6.6937	260.104	254.136	266.817	274.277	281.866	287.967	36.311	9.74025
1.78272	276.343	268.103	260.902	283.517	290.081	296.867	44.1076	16.5088			2.90545	389.529	414.182	406.78	373.853	382.301	398.69	111.253	78.5766			6.76805	260.297	254.324	266.971	274.432	282.03	288.152	37.127	9.94533
1.78915	276.526	268.434	261.087	283.692	290.269	297.046	45.0566	16.6857			3.02745	389.685	414.366	406.963	374.036	382.494	398.866	112.894	78.7285			6.82977	260.468	254.508	267.173	274.611	282.221	288.305	38.1851	10.1113
1.96473	276.696	268.606	261.27	283.878	290.439	297.262	45.9996	16.8467			3.32572	389.874	414.521	407.138	374.219	382.683	399.054	113.828	78.9085			7.0238	260.639	254.684	267.292	274.781	282.387	288.468	39.0901	10.2853
2.00323	276.87	268.777	261.441	284.063	290.618	297.443	46.9046	17.0288			3.34198	390.017	414.682	407.295	374.388	382.841	399.231	114.75	79.0886			7.8034	260.814	254.847	267.448	274.94	282.551	288.637	40.3241	10.4543
2.0496	320.99	338.85	305.953	345.786	313.515	329.919	49.6287	17.1867			3.39878	390.175	567.595	437.423	445.138	421.769	550.774	117.302	79.2756			7.89147	307.71	314.163	294.415	320.679	301.011	327.204	42.6832	10.6153
2.19597	321.229	339.037	306.17	345.934	313.652	330.442	50.5427	17.3428			3.4007	429.393	567.752	437.601	445.452	421.949	551.849	118.249	79.4285			8.05917	307.887	314.644	294.594	320.862	301.174	327.521	43.5731	10.7733
2.32443	321.396	339.214	306.426	346.114	313.811	330.612	51.4377	17.5137			3.54975	429.578	567.936	437.781	445.651	422.128	552.055	119.628	79.7354			8.16817	308.067	314.796	294.747	321.034	301.336	327.7	44.4922	10.9284
2.5446	321.552	339.402	306.58	346.309	313.975	330.984	52.3188	17.6858			3.58858	429.779	568.078	437.953	445.838	422.291	552.835	120.538	79.8985			8.34935	308.217	314.957	294.9	321.192	301.488	327.876	45.4263	11.0793
2.59187	321.711	339.583	306.733	346.485	314.137	331.169	53.2227	17.8487			3.62182	429.92	568.256	438.124	446.009	422.451	553.023	121.492	80.0775			8.68308	308.374	315.117	295.054	321.359	301.64	328.043	46.2943	11.2393
2.68987	352.118	374.705	364.164	387.445	381.249	358.054	55.9768	18.0247			3.74357	430.075	587.511	611.55	576.36	605.017	621.349	124.234	80.2435			9.06113	357.648	333.661	348.845	371.916	364.901	341.417	49.3243	11.3844
2.78795	352.295	374.866	364.545	387.622	381.454	358.218	56.8969	18.2117			4.16352	596.971	587.667	611.712	576.535	605.199	621.514	125.2	80.3905			9.0647	357.818	333.862	349.051	372.074	365.1	341.619	50.1734	11.5433
2.79568	352.467	375.045	364.722	387.832	381.665	358.36	57.8029	18.4037			4.28827	597.152	587.826	611.865	576.708	605.382	621.7	126.318	80.5686			9.94185	357.999	334	349.214	372.256	365.272	342.014	51.0624	11.7073
2.95993	352.625	375.22	364.882	388.036	381.84	358.509	58.6989	18.5868			4.35115	597.329	587.985	612.038	576.891	605.537	621.851	127.272	80.7446			10.0507	358.167	334.164	349.368	372.431	365.43	342.176	51.9395	11.8563
2.9858	352.788	375.399	365.056	388.221	382.013	358.65	59.6199	18.7648			4.81118	597.49	588.144	612.192	577.044	605.7	622.019	128.343	80.9256			11.2926	358.313	334.328	349.516	372.6	365.582	342.333	52.8475	12.0283
2.99173	467.02	460.466	446.254	438.727	474.983	452.904	62.272	18.9388			4.81722	597.657	659.83	651.658	667.055	630.051	644.568	131.679	81.2496			11.4079	419.746	380.073	403.405	411.093	387.162	396.158	55.6155	12.1963
2.9978	467.181	460.614	446.396	438.878	475.161	453.081	63.213	19.1368			4.81813	636.842	659.995	651.824	667.219	630.197	644.771	132.768	81.4216			11.9488	419.918	380.24	403.598	411.296	387.512	396.312	56.4826	12.3534
3.04085	467.372	460.782	446.577	439.044	475.329	453.274	64.139	19.3288			4.96495	637.015	660.154	652.005	667.406	630.368	644.942	134.691	81.5996			12.0123	420.1	380.408	403.779	411.444	387.685	396.481	57.4875	12.5244
3.12585	467.536	460.958	446.751	439.195	475.496	453.432	65.0921	19.5569			5.17035	637.201	660.314	652.175	667.566	630.517	645.116	135.63	81.7587			12.3012	420.27	380.578	403.936	411.618	387.847	396.656	58.9196	12.7143
3.42517	467.68	461.117	446.926	439.354	475.685	453.58	66.171	19.7388			5.30872	637.371	660.487	652.348	667.708	630.67	645.29	137.057	81.9466			13.0837	420.451	380.745	404.095	411.771	387.988	396.81	59.7766	12.8834
3.4358	489.524	581.727	587.749	593.536	575.011	481.194	69.0721	19.9199			5.32533	637.541	688.004	714.498	721.566	695.367	680.582	142.011	82.1286			13.103	433.249	551.6	449.12	454.902	426.762	562.664	63.1748	13.0584
3.69008	489.673	581.896	587.913	593.717	575.176	481.378	70.0152	20.1348			5.37172	704.085	688.153	714.664	721.733	695.562	680.741	143.391	82.2956			13.1365	433.415	551.756	449.266	455.087	426.941	562.991	64.1047	13.2204
3.92035	489.842	582.032	588.091	593.885	575.353	481.558	70.8702	20.3228			5.38987	704.256	688.361	714.843	721.917	695.739	680.92	144.496	82.4316			13.6992	433.595	552.313	449.444	455.265	427.117	563.308	64.9488	13.4074
4.04408	490.002	582.177	588.259	594.038	575.508	481.728	71.7573	20.5189			5.41425	704.418	688.512	715.009	722.075	695.899	681.056	145.519	82.9406			13.9792	433.744	552.607	449.601	455.453	427.274	563.463	65.7868	13.6114
4.0998	490.146	582.314	588.397	594.212	575.638	481.891	72.7233	20.6769			5.46258	704.757	688.667	715.18	722.258	696.061	681.22	147.908	83.1146			14.0591	433.905	552.753	449.738	455.594	427.418	564.538	66.6928	13.7572
4.14915	603.911	1122.88	1066.91	1103.13	1136.05	1077.09	74.0554	20.8618			5.63828	704.938	739.999	730.303	889.424	869.411	748.957	152.255	83.2726			14.0635	594.882	574.294	633.255	617.119	583.5	605.676	69.8179	13.9553
4.15498	604.081	1123.04	1067.04	1103.28	1136.19	1077.24	74.2113	21.0718			5.64917	876.97	740.149	730.472	889.584	869.586	749.101	153.109	83.4497			14.2503	595.049	574.442	633.66	617.313	583.831	605.859	70.827	14.1203
4.30935	605.559	1123.23	1067.44	1103.45	1136.41	1077.73	74.3823	21.2317			5.80358	877.127	740.323	730.65	889.887	870.011	749.306	154.061	83.6167			14.3636	595.254	574.616	633.828	617.623	583.991	606.017	71.713	14.3044
4.3292	605.722	1123.38	1068.23	1103.74	1136.58	1077.9	74.5613	21.4128			5.80837	877.578	740.482	730.831	890.019	870.162	749.49	156.245	83.8187			14.8406	595.409	574.764	633.987	617.794	584.155	606.164	72.754	14.4893
4.35372	607.422	1123.82	1068.38	1104.91	1136.74	1078.74	74.7303	21.6039			5.97575	878	740.647	730.981	892.762	870.308	749.694	157.426	84.1517			15.5171	595.562	574.926	634.142	617.973	584.334	606.31	73.78	14.6543
4.4369	1178.76		1168.14	1158.65	1142.84	1149.33	75.5814	21.7949			6.085	878.152	945.467	919.238	900.382	927.77	954.773	160.974	84.3416			15.5928	670.554	644.133	984.87	690.321	657.857	965.615	76.8751	14.8125
4.91758	1178.96		1168.32	1158.82	1143.14	1149.56	76.4843	21.9879			6.15715	934.989	946.494	919.427	900.532	927.936	954.955	161.951	84.5157			15.6601	670.701	644.417	985.185	690.5	658.048	966.774	77.8781	14.9683
5.09697	1179.17		1168.51	1158.97	1143.31	1149.69	77.3893	22.1969			6.1618	935.172	946.651	919.619	900.884	928.13	955.112	164.11	84.8697			15.8869	670.89	644.547	985.353	691.085	658.214	967.394	78.91	15.1544
5.21545	1179.46		1168.68	1159.17	1143.5	1149.93	78.2974	22.4008			6.25875	935.382	946.806	919.947	901.034	928.293	955.404	166.126	85.0487			15.8928	671.064	644.706	986.203	692.346	658.375	967.692	79.7972	15.3264
5.36557	1180.04		1168.81	1159.61	1143.64	1150.06	79.2474	22.5839			6.268	936.51	946.944	920.087	901.228	928.442	955.555	167.136	85.3807			16.0729	671.202	644.898	986.975	692.488	658.539	970.694	80.8122	15.5354
5.37157							82.1475	22.7588			6.28603	936.658		966.398	1008.55	978.95		168.255	85.5747			16.4133	1034.79			1023.17	1001.53	1014.19	82.2122	15.7074
5.38872							83.0375	22.9449			6.3499	986.9		966.597	1008.71	979.106		168.457	85.7267			16.6082	1034.96			1023.35	1001.92	1014.39	82.3822	15.8644
5.53773							83.9516	23.119			6.6975	987.094		966.818	1008.93	979.295		168.578	85.9097			16.7632	1035.44			1023.81	1002.24	1015.15	82.5543	16.0544
5.5639							84.8946	23.2869			6.814	987.603		967.095	1009.45	979.459		168.876	86.0897			16.9183	1035.62			1024.27	1002.82	1015.31	82.7402	16.2335
5.91308							85.8256	23.4629			6.98567	988.242		967.244	1009.63	979.62		169.065	86.2738			16.9372	1035.76			1024.42	1003.28	1015.88	82.9262	16.3964
5.91838							88.5136	23.6279			7.00617	988.368						169.973	86.4487			16.9664							83.7972	16.5584
5.92125							89.6477	23.7998			7.04333							170.82	86.6197			17.0237							84.9803	16.7165
6.0439							90.5258	24.0239			7.28247							171.719	86.7938			17.1769							85.8573	16.8754
6.26663							91.3768	24.1929			7.4051							172.599	86.9668			17.4077							86.7904	17.0404
6.31043							92.3587	24.3769			7.51888							173.792	87.1308			17.5424							88.1494	17.2335
6.5886							95.1868	24.5629			7.52693							174.681	87.2947			17.6547							91.5305	17.3915
6.7611							96.1418	24.734			7.59253							174.906	87.4618			17.9731							92.5685	17.5565
6.76858							97.0999	24.9249			7.90367							175.099	87.6388			18.0775							93.4785	17.7255
6.8372							98.1179	25.1259			8.08543							175.306	87.8167			18.1824							94.4585	17.8954
6.85055							99.06	25.319			8.10073							175.523	87.9848			18.3819							95.4896	18.0865
7.0783							101.754	25.52			8.1377							176.526	88.1558			18.7849							98.2497	18.2744
7.1014							102.701	25.7199			8.17015							177.472	88.3328			18.9277							99.2687	18.4455
7.1098							103.663	26.082			8.43125							179.155	88.5208			19.024							100.174	18.6244
7.2694							104.571	26.269			8.55268							180.081	88.7078			19.1489							100.964	18.8114
7.4275							105.5	26.453			8.64632							181.035	88.8478			19.2756							101.756	18.9984
7.61583							108.091	26.6779			8.93308							183.42	89.0188			19.4027							104.392	19.1615
7.7164							108.964	26.8499			9.1733							184.608	89.1438			19.6448							105.31	19.3455
7.78902							109.8	27.003			9.2034							186.108	89.3248			20.3529							106.38	19.5126
7.80828							111.017	27.179			9.2064							187.145	89.6208			20.3613							107.432	19.6915
7.87723							111.835	27.365			9.2388							188.056	89.8228			20.6546							108.338	19.8715
7.99695							114.321	27.5691			9.53085							190.636	90.0139			20.7234							111.042	20.0665
8.02587							114.49	27.7551			9.5363							191.72	90.2018			20.8141							111.922	20.2365
8.14162							114.692	27.969			9.6907							192.768	90.3628			20.955							112.846	20.4155
8.29383							114.876	28.161			9.69582							194.002	90.5438			20.9787							113.764	20.6026
8.30723							115.069	28.3521			9.6975							195.075	90.7319			21.0884							114.658	20.7856
8.5302							115.985	28.5471			9.70017							198.466	90.9147			21.4574							115.857	20.9796
8.55033							117.203	28.721			9.7793							199.551	91.5779			21.542							116.048	21.1596
8.5682							118.434	28.922			9.81532							201.299	91.7609			21.6743							116.254	21.3436
8.64035							119.251	29.12			10.049							202.615	91.9329			21.8065							116.44	21.5296
8.66855							120.196	29.303			10.0712							203.87	92.0958			22.2113							116.62	21.6786
8.67775							122.808	29.49			10.241							207.199	92.4649			22.5101							117.524	21.8455
8.69293							123.714	29.6641			10.5183							208.025	92.808			22.7415							118.37	22.0246
8.91178							124.651	29.8341			10.5852							209.159	92.9679			23.0395							119.37	22.1927
8.99225							125.566	30.0111			10.7592							211.72	93.1259			23.6384							120.274	22.3876
9.15005							126.526	30.1841			10.7654							212.677	93.2919			24.3332							121.156	22.5545
9.20843							128.918	30.3661			10.9187							216.337	93.4599			24.3723							123.94	22.7186
9.21485							129.954	30.5551			10.9292							217.414	93.6279			24.702							124.724	22.8786
9.36228							130.86	30.722			11.0037							218.356	93.7939			24.9525							125.537	23.0366
9.37748							131.947	30.9011			11.026							219.457	93.9699			25.2559							126.712	23.2036
9.55025							133.352	31.0931			11.0443							220.399	94.1399			25.4112							127.729	23.3736
9.66418							136.296	31.298			11.4082							223.199	94.3149			25.5047							128.985	23.5296
9.78388							137.212	31.4791			11.4208							224.125	94.4889			25.6965							129.169	23.7015
10.0124							138.373	31.6571			11.5036							225.229	94.6559			26.1422							129.328	23.8736
10.1165							139.505	31.8462			11.6586							226.299	94.843			26.3747							129.667	24.0427
10.2762							140.645	32.1062			11.6618							227.362	95.0269			27.0111							129.839	24.2247
10.3133							142.67	32.2771			11.6629							230.351	95.195			27.6929							130.892	24.3787
10.3405							142.878	32.4552			11.706							231.268	95.3719			27.7535							132.382	24.5687
10.3951							143.051	32.6382			11.9297							232.361	95.555			27.8782							133.733	24.8447
10.5226							143.245	32.8141			12.1235							233.334	95.898			28.069							134.614	25.0237
10.5486							143.438	32.9991			12.2754							234.588	96.0779			28.8747							135.964	25.1967
10.6399							144.36	33.1602			12.2808							237.449	96.269			29.1564							138.85	25.3836
10.7743							145.29	33.3261			12.2839							238.357	96.449			29.1778							139.752	25.5767
11.049							146.396	33.4952			12.2848							239.266	96.632			29.2266							140.684	25.7737
11.2949							147.174	33.6652			12.2901							240.368	96.8191			29.3023							141.577	26.1057
11.8693							148.235	33.8412			12.2917							241.397	97.0021			29.8065							142.612	26.2687
12.5023							150.723	34.0272			12.4863							244.479	97.1761			29.8098							145.263	26.4647
12.7115							151.778	34.2132			12.6754							245.387	97.361			29.8176							146.172	26.6457
12.8085							152.677	34.4012			12.7492							246.432	97.562			30.3774							147.109	26.8217
12.8809							153.603	34.5852			12.8029							247.382	97.749			30.5609							148.064	27.0017
12.9835							154.544	34.7702			12.9434							248.77	97.9421			30.8241							148.912	27.1927
13.1481							157.378	34.9572			13.0985							251.602	98.1281			31.0465							151.381	27.3747
13.4942							158.331	35.1312			13.1034							252.538	98.319			31.1137							152.249	27.5667
13.5645							159.293	35.2991			13.235							254.871	98.525			31.1857							153.154	27.7576
14.2327							160.417	35.4823			13.5364							255.929	98.7051			31.5733							154.013	27.9497
14.2433							161.32	35.6292			13.5446							256.953	98.8711			31.6704							154.928	28.1327
14.2482							164.393	35.8252			13.577							259.36	99.046			31.8484							157.79	28.3267
14.2505							165.352	35.9862			13.6134							259.557	99.214			32.02							159.22	28.5027
14.7978							166.264	36.1572			13.9126							259.742	99.3751			32.0669							160.069	28.6848
14.8501							167.159	36.3183			14.117							259.902	99.7251			32.4624							161.11	28.8488
15.267							168.107	36.4903			14.3544							260.091	99.9292			32.5558							162.012	29.0107
15.2706							170.864	36.6632			14.3863							261.319	100.243			32.7334							164.786	29.1668
15.4379							171.748	36.8463			14.5168							265.036	100.402			32.8441							165.586	29.3228
15.4552							172.659	37.0252			14.52							266.361	100.567			32.8505							166.568	29.4847
16.1383							173.653	37.2022			14.5277							267.456	100.735			32.9222							167.921	29.6378
16.1828							174.565	37.3663			14.5516							268.26	101.069			33.0237							169.412	29.7868
16.3476							177.238	37.5373			14.7577							271.835	101.25			33.3693							172.192	29.9447
17.0425							178.191	37.6943			14.7833							272.784	101.441			33.5172							173.49	30.1168
17.0932							179.354	37.8582			14.7977							274.751	101.613			33.7697							174.906	30.2778
17.2511							180.456	37.9933			15.221							275.584	101.809			33.907							176.059	30.4348
17.6498							181.396	38.1493			15.2265							276.474	101.981			34.0405							177.115	30.6188
17.6515							184.465	38.3133			15.9858							279.253	102.358			34.1783							180.038	30.8188
17.6543							185.465	38.4873			16.014							280.49	102.547			34.234							180.93	30.9998
17.6827							186.404	38.6733			16.0328							281.38	102.732			34.4298							181.807	31.1718
17.7152							187.387	38.8683			16.1708							282.472	102.929			34.5037							182.973	31.3617
17.9201							188.319	39.0463			16.3644							283.608	103.135			34.674							184.048	31.5449
18.4638							190.894	39.2313			16.8844							286.697	103.317			35.1168							186.699	31.7298
18.6087							191.952	39.4073			17.1044							287.592	103.494			35.1433							187.567	31.9139
18.8886							192.903	39.5823			17.1215							289.006	103.689			35.817							188.449	32.0808
19.0064							193.866	39.7623			17.4272							289.948	103.85			36.1993							189.293	32.2488
19.1624							194.832	39.9543			17.6349							292.087	104.046			36.7552							190.169	32.4348
19.2132							197.769	40.1334			18.2798							294.456	104.916			36.8638							191.667	32.6088
19.2336							198.72	40.3134			18.485							294.636	105.086			37.4519							191.828	32.8018
19.3953							199.611	40.4913			18.5093							294.987	106.437			37.7818							191.998	32.9799
19.4992							200.632	40.6763			18.5401							295.32	106.617			38.1153							192.176	33.1579
19.5789							201.537	40.8424			18.7236							295.506	106.804			38.1238							192.348	33.3428
19.5844							204.458	41.0273			18.7321							296.668	106.996			38.1835							193.193	33.5439
19.9301							205.597	41.2013			18.7403							297.924	107.151			38.8546							194.112	33.7259
19.9918							206.527	41.3963			18.9752							300.358	107.344			39.0086							195.945	33.9099
20.0726							207.642	41.5884			18.9792							301.803	107.503			39.2599							196.788	34.1029
20.193							208.551	41.7683			18.9856							302.704	107.69			39.7787							197.827	34.3149
20.2579							209.494	41.9494			19.0549							306.5	107.869			40.3471							201.487	34.5059
20.5447							209.683	42.1263			19.1778							307.874	108.28			40.556							202.319	34.6759
20.7349							209.879	42.3043			19.1791							308.874	108.66			40.6321							203.84	34.844
20.8593							210.064	42.4744			19.1812							310.78	108.846			40.7736							204.732	35.02
20.904							210.27	42.6454			19.1833							312.938	109.032			41.003							205.824	35.1909
20.9164							211.147	42.8115			19.3012							316.581	109.233			41.2209							208.188	35.3509
21.191							212.227	42.9804			19.3035							317.696	109.404			41.3959							209.052	35.5099
21.2096							213.131	43.1494			19.3064							318.65	109.585			41.8976							209.9	35.6679
21.2618							214.033	43.3323			19.3108							319.751	109.768			42.022							211.049	35.829
21.4347							215.107	43.5055			19.5385							321.5	109.962			42.1818							211.897	35.9899
21.4377							217.816	43.6904			19.6168							324.823	110.152			42.1855							215.037	36.3109
21.535							218.738	43.8944			19.6212							326.011	110.316			42.3747							215.906	36.4779
21.8264							219.629	44.1075			19.6649							326.948	110.484			42.6054							216.784	36.615
22.021							220.878	44.2894			19.6708							328.633	110.672			42.9016							217.936	36.7989
22.1551							222.195	44.4735			19.7558							330.449	110.86			42.9077							218.818	36.945
22.1677							224.76	44.6824			19.7579							332.889	111.052			42.9682							221.572	37.127
22.1776							225.692	44.8654			19.8545							333.753	111.253			43.1394							222.9	37.286
22.1837							226.611	45.0565			19.9238							335.361	111.433			43.1473							223.918	37.482
22.4256							227.535	45.2514			20.073							336.284	111.628			43.3167							224.845	37.6559
22.6072							228.44	45.4385			20.1055							337.207	112.171			43.507							225.71	37.843
22.9548							231.396	45.6454			20.1676							340.691	112.56			43.9888							228.391	38.185
22.9826							232.311	45.8214			20.2496							341.592	112.893			44.427							229.224	38.361
23.0662							233.245	45.9995			20.3755							343.825	113.061			44.514							230.126	38.5271
[truncated: 9,496 more rows]

## Sheet: Cell4
Cell4 Day1	Citric_Acid	MSG	NaCl	Quinine	Sucrose	Artificial Saliva	Rinse	Lick			Cell4 Day2	Citric_Acid	MSG	NaCl	Quinine	Sucrose	Artificial Saliva	Rinse	Lick
[truncated: 15,224 more rows]

[truncated: 9 more sheets: Cell5, Cell6, Cell7, Cell8, Cell9, Cell10, Cell11, Cell12, Cell13]
