# Supplementary material for: Spontaneous Changes in Taste Sensitivity of Single Units Recorded over Consecutive Days in the Brainstem of the Awake Rat
Source: PLoS One. 2016 Aug 1;11(8):e0160143. doi: 10.1371/journal.pone.0160143 (PMC4968845; doi:10.1371/journal.pone.0160143)
Supplement: S3 File — Waveform templates for all neurons used to calculate which neurons met the “same unit” criterion. Each neuron is separated into columns with consecutive days placed adjacent to each other. Neurons that met “same unit” criterion are indicated with the cell number (in red) in which they appear in Table 1 (NTS) or Table 2 (PbN). Each waveform is broken into 32 points evenly distributed through an 800 ms window in chronological descending order. (XLSX) [file pone.0160143.s003.xlsx]

## Sheet: Legend
	Legend for the following tabs:
	Each tab holds waveform data that were used to create a correlation matrix. The correlation matrix was used to determine the probability that a unit was held on the same wire across days.
	Cells labeled in RED are waveform data that were from the same unit across days.

## Sheet: NTS
	Cell 1				Cell 2				Cell 3				Cell 4				Cell 5			Cell 6			Cell 7			Cell 8			Cell 9			Cell 10			Cell 11			Cell 12			Cell 13
	Day 1	Day 2	Day 3		Day 1	Day 2	Day 3		Day 1	Day 2	Day 3		Day 1	Day 2	Day 3		Day 1	Day 2		Day 1	Day 2		Day 1	Day 2		Day 1	Day 2		Day 1	Day 2		Day 1	Day 2		Day 1	Day 2		Day 1	Day 2		Day 1	Day 2
	-70.481	-66.6672	-67.0147		-0.0153662	-1.99433	-0.548226		0.987593	0.438796	1.13972		1.37329	15.4855	-2.02825		-3.84522	-4.18527		-12.4512	-11.4258		-3.66211	2.01416		0.244141	1.64795		-1.58793	-3.71427		-43.5556	-41.6579		-4.98047	2.02825		-7.8125	-9.92839		-19.9219	-16.9922
	-133.088	-136.787	-139.794		-0.379658	-2.33588	-0.919773		1.7302	1.00849	2.1014		1.28174	15.904	-2.25361		-4.21143	-5.02232		-24.6582	-25.4883		-3.66211	1.83105		0.244141	1.83106		-1.8075	-4.09786		-86.5688	-83.2911		-4.83398	1.35216		-8.78906	-10.9049		-22.4121	-19.1895
	-205.462	-228.893	-246.488		-0.637976	-2.53195	-1.11568		3.023	1.9821	3.63423		1.92261	16.4272	-2.36629		-4.76074	-5.65011		-28.0762	-33.9844		-4.39453	1.64795		0.488281	1.83106		-2.00387	-4.47903		-145.65	-139.565		-3.66211	0.338041		-10.5794	-12.6953		-26.5137	-22.2656
	-267.85	-310.895	-352.364		-0.731747	-2.58982	-1.13963		5.46331	3.78626	6.12055		4.02832	17.6828	-2.25361		-5.49316	-6.90569		0.244141	-11.4258		-5.12695	1.46484		0.976563	2.38037		-2.15515	-4.84785		-204.383	-194.229		-1.02539	-0.901442		-12.8581	-15.2995		-32.2266	-27.3926
	-318.154	-363.97	-424.051		-0.620182	-2.55834	-1.04268		10.1476	7.27775	10.2853		6.95801	19.4615	-2.81701		-6.95801	-9.62612		77.6367	67.0898		-5.85938	0.915527		3.41797	4.57764		-2.10403	-4.94819		-251.36	-238.376		1.31836	-3.04237		-16.4388	-19.8568		-40.5762	-36.3281
	-362.737	-394.413	-454.251		-0.331555	-2.57581	-0.864202		17.6042	12.9214	16.361		6.50024	19.2522	-6.8735		-12.6343	-19.043		185.547	191.602		-7.32422	0.366211		7.08008	7.87354		-1.37954	-4.21922		-284.527	-274.64		-3.22266	-9.1271		-23.112	-29.9479		-53.7598	-52.002
	-385.114	-402.637	-443.8		-0.297061	-3.29099	-0.965757		25.6562	19.1299	22.4644		-5.0354	10.5678	-20.0571		-29.48	-44.9916		264.648	298.535		-9.52148	-0.549316		1.70898	3.2959		0.104769	-2.95805		-294.463	-296.393		-23.877	-25.4657		-38.5742	-51.1068		-74.1211	-75
	-346.674	-362.392	-380.48		-2.23803	-6.8849	-3.05392		28.9024	21.8766	24.3461		-33.6914	-13.7068	-46.6496		-63.9038	-92.0759		257.08	309.668		-13.916	-2.74658		-34.9121	-28.0151		-0.163972	-4.36806		-258.688	-277.934		-66.0645	-57.805		-70.1497	-87.0768		-100.781	-102.539
	-226.582	-248.05	-252.744		-10.0453	-17.6661	-11.0508		21.6882	16.7725	17.5298		-74.4324	-52.002	-82.0312		-110.046	-148.577		157.471	203.027		-26.3672	-8.97217		-118.896	-101.44		-9.0596	-15.2326		-163.875	-198.172		-120.264	-101.3		-118.49	-131.022		-128.32	-128.906
	-47.3073	-69.1847	-72.2061		-28.2803	-39.6412	-29.3208		2.82174	2.32957	1.16043		-107.025	-89.3555	-109.187		-151.978	-191.476		16.8457	32.8125		-61.5234	-25.2686		-224.365	-200.134		-35.6233	-42.5259		-26.3457	-66.5703		-160.107	-135.78		-167.969	-164.551		-148.096	-147.949
	142.439	132.75	129.655		-57.5471	-71.6793	-57.8747		-22.9721	-18.8868	-20.1832		-109.406	-104.109	-108.624		-175.415	-206.543		-102.539	-119.238		-135.132	-56.3965		-284.668	-269.714		-80.8955	-84.2034		117.01	82.0386		-158.936	-137.921		-193.848	-169.596		-154.248	-156.299
	296.22	307.877	314.196		-91.5212	-106.192	-89.972		-48.456	-42.1471	-40.0158		-76.6296	-83.3915	-75.3831		-178.345	-197.335		-168.213	-203.32		-242.798	-99.2432		-246.094	-257.263		-126.067	-122.124		231.942	209.868		-111.328	-100.285		-181.641	-143.555		-146.338	-153.076
	385.586	417.062	442.571		-119.841	-133.682	-116.255		-67.7271	-62.3125	-55.1497		-24.8108	-34.947	-24.0009		-169.189	-177.246		-186.035	-221.191		-344.604	-140.808		-121.582	-159.302		-138.86	-130.761		299.508	291.06		-38.0859	-37.4099		-138.184	-99.4466		-127.588	-139.014
	407.684	448.483	492.42		-133.812	-147.525	-130.323		-77.3388	-73.8565	-65.5197		22.1558	18.3105	23.6629		-155.273	-155.064		-177.734	-203.32		-398.438	-167.542		22.9492	-25.6348		-100.191	-97.8102		318.188	318.662		30.3223	26.1418		-83.3333	-53.7109		-102.246	-115.723
	383.163	422.34	474.514		-129.888	-144.801	-129.54		-76.6416	-72.681	-69.4905		50.6287	56.6057	53.4105		-138.062	-132.464		-161.133	-176.953		-391.846	-176.697		125	84.5947		-23.2655	-35.2937		301.62	305.243		74.4141	72.0027		-34.0169	-15.625		-73.2422	-85.2539
	340.677	373.466	423.765		-109.812	-125.288	-113.07		-68.0409	-60.5636	-64.1056		61.1572	74.0792	64.9038		-115.906	-107.143		-142.822	-152.051		-340.942	-171.57		166.992	143.555		56.2703	30.0775		269.349	272.947		92.5781	96.0036		4.55729	14.3229		-42.9199	-50.9766
	299.485	326.938	371.666		-78.4635	-91.1594	-81.8691		-55.0935	-45.0253	-50.3567		61.4319	76.3811	65.1292		-87.7075	-79.1016		-122.803	-128.613		-262.573	-153.259		168.945	159.119		107.635	76.1143		235.722	239.218		93.8965	103.328		35.1562	39.388		-13.4766	-16.9922
	264.299	288.882	329.355		-40.9858	-46.7838	-39.9939		-40.0194	-32.2993	-33.9269		58.2275	71.882	60.96		-55.6641	-50.6417		-102.051	-104.883		-160.4	-117.554		156.494	153.442		123.044	96.4139		206.217	210.236		87.8906	101.75		61.0352	60.7096		12.7441	12.3047
	232.259	254.874	292.818		-1.0419	2.27002	5.93485		-23.7035	-22.3051	-20.2321		53.833	65.3948	55.326		-22.522	-23.019		-82.2754	-82.9102		-39.5508	-62.6221		142.822	141.907		114.292	97.614		179.955	184.532		79.541	96.0036		81.7057	76.6602		33.9844	34.5703
	201.231	221.442	256.771		38.5005	50.2338	49.1514		-7.33832	-11.5772	-10.6969		48.3398	58.2799	49.0159		10.0708	4.60379		-65.1855	-64.1602		83.4961	4.02832		127.93	128.54		97.2777	89.646		155.284	159.939		70.166	88.0033		93.5872	85.2865		49.9512	49.8047
	172.122	189.621	221.326		73.6486	91.2564	84.2893		7.16549	1.16527	-3.43916		42.2058	50.851	42.1424		40.2832	31.808		-51.0254	-49.2188		189.697	68.6646		110.84	112.976		80.7914	78.8085		132.288	136.629		60.2051	78.8762		95.7031	86.7513		61.084	59.1797
	146.556	161.758	189.416		99.4635	120.075	107.655		18.3935	13.944	3.96883		36.1633	43.8407	35.7197		65.5518	56.7104		-39.0625	-37.207		269.165	120.667		93.2617	96.3135		66.0714	67.1448		111.899	115.856		50.6836	69.5237		91.1458	83.3333		67.5293	64.4531
	124.757	138.306	162.353		112.996	134.297	118.023		26.3703	24.4307	12.4643		31.0364	37.6674	30.0856		82.3975	75.1256		-28.5645	-26.6602		322.998	156.555		77.6367	80.9326		51.9833	55.0758		94.3973	98.0659		42.4805	60.8474		83.9844	77.7995		69.873	66.7969
	105.743	117.948	139.014		115.481	135.912	117.504		32.1274	32.0893	21.4076		26.825	32.6451	25.4657		90.4541	84.7517		-19.5312	-17.2852		351.562	176.331		65.1855	68.1152		38.575	43.2605		79.2307	82.6596		35.7422	53.1851		77.1484	71.7773		68.8477	66.6504
	88.588	99.4366	117.81		111.105	129.779	110.548		36.5568	37.6786	29.6852		23.2544	28.4598	21.6346		91.1865	87.0536		-11.7188	-9.66797		353.76	181.641		54.9316	57.4951		26.9277	32.5811		65.7495	68.8781		30.0293	46.4243		71.2891	66.0807		65.4785	64.5996
	73.0305	82.4948	98.2074		103.923	120.454	101.364		39.805	41.7577	36.4547		20.05	24.7977	18.2542		88.2568	85.1702		-5.37109	-3.51562		332.52	174.866		46.1426	48.3398		17.6463	23.4947		53.6676	56.4241		25.0488	40.4522		65.5924	60.5469		61.377	61.377
	59.183	67.3594	80.4882		95.9928	110.3	92.1081		41.5521	44.1212	41.1358		17.2119	21.4495	15.3245		83.4961	81.6127		0	1.46484		298.462	160.583		37.8418	40.1001		10.3487	15.8913		42.9189	45.3313		20.8008	35.0436		60.0586	55.6641		57.2754	57.7148
	47.0363	54.0696	64.8331		87.7712	99.8937	83.1386		41.5903	44.3267	43.2856		14.74	18.7291	12.9582		78.3691	78.0552		4.63867	5.85938		262.573	143.555		30.7617	32.959		4.32579	9.465		33.4001	35.6017		17.1387	30.311		54.6875	51.4323		53.7598	54.0527
	36.324	42.3318	50.9963		79.3283	89.3464	74.2673		40.0815	42.3864	42.8258		12.7258	16.3225	11.0427		73.0591	74.0792		8.54492	9.375		231.079	126.892		24.9023	26.9165		-0.797013	4.03854		24.9338	27.0506		14.0625	26.2545		50.293	47.526		50.6836	50.6836
	26.7391	31.809	38.5818		70.9393	79.0003	65.5787		37.4124	38.8954	40.2974		10.8948	14.3345	9.46514		67.9321	70.1032		11.7188	12.0117		203.979	111.694		20.2637	21.9727		-5.02951	-0.428559		17.3578	19.4186		11.5723	22.7614		46.7122	44.1081		47.7539	47.6074
	18.1263	22.3229	27.3496		62.942	69.2915	57.3911		33.9855	34.6462	36.6348		9.24683	12.6604	8.0003		63.1714	66.1272		14.4043	14.3555		178.711	97.4121		16.1133	17.7612		-8.32793	-4.00611		10.5982	12.5245		9.52148	19.4937		43.457	40.6901		45.2637	44.8242
	10.429	13.8096	17.243		55.4984	60.4332	49.9073		30.1747	30.2474	32.5765		7.87354	11.1956	6.64814		58.96	62.1512		16.6016	16.1133		154.907	84.0454		12.4512	14.2822		-10.7897	-6.85659		4.59539	6.29093		7.76367	16.564		40.6901	37.5977		43.0664	42.041
	Units That Are Part of Correlation Matrix but Did Not Meet Criterion For Same Unit Different Day
	TA72 112409	TA72 112609	TA97 032310	TA97 032410	TM81 041811	TM81 041911	OL30 040411 ch6b	OL30 040511 ch6a	OL30 041511 ch4	OL30 041611 ch4	OL30 041911 ch4	OL30 042011 ch4	otc55012913-05ch6	otc60032313-02ch4a	otc60032413-01ch4a
	-0.305329	-0.100441	-43.5556	-41.6579	-1.35352	-1.54688	-3.05176	-3.34821	-0.915527	-0.585938	-0.878906	-0.418527	0.366211	-3.71845	-6.5918
	-0.253218	0.0118772	-86.5688	-83.2911	-1.5791	-1.54688	-3.41797	-3.976	-0.732422	-0.585938	-0.732422	-0.209263	0.732422	-4.28185	-7.56836
	-0.113907	0.20629	-145.65	-139.565	-1.80469	-1.46094	-3.78418	-4.60379	-0.366211	-0.585938	-0.439453	0.209263	2.31934	-5.07061	-9.15527
	0.139004	0.49573	-204.383	-194.229	-2.14307	-1.54688	-4.15039	-5.44085	0	-0.292969	0	0.62779	6.71387	-6.3101	-11.3525
	0.65925	1.13465	-251.36	-238.376	-2.70703	-1.97656	-4.5166	-6.06864	1.09863	0.732422	0.732422	1.88337	12.5732	-8.90174	-15.5029
	2.18295	3.06133	-284.527	-274.64	-3.38379	-2.49219	-4.88281	-6.90569	4.57764	3.95508	3.22266	6.69643	13.5498	-14.8738	-25.8789
	5.9212	7.55635	-294.463	-296.393	-4.17334	-3.35156	-5.49316	-7.32422	14.8315	12.5977	11.1328	19.6708	-1.95312	-28.1701	-48.2178
	11.1205	13.649	-258.688	-277.934	-5.97803	-4.98438	-8.42285	-8.16127	32.0435	26.5137	26.6602	42.0619	-41.1377	-51.4949	-82.7637
	12.1323	15.1459	-163.875	-198.172	-11.9561	-9.10938	-19.6533	-13.1836	43.9453	36.1816	39.2578	56.9196	-93.5059	-82.7073	-119.629
	-0.749559	1.46863	-26.3457	-66.5703	-28.0854	-19.4219	-48.3398	-31.1802	22.1558	19.1895	20.0684	27.2042	-129.639	-116.737	-144.287
	-33.925	-34.5824	117.01	82.0386	-58.0884	-42.1953	-94.9707	-73.2422	-56.5796	-44.2383	-52.1484	-69.6847	-123.169	-146.71	-148.926
	-79.208	-85.0614	231.942	209.868	-93.3926	-78.8047	-144.287	-136.858	-170.654	-140.039	-151.758	-198.591	-74.8291	-164.288	-136.719
	-112.686	-125.638	299.508	291.06	-110.312	-113.609	-173.95	-199.847	-247.559	-212.842	-214.307	-280.204	-11.1084	-162.034	-115.112
	-111.833	-132.542	318.188	318.662	-88.9937	-119.023	-171.143	-234.375	-225.586	-209.033	-193.066	-259.905	39.1846	-138.597	-89.5996
	-74.9308	-101.685	301.62	305.243	-33.3867	-82.4141	-140.015	-228.097	-111.511	-126.123	-101.367	-154.436	64.209	-100.623	-62.0117
	-21.4788	-49.6856	269.349	272.947	30.9053	-18.4766	-93.6279	-187.709	28.0151	-10.2539	5.71289	-26.5765	69.7021	-58.5938	-33.0811
	25.4101	1.8581	235.722	239.218	77.376	44	-48.8281	-129.116	126.526	83.2031	79.1016	64.4531	67.1387	-20.3951	-5.49316
	54.7697	40.517	206.217	210.236	96.7764	85.3359	-16.2354	-70.3125	163.147	129.492	107.959	103.376	63.1104	11.0427	17.7002
	68.5461	64.5723	179.955	184.532	95.6484	103.383	4.88281	-24.4838	158.386	138.135	109.57	109.863	58.2275	36.0577	34.668
	72.8772	76.9773	155.284	159.939	85.4971	105.703	25.1465	7.53348	140.259	130.225	103.418	107.352	51.8799	56.0021	46.3867
	71.6707	80.7804	132.288	136.629	73.4282	99.3438	53.3447	35.9933	122.681	118.652	96.5332	104.422	44.6777	71.552	54.9316
	66.397	78.4314	111.899	115.856	61.8105	88.5156	87.6465	72.6144	105.469	105.908	87.7441	99.4001	37.9639	82.3693	61.2793
	58.3394	72.3463	94.3973	98.0659	50.5312	75.5391	117.188	118.025	86.792	90.9668	76.0254	90.4018	32.7148	88.116	65.1855
	49.3712	64.7435	79.2307	82.6596	39.9287	62.6484	132.69	159.877	67.749	74.707	63.4277	79.1016	28.5645	89.0174	65.918
	41.0658	57.0379	65.7495	68.8781	30.7925	51.0469	134.155	184.57	51.2695	59.7656	52.2949	69.0569	24.9023	86.4258	63.8428
	33.9337	49.705	53.6676	56.4241	23.1226	41.4219	128.052	188.756	38.269	47.3145	43.3594	60.4771	21.4844	81.8059	60.1807
	27.7093	42.7509	42.9189	45.3313	17.0317	33.4297	119.995	180.176	27.832	36.9141	35.7422	53.3622	18.6768	76.2846	56.2744
	22.082	36.2052	33.4001	35.6017	11.9561	26.7266	111.816	167.62	18.6768	27.832	28.8574	46.4565	16.3574	70.5379	52.4902
	17.0286	30.2362	24.9338	27.0506	7.55713	21.0547	103.394	155.692	10.6201	19.6289	22.4121	39.76	14.4043	64.9038	48.9502
	12.685	24.9669	17.3578	19.4186	3.83496	16.1562	94.2383	143.764	3.84522	12.7441	16.9922	33.9007	12.6953	59.4952	45.6543
	9.09834	20.3492	10.5982	12.5245	0.676758	12.0312	84.9609	130.999	-1.28174	7.03125	12.4512	29.0876	11.2305	54.5373	42.4805
	6.1307	16.2479	4.59539	6.29093	-1.80469	8.25	76.0498	117.606	-5.31006	2.34375	8.64258	24.9023	9.76562	49.9174	39.6729

## Sheet: PbN
	Cell 1					Cell 2				Cell 3				Cell 4			Cell 5			Cell 6			Cell 7			Cell 8			Cell 9			Cell 10			Cell 11			Cell 12			Cell 13
	Day 1	Day 2	Day 3	Day 4		Day 1	Day 2	Day 3		Day 1	Day 2	Day 3		Day 1	Day 2		Day 1	Day 2		Day 1	Day 2		Day 1	Day 2		Day 1	Day 2		Day 1	Day 2		Day 1	Day 2		Day 1	Day 2		Day 1	Day 2		Day 1	Day 2
	-1.11607	1.52588	-0.466087	-1.40115		-1.38623	-1.38623	-2.12012		-0.417969	-0.313477	-0.0976562		24.1699	41.0156		-1.56947	-1.46484		0.137329	-0.228882		-1.14941	-1.14941		29.2969	24.4141		7.03125	-0.976563		1.64795	0.610352		24.4141	44.9219		1.41433	0.454607		2.0345	1.6276
	-1.25558	1.70898	-0.399503	-1.46484		-1.79395	-1.54932	-2.36475		-0.522461	-0.417969	-0.292969		36.6211	63.7207		-1.56947	-1.46484		0.50354	0.045776		-1.14941	-1.25391		43.9453	35.1562		8.05664	4.39453		1.83105	0.732422		38.0859	60.5469		2.87918	0.959725		3.33659	2.60417
	-1.32533	2.01416	-0.332919	-1.40115		-2.12012	-1.63086	-2.36475		-0.522461	-0.522461	-0.488281		57.8613	103.271		-1.46484	-1.37329		1.00708	0.411987		-0.94043	-1.3584		58.5938	43.9453		7.17773	7.56836		2.01416	1.09863		55.1758	73.7305		5.35426	2.17201		4.96419	3.90625
	-1.5346	2.31934	-0.266335	-1.33747		-2.20166	-1.63086	-2.36475		-0.417969	-0.417969	-0.390625		93.75	162.598		-1.56947	-1.37329		1.51062	0.823975		-0.417969	-1.56738		70.3125	44.9219		6.44531	8.78906		2.38037	1.58691		73.7305	81.543		8.5365	4.54607		6.51042	5.53385
	-1.95312	2.56348	-0.266335	-1.27378		-2.2832	-1.63086	-2.36475		-0.104492	0	-0.195312		153.809	243.896		-1.77874	-1.83106		2.05994	1.41907		0.208984	-1.56738		74.707	36.1328		10.8398	9.52148		2.74658	2.0752		90.8203	81.543		11.0621	7.77883		8.05664	7.64974
	-2.65067	2.92969	-0.266335	-1.21009		-2.52783	-1.95703	-2.69092		0.522461	0.522461	0.0976562		244.629	355.957		-2.09263	-2.92969		2.83813	2.28882		1.25391	-1.25391		67.3828	22.9492		24.3164	13.4277		3.66211	2.92969		104.492	70.8008		12.0218	10.86		9.847	9.92839
	-3.76674	3.66211	-0.332919	-1.40115		-3.66943	-3.01709	-3.99561		1.14941	1.14941	0.292969		369.873	520.02		-3.03432	-5.58472		3.70789	3.20435		1.88086	-0.94043		51.7578	13.6719		45.1172	25.1465		6.22559	5.00488		113.281	49.8047		12.3754	13.3856		11.9629	11.2305
	-6.13839	4.02832	-1.39826	-3.18444		-7.17578	-6.68652	-8.1543		1.14941	1.04492	-0.292969		505.371	722.9		-5.96401	-11.4441		3.61633	3.20435		0.626953	-1.3584		32.7148	16.6016		64.4531	43.457		10.0708	7.20215		114.258	21.9727		15.002	16.972		12.2884	9.11458
	-11.37	1.15967	-6.05913	-9.68071		-15.5747	-15.3301	-17.2871		-1.98535	-2.19434	-3.61328		579.346	862.793		-15.1716	-23.8037		1.00708	0.778198		-5.64258	-5.12012		14.6484	26.8555		65.7715	57.8613		10.437	5.12695		94.2383	-8.78906		19.4976	21.417		6.10352	0.813802
	-21.4844	-9.09424	-17.6447	-24.3928		-30.1709	-30.2524	-31.9648		-13.166	-13.793	-14.2578		475.342	756.592		-35.3655	-44.0369		-5.21851	-4.62341		-21.3164	-17.8682		-9.27734	18.5547		30.4688	45.4102		-1.83105	-9.0332		34.1797	-44.4336		15.5577	17.4266		-10.3353	-13.916
	-36.4816	-29.0527	-37.1538	-48.0214		-49.1704	-49.3335	-50.0674		-38.0352	-38.6621	-36.5234		104.736	238.77		-66.3365	-69.1223		-14.0533	-11.9934		-48.0664	-45.4541		-71.2891	-56.1523		-41.6016	-12.4512		-37.9028	-43.7012		-67.3828	-94.2383		-8.23343	-7.22319		-34.0169	-31.3314
	-52.4554	-54.3823	-60.0586	-74.1338		-68.4146	-68.333	-67.6807		-73.1445	-72.4131	-66.3086		-468.018	-662.842		-99.0862	-91.2781		-22.522	-18.4937		-78.1602	-82.4443		-203.125	-224.609		-109.57	-92.5293		-97.229	-97.0459		-174.805	-160.156		-42.4805	-44.1474		-54.6875	-45.2474
	-62.6395	-74.1577	-76.2385	-89.9924		-84.0708	-83.1738	-81.0537		-101.462	-98.5361	-89.2578		-1015.87	-1436.28		-120.64	-103.088		-27.2827	-21.5607		-96.1328	-109.403		-377.93	-444.336		-117.48	-132.812		-157.471	-149.658		-243.652	-234.863		-57.3815	-61.7255		-62.5814	-50.6185
	-61.6629	-77.5146	-75.9055	-84.7699		-92.4697	-90.0234	-85.6201		-104.179	-100.104	-90.5273		-1309.57	-1500		-123.047	-101.99		-26.8707	-20.2789		-91.0127	-107.94		-520.996	-612.793		-65.0391	-109.863		-183.838	-173.096		-268.066	-310.547		-37.9344	-40.7126		-55.7454	-46.3867
	-48.9676	-61.9507	-58.3274	-58.5938		-88.3926	-83.5815	-76.2427		-77.3242	-74.2939	-67.9688		-1264.89	-1499.27		-106.934	-90.4541		-22.3389	-15.976		-64.3672	-77.1152		-572.266	-643.555		-19.3359	-84.9609		-157.654	-151.733		-293.457	-394.043		-3.63685	-0.909213		-39.1439	-34.9935
	-28.7388	-33.8135	-30.4288	-20.6352		-67.0283	-59.9341	-50.8828		-34.2734	-33.96	-32.6172		-959.473	-1291.99		-79.1016	-72.1436		-15.9302	-10.7574		-27.5859	-32.2881		-520.508	-525.391		-46.582	-131.348		-90.6372	-94.4824		-375	-474.609		15.8607	22.9829		-18.6361	-19.3685
	-6.55692	-3.23486	-0.599254	16.6865		-29.6816	-22.0166	-13.9438		7.31445	4.70215	1.75781		-547.852	-668.701		-46.7704	-49.9878		-9.70459	-6.04248		7.94141	9.2998		-387.695	-318.848		-141.65	-241.699		-14.2822	-25.3906		-507.812	-496.582		12.6785	19.4976		2.36003	-1.87174
	13.1836	22.2168	24.5028	44.837		14.5962	20.7935	25.3599		38.2441	33.0195	27.7344		-169.189	-186.035		-15.067	-25.6348		-4.53186	-2.24304		36.8857	40.6475		-208.008	-104.98		-232.91	-336.426		44.4946	32.5928		-590.82	-404.297		1.11126	4.44504		21.5658	14.7298
	28.5993	39.7949	42.1476	61.9693		54.96	58.3848	58.5479		58.7246	51.6191	45.2148		104.736	106.934		13.3929	-1.09863		-0.595093	0.778198		58.5156	63.5312		-23.4375	62.0117		-254.443	-350.098		77.0874	69.5801		-517.578	-208.984		-4.34402	-3.78839		36.4583	27.181
	39.1323	50.1099	52.801	69.7393		83.5815	84.0708	80.4014		73.1445	64.4717	57.4219		263.672	288.574		38.1906	21.7896		2.28882	3.20435		73.7715	81.7129		125	167.969		-202.441	-282.471		89.9048	87.6465		-297.363	6.83594		-2.07099	-2.02047		44.3522	32.7148
	45.1311	54.7485	57.8613	70.9494		97.6885	95.7314	89.5342		83.4893	73.9805	66.2109		328.125	403.564		59.6401	41.6565		4.44031	5.08118		82.7578	94.9834		218.262	226.074		-117.627	-176.025		92.2852	93.2617		-47.8516	162.109		1.41433	2.22252		44.3522	31.4941
	47.2935	55.2368	58.5938	67.6376		98.3408	94.7529	87.7402		88.5049	79.5186	70.8008		328.857	451.904		77.4275	58.0444		6.04248	6.36292		84.9521	100.521		260.254	252.441		-40.5762	-69.5801		89.9048	91.5527		124.512	231.445		1.86894	3.03071		38.0859	25.9603
	46.6657	52.7954	56.3299	61.6508		89.6973	85.2939	78.9336		86.5195	79.623	70.2148		294.434	436.523		89.9833	70.5872		7.32422	7.09534		80.877	97.1777		267.578	260.742		16.6992	18.3105		84.2285	85.3271		198.242	240.723		0.151536	1.01024		28.7272	19.3685
	44.1546	48.584	52.0685	54.454		77.1396	72.4917	67.5991		78.4736	74.085	64.6484		249.023	386.719		95.8426	78.6438		8.3313	7.41577		72.4131	87.1465		258.301	256.836		60.3516	85.4492		75.8057	76.5381		215.332	226.562		-1.06075	-0.606142		19.5312	13.8346
	40.6669	43.5181	46.7418	47.1934		64.6636	60.2603	56.8354		67.502	64.9941	56.1523		209.473	332.52		95.2148	81.9397		9.15527	7.41577		62.0684	74.6074		241.211	245.117		94.4824	134.766		66.2842	67.0166		218.75	210.938		-0.80819	-0.505119		12.1257	9.68425
	36.5513	38.147	41.0822	40.315		53.9814	50.0674	47.7026		56.4258	55.0674	47.2656		180.176	289.307		89.9833	81.1157		9.65881	7.23267		51.6191	62.3818		220.215	228.516		117.627	168.945		57.1289	57.8613		221.191	195.801		-0.101024	0.303071		6.75456	6.75456
	32.2963	32.8369	35.4892	34.0099		45.0117	41.5869	39.793		46.499	45.7676	39.0625		158.936	255.615		82.8683	77.179		9.8877	6.86646		41.6924	51.0967		197.754	209.961		129.492	188.477		49.0723	49.8047		217.773	178.711		0.101024	0.55563		3.01107	4.72005
	28.111	27.771	30.1625	28.2142		37.2651	34.248	33.0249		37.5127	37.5127	31.7383		139.893	225.586		75.4395	71.8689		9.93347	6.50024		32.7061	40.6475		175.293	191.406		133.301	195.068		42.1143	42.7246		207.031	159.668		-0.101024	0.151536		0.569661	3.33659
	24.0653	23.0713	25.2353	22.9917		30.4155	27.8877	27.0723		29.1533	29.8848	25		121.582	197.754		68.0106	65.918		9.84192	6.13403		24.5557	30.8252		155.273	173.828		132.861	192.627		35.8887	36.6211		192.871	141.602		-0.353583	-0.202047		-0.813802	2.44141
	20.2985	18.7988	20.7076	18.4061		24.626	22.5059	22.0166		21.3164	22.7793	18.8477		104.004	173.584		60.8956	59.7839		9.61304	5.8136		17.3457	21.9434		137.695	157.227		129.785	185.791		30.3955	31.25		181.152	127.441		-0.353583	-0.252559		-1.54622	1.79036
	16.8806	14.8926	16.7125	14.33		19.7334	18.021	17.8579		14.5244	16.3008	13.4766		90.8203	156.006		53.8853	53.7415		9.2926	5.53894		11.0762	14.3154		123.047	141.602		123.34	177.734		25.6348	26.6113		171.875	116.699		-0.202047	-0.151536		-1.95312	1.30208
	13.7416	11.3525	13.117	10.6997		15.7378	14.27	14.27		8.77734	10.6582	8.98438		80.5664	142.822		47.1889	47.699		8.92639	5.21851		5.64258	7.94141		110.352	127.93		113.379	169.434		21.7896	22.8271		162.598	107.91		-0.151536	-0.050512		-2.11589	0.895182
	Units That Are Part of Correlation Matrix but Did Not Meet Criterion For Same Unit Different Day
	PT47 102611 ch8a	PT47 102711 ch8a	PT59 041512	PT59 041612	PT59 041712	PT59 041812	PT77 080212 ch1a	PT77 080312 ch1a	PT77 080412 ch1a	PbRF29 0616 Ch3a	PbRF29 0617 Ch3a	PbRF29 0618 Ch3a	PbRF29 0619 Ch3a	PbRF29 0616 Ch4a	PbRF29 0617 Ch4a	PbRF29 0618 Ch4a	PbRF29 0619 Ch4a	RF29 0610-3a	RF29 0611-3a	PbC04 042914 Ch6a	PbC04 043014 Ch6a	PbRF29 0603 Ch1b	PbRF29 0603 Ch1c	PbRF29 0604 Ch1a	PbRF29 0604 Ch1f	PbRF29 0610 1a	PbRF29 0610-1b	PbRF29 0610-1c	PbRF29 0611-1c	PbRF29 0611-1d	PbRF29 0612-1c	PbRF29 0612-1d	PbRF29 0613-1a	PbRF29 0613-1b	PbRF29 0613-1c	PbRF29 0613-1f	PbRF29 0613-1g	PbRF29 0616 Ch4a	PbRF29 0617 Ch4a	PbRF29 0618 Ch4a	PbRF29 0619 Ch4a	PbRF29 0616 Ch3a	PbRF29 0617 Ch3a	PbRF29 0618 Ch3a	PbRF29 0619 Ch3a	PbRF29 0616 Ch1b	PbRF29 0616 Ch1c	PbRF29 0616 Ch1d	PbRF29 0617 Ch1a
	-0.0610352	-0.0610352	-1.63086	-1.54932	-1.7124	-1.63086	-2.53906	-3.99503	-2.82506	-0.244141	0.55563	0.137329	0.045776	-0.244141	0.366211	1.78528	2.42615	7.1552	6.16245	25.5432	28.3203	18.3105	21.2402	17.5781	24.1699	9.8877	30.0293	1.83106	-7.8125	-6.34766	-33.2031	-3.90625	14.2299	2.51116	31.5988	-17.5781	-2.09263	-0.244141	0.366211	1.78528	2.42615	-0.244141	0.55563	0.137329	0.045776	5.85938	20.5078	24.9023	-0.837054
	-0.12207	-0.0610352	-1.79395	-1.7124	-1.87549	-1.87549	-2.63672	-3.99503	-2.82506	-0.244141	1.06075	0.50354	0.091553	-0.244141	0.411987	2.10571	2.60925	12.1131	9.84981	36.1633	45.8984	31.4941	28.5645	26.3672	30.7617	17.5781	45.7764	2.19727	-34.668	-6.34766	-38.0859	7.32422	21.9727	11.091	38.0859	-32.4358	-3.34821	-0.244141	0.411987	2.10571	2.60925	-0.244141	1.06075	0.50354	0.091553	9.76562	16.1133	32.7148	5.65011
	-0.183105	0.0610352	-1.79395	-1.79395	-2.03857	-2.12012	-2.63672	-4.1282	-2.82506	-0.244141	2.42457	1.00708	0.183105	-0.244141	0.778198	2.65503	3.02124	16.902	13.6887	49.53	110.84	54.1992	39.5508	41.0156	38.8184	31.4941	64.8193	4.76074	-45.8984	-10.2539	-27.832	8.78906	30.7617	16.1133	36.6211	-32.6451	-4.39453	-0.244141	0.778198	2.65503	3.02124	-0.244141	2.42457	1.00708	0.183105	10.2539	8.30078	40.5273	8.99833
	-0.183105	0.0610352	-1.79395	-1.87549	-2.03857	-2.2832	-2.63672	-4.1282	-2.92969	-0.146484	5.05119	1.51062	0.411987	-0.146484	1.83106	3.479	3.84522	19.043	16.1638	66.6504	256.836	93.0176	56.3965	62.2559	49.8047	50.9033	86.0596	10.6201	-32.7148	-12.207	-9.27734	3.90625	40.5971	17.9967	25.9487	-19.4615	-4.81306	-0.146484	1.83106	3.479	3.84522	-0.146484	5.05119	1.51062	0.411987	10.2539	0.488281	45.8984	9.83538
	-0.183105	-0.0610352	-1.79395	-1.95703	-1.95703	-2.44629	-2.73438	-4.26136	-3.03432	0.146484	8.68804	2.05994	0.732422	0.146484	4.30298	4.98962	5.44739	17.4654	16.2648	87.7075	473.145	150.146	79.834	93.75	63.7207	75.0732	106.567	20.5078	-2.44141	-7.32422	2.44141	0.976563	50.6417	21.9727	12.1373	-4.18527	-4.60379	0.146484	4.30298	4.98962	5.44739	0.146484	8.68804	2.05994	0.732422	14.1602	-6.34766	47.3633	9.41685
	0.12207	-0.183105	-2.03857	-2.2832	-2.20166	-2.854	-3.02734	-4.5277	-3.24358	0.976563	12.4259	2.83813	1.37329	0.976563	8.46863	7.32422	8.05664	14.3104	15.6082	109.955	673.34	232.178	112.061	137.695	82.0312	102.539	119.019	32.2266	16.6016	5.37109	-4.88281	5.85938	59.6401	34.1099	3.13895	0.837054	-4.18527	0.976563	8.46863	7.32422	8.05664	0.976563	12.4259	2.83813	1.37329	28.3203	-14.6484	39.0625	12.5558
	1.2207	0.488281	-3.01709	-3.50635	-3.26172	-4.15869	-3.51562	-4.79403	-3.76674	2.97852	15.9617	3.70789	2.79236	2.97852	12.8632	9.84192	10.849	15.4372	18.9419	125.061	740.723	339.111	150.146	197.754	105.469	126.343	116.455	42.4805	1.95312	19.043	-27.3438	17.5781	66.1272	57.5474	1.67411	-6.90569	-3.76674	2.97852	12.8632	9.84192	10.849	2.97852	15.9617	3.70789	2.79236	53.2227	-21.4844	17.0898	24.4838
	2.50244	1.64795	-6.27881	-7.17578	-6.93115	-8.1543	-5.27344	-5.19354	-5.54548	5.61523	20.5583	3.61633	5.12695	5.61523	15.2435	11.1694	12.4512	24.6206	29.3979	119.019	616.211	435.059	186.768	266.602	128.174	131.47	104.736	45.0439	-37.1094	20.5078	-47.8516	23.4375	65.7087	87.6814	7.74275	-16.1133	-5.23158	5.61523	15.2435	11.1694	12.4512	5.61523	20.5583	3.61633	5.12695	75.6836	-21.4844	-16.6016	43.9453
	0.0610352	-0.793457	-14.4331	-15.7378	-15.5747	-16.9609	-11.6211	-7.85689	-12.4512	4.73633	24.5488	1.00708	6.27136	4.73633	13.2751	9.15527	11.5356	30.8744	37.3283	79.3762	342.285	443.115	192.627	303.223	125.244	104.736	101.807	34.4238	-68.8477	-2.44141	-57.1289	10.2539	51.8973	107.561	18.6244	-17.1596	-12.1373	4.73633	13.2751	9.15527	11.5356	4.73633	24.5488	1.00708	6.27136	71.2891	-19.5312	-52.2461	59.2215
	-12.3291	-13.1836	-29.1924	-30.334	-30.4155	-31.4756	-27.832	-18.7766	-30.5525	-3.85742	18.4873	-5.21851	1.69373	-3.85742	3.20435	1.28174	6.04248	16.0569	24.8518	11.6272	18.0664	296.631	123.047	230.713	60.0586	54.5654	97.0459	5.85938	-82.5195	-49.8047	-67.3828	-31.25	18.4152	87.6814	18.2059	-18.2059	-27.2042	-3.85742	3.20435	1.28174	6.04248	-3.85742	18.4873	-5.21851	1.69373	18.5547	-38.0859	-84.9609	50.2232
	-36.1328	-36.8042	-48.7627	-49.1704	-49.415	-49.7412	-55.3711	-47.2745	-61.0003	-17.041	-7.42524	-14.0533	-9.42993	-17.041	-16.7999	-11.8103	-5.90515	-14.8175	-8.28394	-61.5234	-272.949	5.85938	-39.5508	-2.92969	-79.834	-12.085	21.6064	-35.1562	-103.027	-103.027	-100.098	-93.2617	-30.5525	4.81306	-20.9263	-36.8304	-47.2935	-17.041	-16.7999	-11.8103	-5.90515	-17.041	-7.42524	-14.0533	-9.42993	-83.9844	-101.562	-125	0.62779
	-60.4858	-59.7534	-68.9038	-68.4961	-68.333	-67.5991	-87.1094	-93.75	-94.1685	-25.293	-43.9958	-22.522	-20.7825	-25.293	-38.3148	-23.1171	-20.2789	-34.3675	-36.8737	-117.737	-498.047	-331.787	-242.432	-336.182	-251.953	-119.385	-172.485	-70.6787	-160.156	-136.719	-151.367	-147.949	-79.5201	-128.697	-101.074	-78.2645	-61.942	-25.293	-38.3148	-23.1171	-20.2789	-25.293	-43.9958	-22.522	-20.7825	-227.539	-213.379	-179.199	-88.7277
	-66.7725	-63.2935	-85.2124	-83.9077	-82.7661	-79.1782	-110.547	-143.155	-115.723	-22.6562	-63.4429	-27.2827	-24.2157	-22.6562	-46.2799	-24.353	-27.2369	-28.3954	-39.2477	-146.851	-656.25	-587.402	-396.973	-614.502	-385.254	-280.151	-413.086	-81.665	-244.629	-139.648	-184.082	-166.016	-116.978	-259.277	-180.385	-120.326	-61.7327	-22.6562	-46.2799	-24.353	-27.2369	-22.6562	-63.4429	-27.2827	-24.2157	-385.254	-341.309	-229.492	-200.474
	-44.7388	-38.7573	-92.5513	-89.3711	-87.6587	-77.8735	-117.871	-174.316	-118.129	-12.2559	-47.4306	-26.8707	-17.8528	-12.2559	-33.6456	-14.1449	-20.0958	-11.0427	-21.215	-151.52	-752.93	-676.025	-448.242	-710.449	-423.34	-436.89	-559.937	-68.1152	-305.176	-122.07	-166.016	-143.555	-151.088	-323.103	-218.471	-131.417	-46.875	-12.2559	-33.6456	-14.1449	-20.0958	-12.2559	-47.4306	-26.8707	-17.8528	-498.535	-421.387	-245.605	-301.339
	-3.60107	3.05176	-85.0493	-78.8521	-77.4658	-60.0156	-111.328	-177.512	-105.678	-1.61133	-9.7993	-22.3389	-6.7749	-1.61133	-9.24683	0.091553	-3.2959	-2.92969	-4.74811	-143.921	-790.527	-599.121	-403.564	-615.967	-357.422	-507.202	-544.556	-46.5088	-293.945	-99.6094	-104.004	-98.6328	-198.382	-293.178	-222.238	-101.911	-26.7857	-1.61133	-9.24683	0.091553	-3.2959	-1.61133	-9.7993	-22.3389	-6.7749	-503.906	-397.461	-216.797	-350.516
	35.7056	41.1377	-59.771	-50.6382	-50.2305	-28.377	-97.2656	-159.934	-87.5767	4.29688	18.7399	-15.9302	2.42615	4.29688	11.0779	9.56726	11.4899	-8.22566	-2.17201	-129.822	-773.438	-424.072	-310.547	-415.283	-225.586	-463.257	-426.636	-28.9307	-207.031	-75.6836	-34.668	-55.6641	-256.557	-199.847	-220.354	-51.0603	-12.3465	4.29688	11.0779	9.56726	11.4899	4.29688	18.7399	-15.9302	2.42615	-394.531	-271.973	-163.086	-327.916
	57.1899	60.6079	-20.9565	-10.8452	-11.1714	8.56201	-80.2734	-134.1	-69.3708	5.81055	22.3262	-9.70459	6.7749	5.81055	18.1732	11.1694	16.3879	-16.9584	-8.48599	-111.511	-713.379	-234.375	-210.938	-208.74	-80.5664	-343.14	-318.97	-17.9443	-81.0547	-48.8281	12.6953	-23.4375	-300.293	-100.865	-212.402	-4.81306	-7.32422	5.81055	18.1732	11.1694	16.3879	5.81055	22.3262	-9.70459	6.7749	-224.121	-106.934	-113.281	-249.651
	59.9976	61.3403	21.4458	30.2524	29.6816	41.8315	-61.0352	-107.599	-51.5834	5.61523	10.1529	-4.53186	7.5531	5.61523	14.5111	7.96509	12.9547	-20.2261	-13.3351	-91.4612	-625.977	-84.9609	-125.977	-51.2695	36.6211	-205.444	-266.968	-13.916	37.5977	-18.0664	38.0859	0	-311.593	-34.1099	-175.991	25.1116	-8.99833	5.61523	14.5111	7.96509	12.9547	5.61523	10.1529	-4.53186	7.5531	-58.5938	30.2734	-79.5898	-151.716
	52.8564	52.4902	58.2217	63.9297	63.4404	65.479	-38.7695	-80.8327	-32.8544	5.51758	-0.454607	-0.595093	7.14111	5.51758	8.05664	4.44031	7.50732	-18.2542	-13.0826	-71.9604	-523.926	11.7188	-57.8613	49.0723	112.061	-87.1582	-224.854	-16.8457	121.582	10.2539	55.6641	20.5078	-293.178	-2.09263	-108.608	42.2712	-12.5558	5.51758	8.05664	4.44031	7.50732	5.51758	-0.454607	-0.595093	7.14111	65.4297	112.793	-58.5938	-62.779
	44.1895	42.5415	83.9893	85.1309	85.1309	76.8135	-14.4531	-52.468	-13.4975	5.51758	-2.22252	2.28882	6.86646	5.51758	4.30298	2.70081	4.39453	-15.8316	-10.658	-54.4739	-417.48	64.4531	-3.66211	106.934	145.02	3.66211	-137.695	-26.3672	166.504	31.7383	73.2422	39.0625	-251.116	12.9743	-35.5748	52.7344	-14.6484	5.51758	4.30298	2.70081	4.39453	5.51758	-2.22252	2.28882	6.86646	143.555	153.32	-40.5273	5.65011
	36.6821	34.3628	96.6284	92.7959	93.6929	76.9766	9.76562	-23.038	5.02232	5.17578	0.656654	4.44031	6.54602	5.17578	3.479	2.15149	3.52478	-15.4372	-9.64776	-39.8254	-313.477	85.6934	38.0859	138.428	142.09	71.4111	-14.6484	-46.5088	183.105	45.4102	88.8672	52.7344	-179.548	26.1579	20.0893	59.2215	-14.8577	5.17578	3.479	2.15149	3.52478	5.17578	0.656654	4.44031	6.54602	186.523	172.852	-11.7188	56.5011
	29.7241	27.2217	96.71	88.9634	90.7573	69.3931	32.1289	5.19354	21.6588	4.3457	2.17201	6.04248	5.90515	4.3457	3.479	1.83106	3.11279	-16.0569	-10.2034	-27.7405	-215.82	85.6934	66.6504	152.344	117.92	120.483	91.5527	-78.7354	183.105	54.1992	97.168	60.0586	-78.683	41.8527	55.4548	61.7327	-14.2299	4.3457	3.479	1.83106	3.11279	4.3457	2.17201	6.04248	5.90515	204.102	180.664	31.25	96.0519
	22.522	20.2637	87.6587	78.1997	80.3198	58.874	51.9531	30.8949	36.5165	3.56445	1.01024	7.32422	5.0354	3.56445	2.88391	1.23596	2.3346	-16.0569	-10.8095	-17.9443	-128.418	71.7773	84.2285	151.611	88.623	152.344	148.315	-113.159	173.34	60.0586	96.6797	62.5	29.7154	56.9196	81.6127	60.4771	-13.3929	3.56445	2.88391	1.23596	2.3346	3.56445	1.01024	7.32422	5.0354	205.078	178.711	80.0781	126.395
	15.625	13.7329	74.6118	65.6421	67.1099	48.7627	69.3359	54.1992	50.4325	3.02734	-0.55563	8.3313	4.2572	3.02734	2.01416	0.732422	1.46484	-15.0992	-10.456	-9.97925	-53.2227	52.7344	91.5527	142.09	65.918	167.725	165.894	-127.441	158.691	64.4531	91.7969	62.5	113.211	68.2199	105.05	57.5474	-12.1373	3.02734	2.01416	0.732422	1.46484	3.02734	-0.55563	8.3313	4.2572	198.242	168.945	121.094	145.02
	9.94873	8.42285	61.9727	54.3892	54.8784	40.2007	83.7891	75.7724	63.8253	2.68555	-0.909213	9.15527	3.70789	2.68555	1.46484	0.457764	1.00708	-13.8597	-9.64776	-3.57056	9.76562	34.4238	91.5527	129.639	53.4668	169.556	170.654	-106.567	142.09	65.918	85.9375	61.0352	156.738	75.7533	123.884	54.4085	-9.62612	2.68555	1.46484	0.457764	1.00708	2.68555	-0.909213	9.15527	3.70789	189.941	156.25	144.531	151.297
	5.7373	4.57764	51.3721	45.2563	44.8486	33.0249	94.043	96.0138	76.1719	2.44141	-0.353583	9.65881	3.34167	2.44141	1.37329	0.411987	0.915527	-12.9582	-8.9406	1.28174	61.0352	20.5078	87.8906	117.188	49.0723	162.598	177.246	-57.4951	125.977	65.4297	80.0781	59.082	170.759	80.3571	134.556	51.2695	-5.85938	2.44141	1.37329	0.411987	0.915527	2.44141	-0.353583	9.65881	3.34167	182.129	145.508	150.879	150.67
	2.50244	1.70898	42.647	37.5098	36.6943	26.8276	99.2188	114.258	86.0073	2.14844	0.101024	9.8877	2.97546	2.14844	1.46484	0.411987	0.915527	-12.2822	-8.5365	5.0354	102.539	11.7188	82.7637	106.201	47.6074	151.245	183.472	-10.2539	110.84	62.5	73.7305	56.6406	174.735	82.659	136.858	47.0843	-1.67411	2.14844	1.46484	0.411987	0.915527	2.14844	0.101024	9.8877	2.97546	173.828	137.207	146.484	148.158
	-0.12207	-0.488281	35.145	30.8232	29.7632	21.4458	99.4141	129.039	92.0759	1.85547	0	9.93347	2.60925	1.85547	1.37329	0.320435	0.732422	-11.6061	-8.23343	7.87354	135.254	5.85938	77.6367	95.2148	46.875	139.16	183.105	1.09863	97.6562	58.5938	66.8945	53.2227	178.92	82.4498	133.719	41.8527	1.46484	1.85547	1.37329	0.320435	0.732422	1.85547	0	9.93347	2.60925	164.062	131.348	138.184	145.857
	-2.2583	-2.38037	28.54	24.9521	23.729	16.9609	95.8008	138.095	93.8546	1.5625	-0.303071	9.84192	2.28882	1.5625	1.19019	0.274658	0.457764	-10.761	-7.77883	9.97925	160.156	2.92969	71.7773	84.9609	46.1426	128.54	175.049	-35.1562	86.9141	54.1992	59.5703	49.3164	180.594	80.3571	128.069	36.6211	3.76674	1.5625	1.19019	0.274658	0.457764	1.5625	-0.303071	9.84192	2.28882	151.855	125.488	130.371	141.881
	-3.96729	-3.90625	22.9136	20.0596	18.6733	13.21	90.1367	141.025	91.8666	1.36719	-0.404095	9.61304	2.01416	1.36719	1.00708	0.183105	0.228882	-9.85952	-7.17268	11.6272	178.223	0.732422	66.6504	74.707	44.6777	119.385	164.062	-93.0176	78.125	49.8047	52.7344	45.4102	173.479	76.5904	120.326	32.2266	5.23158	1.36719	1.00708	0.183105	0.228882	1.36719	-0.404095	9.61304	2.01416	139.16	118.164	123.047	134.347
	-5.18799	-5.12695	18.2656	16.064	14.5962	10.1929	83.5938	138.494	87.3675	1.2207	-0.353583	9.2926	1.78528	1.2207	0.915527	0.137329	0.045776	-8.95808	-6.56654	12.9089	190.918	0	61.5234	65.918	42.4805	110.962	153.442	-124.146	71.2891	45.4102	47.3633	41.5039	157.575	72.4051	110.282	29.0876	6.48717	1.2207	0.915527	0.137329	0.045776	1.2207	-0.353583	9.2926	1.78528	125.488	108.398	114.746	123.884
	-6.04248	-6.10352	14.4331	12.6392	11.2529	7.5835	76.6602	132.502	81.7174	1.12305	-0.252559	8.92639	1.5564	1.12305	0.869751	0.091553	-0.045776	-8.22566	-6.01091	13.916	199.219	0	57.1289	57.1289	38.0859	102.539	143.921	-98.877	64.9414	40.5273	42.9688	37.5977	138.323	68.0106	99.1908	26.5765	7.32422	1.12305	0.869751	0.091553	-0.045776	1.12305	-0.252559	8.92639	1.5564	112.305	97.6562	105.469	112.374
[truncated: 9 more columns]
